# Supplementary material for: Dysregulated FOXO1 activity drives skeletal muscle intrinsic dysfunction in amyotrophic lateral sclerosis
Source: Acta Neuropathol. 2024 Sep 16;148(1):43. doi: 10.1007/s00401-024-02794-y (PMC11405449; doi:10.1007/s00401-024-02794-y)
Supplement: Supplementary file 1 — Supplementary file1 (XLSX 1319 KB) Supplementary Table 1: Primary and secondary antibodies, Supplementary Table 2: DEGs of shTDP-43 and shFUS myoblasts from RNA-seq experiment, Supplementary Table 3: GO and KEGG enriched pathways of shTDP-43 and shFUS myoblasts from RNA-seq experiment, Supplementary Table 4: ISMARA TF motifs analysis. [file 401_2024_2794_MOESM1_ESM.xlsx]

## Sheet: Supplementary Table 1
Primary Antibodies	Application	Dilution	Host	Company	Reference
CD56	IF	1:50	Ms	Miltenyi Biotec	#130-050-401
Desmin	IF	1:50	Ms	Sigma-Aldrich	D1033
Ki67	IF	1:500	Rb	Abcam	ab15580
PAX7	IF	1:20	Ms	Santa Cruz	sc-81648
MyHC Fluorescein-conjugated	IF	1:100	Ms	Biotechne	IC4470F
MYH1 (MHC, sarcomere)	IF	1:50	Ms	DSHB	MF 20-c
MyoD (D8G3) XP®	IF	1:1000	Rb	Cell Signaling	# 13812
Myogenin (F5D)	IF	1:100	Ms	Abcam	ab1835
FUS	IF	1:200	Rb	Invitrogen	PA5-52610
FUS/TLS (4H11)	IF	1:200	Ms	Santa Cruz	sc-47711
TDP-43 (3H8)	IF	1:500	Ms	Abcam	ab104223
TDP-43/TARDBP	IF	1:200	Ms	R&D systems	MAB7778
non-phospho-TDP-43	IF	1:100	Rb	Sigma-Aldrich	SAB4200411
FoxO1 (S.502.4)	IF	1:100	Rb	Invitrogen	MA5-14846
FoxO3A	IF	1:500	Rb	Thermo Fisher	PA5-27145
HRP	IF	1:1000	Rb	Jackson ImmunoResearch Labs	323-001-021
Bruchpilot (nc82)	IF	1:100	Ms	DSHB	nc82
MyoD (D8G3) XP	WB	1:1000	Rb	Cell Signaling	# 13812
Myogenin (F5D)	WB	1:1000	Ms	Abcam	ab1835
Fbx32 (Atrogin1)	WB	1:200	Gt	Abcam	ab92281
MuRF1 (C-terminal region)	WB	1:1000	Rb	ECM Biosciences	# MP3401
FUS	WB	1:1000	Rb	Invitrogen	PA5-52610
TDP-43 (3H8)	WB	1:5000	Ms	Abcam	ab104223
TDP-43 (G400)	WB	1:1000	Rb	Cell Signaling	# 3448
FoxO1 (S.502.4)	WB	1:1000	Rb	Invitrogen	MA5-14846
FoxO3A	WB	1:1000	Rb	Thermo Fisher	PA5-27145
ß-Actin	WB	1:10,000	Ms	Sigma-Aldrich	A5441
ß-Tubulin (BT7R)	WB	1:1000	Ms	Invitrogen	MA5-16308
Vinculin (7F9)	WB	1:2000	Ms	Santa Cruz Biotechnology	sc-73614
Secondary Antibodies	Application	Dilution	Host	Company	Reference
Goat anti-Mouse IgG1 Cross-Adsorbed Secondary Antibody, Alexa Fluor 488	IF	1:500	Gt	Thermo Fisher Scientific	A-21121
Alexa Fluor® 647 AffiniPure Fab Fragment Goat Anti-Mouse IgG2a, Fcγ fragment specific	IF	1:500	Gt	Jackson ImmunoResearch Labs	115-607-186
F(ab')2-Goat anti-Rabbit IgG (H+L) Cross-Adsorbed Secondary Antibody, Alexa Fluor 555	IF	1:500	Gt	Thermo Fisher Scientific	A-21430
F(ab')2-Goat anti-Mouse IgG (H+L) Cross-Adsorbed Secondary Antibody, Alexa Fluor 488	IF	1:500	Gt	Thermo Fisher Scientific	A-11017
*IF, immunofluorescence; WB, western-blotting; Ms, mouse; Rb, Rabbit; Gt, goat; MyHC or MHC, Myosin Heavy Chain, HRP, Horseradish Peroxidase.

## Sheet: Supplementary Table 2
DEGs of shTDP-43 myoblasts								DEGs of shFUS myoblasts
gene	baseMean	log2FoldChange	lfcSE	pvalue	padj	symbol		gene	baseMean	log2FoldChange	lfcSE	pvalue	padj	symbol
ENSG00000145476	1506.85	3.72571	0.095638	0	0	CYP4V2		ENSG00000099194	13437.7	-3.55028	0.0746342	0	0	SCD
ENSG00000196569	10463.5	-2.28664	0.0558841	0	0	LAMA2		ENSG00000168334	3422	-2.72622	0.0960296	1.91435e-178	1.57991e-174	XIRP1
ENSG00000178695	7396.12	-2.65008	0.0609469	0	0	KCTD12		ENSG00000186480	1881.3	-2.39296	0.0862822	2.19663e-170	1.20858e-166	INSIG1
ENSG00000113140	69568.5	-3.3997	0.0735495	0	0	SPARC		ENSG00000107984	1164.87	3.49628	0.12924	3.685e-162	1.21649e-158	DKK1
ENSG00000169504	13837.3	-2.55115	0.0694179	1.22327e-296	4.93322e-293	CLIC4		ENSG00000136383	5450.86	-1.85716	0.0686627	3.43105e-162	1.21649e-158	ALPK3
ENSG00000142798	26685.2	-2.39714	0.0656186	3.78054e-293	1.27051e-289	HSPG2		ENSG00000091409	2425.61	-2.05988	0.0784277	3.39492e-153	9.33942e-150	ITGA6
ENSG00000186480	1882.85	-3.61873	0.0990794	6.32115e-293	1.82085e-289	INSIG1		ENSG00000121769	836.926	-3.60494	0.138439	1.81166e-150	4.27188e-147	FABP3
ENSG00000196136	2505.01	-6.1045	0.169549	2.2984e-285	5.79311e-282	SERPINA3		ENSG00000172164	3419.18	-2.57951	0.0994159	1.4921e-149	3.07857e-146	SNTB1
ENSG00000170801	1867.4	-4.22729	0.117738	1.82872e-283	4.09715e-280	HTRA3		ENSG00000109452	3823.49	-2.60272	0.10331	4.2601e-141	7.81302e-138	INPP4B
ENSG00000158292	4562.48	-2.403	0.0678629	1.98159e-275	3.64608e-272	GPR153		ENSG00000135636	2407.41	-2.28698	0.0913278	1.81416e-139	2.99446e-136	DYSF
ENSG00000185482	6092.52	-3.8283	0.108186	1.98904e-275	3.64608e-272	STAC3		ENSG00000166317	2211.56	-3.3782	0.136336	1.17929e-136	1.76958e-133	SYNPO2L
ENSG00000162745	5941.4	-3.31454	0.0948427	1.35367e-268	2.27462e-265	OLFML2B		ENSG00000089280	3395.33	-1.81591	0.0732079	2.64928e-136	3.64408e-133	FUS
ENSG00000160097	2030.55	-2.98084	0.0857659	1.08867e-265	1.68862e-262	FNDC5		ENSG00000107104	2538.9	-1.88062	0.0764677	1.21486e-134	1.5425e-131	KANK1
ENSG00000155657	5691.4	-3.80956	0.110257	9.35257e-263	1.34704e-259	TTN		ENSG00000151468	1873.69	-3.01305	0.128759	2.76377e-122	3.25848e-119	CCDC3
ENSG00000122180	10019.5	-4.60465	0.135541	4.17512e-254	5.61247e-251	MYOG		ENSG00000103257	6429.76	-2.90884	0.124965	4.71007e-121	5.18296e-118	SLC7A5
ENSG00000275993	6811.77	-2.42075	0.0712979	1.28642e-253	1.62122e-250	SIK1B		ENSG00000124491	6336.39	-2.76794	0.119422	4.45018e-120	4.59092e-117	F13A1
ENSG00000163359	5389.69	-3.38211	0.100818	9.61315e-248	1.14023e-244	COL6A3		ENSG00000152137	1094.61	-2.69993	0.116796	2.12408e-119	2.06235e-116	HSPB8
ENSG00000168542	23016.2	-3.10413	0.0931207	8.27657e-245	9.2716e-242	COL3A1		ENSG00000137124	3633.01	-2.11506	0.0917465	1.08534e-118	9.9526e-116	ALDH1B1
ENSG00000132386	8461.57	-2.46311	0.0739385	1.53038e-242	1.62414e-239	SERPINF1		ENSG00000170759	11254.2	-2.05076	0.0890119	1.43906e-118	1.25017e-115	KIF5B
ENSG00000029534	2386.85	-2.93073	0.0901665	1.01051e-232	1.0188e-229	ANK1		ENSG00000166165	3182.02	-3.58718	0.156642	3.34754e-117	2.76272e-114	CKB
ENSG00000087116	3603.55	-2.8654	0.0888667	4.82136e-229	4.62942e-226	ADAMTS2		ENSG00000132718	1784.89	1.96984	0.0860441	4.42819e-117	3.48056e-114	SYT11
ENSG00000106236	2054.53	-3.56424	0.11075	2.4339e-228	2.23078e-225	NPTX2		ENSG00000163380	2397.58	-3.59642	0.158409	3.43817e-115	2.57957e-112	LMOD3
ENSG00000166165	3535.46	-3.627	0.114323	6.67033e-222	5.84785e-219	CKB		ENSG00000154553	6619.36	-1.88618	0.0833714	2.00965e-114	1.44223e-111	PDLIM3
ENSG00000157514	6919.05	-2.82845	0.0892163	1.35314e-221	1.13686e-218	TSC22D3		ENSG00000184343	936.648	-3.2345	0.14451	3.88579e-112	2.67245e-109	SRPK3
ENSG00000187498	3496.61	-2.03651	0.0647331	4.79534e-218	3.86773e-215	COL4A1		ENSG00000148677	9192.07	-1.83169	0.0818175	4.46545e-112	2.94827e-109	ANKRD1
ENSG00000118689	7802.31	-1.72262	0.0555734	9.61615e-212	7.45769e-209	FOXO3		ENSG00000173210	3900.6	-2.39674	0.109049	3.26238e-108	2.07111e-105	ABLIM3
ENSG00000173402	19346.2	-2.41176	0.0780242	9.12385e-211	6.81383e-208	DAG1		ENSG00000170681	2846.55	-3.28343	0.150543	1.22175e-106	7.46894e-104	CAVIN4
ENSG00000133055	20375.4	-4.21792	0.136698	3.12997e-210	2.25403e-207	MYBPH		ENSG00000158186	20937.1	-2.81619	0.129948	2.73326e-105	1.61126e-102	MRAS
ENSG00000163380	2693.08	-4.01962	0.130824	5.40258e-208	3.75647e-205	LMOD3		ENSG00000155657	5595.69	-3.35169	0.15539	2.22824e-104	1.26825e-101	TTN
ENSG00000005513	2048.2	-3.13987	0.102437	2.83279e-207	1.90401e-204	SOX8		ENSG00000072954	1330.66	-2.74093	0.129163	4.16796e-101	2.29321e-98	TMEM38A
ENSG00000046653	821.219	-5.71489	0.187587	1.39713e-204	9.08764e-202	GPM6B		ENSG00000112186	2457.12	-2.01878	0.0953815	1.55021e-100	8.25412e-98	CAP2
ENSG00000134247	2167.17	-2.89224	0.0953102	2.55539e-203	1.61022e-200	PTGFRN		ENSG00000185215	3386.73	-1.97613	0.0945491	4.1763e-98	2.15419e-95	TNFAIP2
ENSG00000072954	1338.27	-3.91404	0.129647	2.54521e-201	1.5552e-198	TMEM38A		ENSG00000072310	2401.65	-2.40416	0.115436	1.79314e-97	8.96896e-95	SREBF1
ENSG00000148516	5594.63	-1.60898	0.0535505	4.63007e-199	2.74591e-196	ZEB1		ENSG00000087116	11625.6	1.46265	0.070232	2.84546e-97	1.38139e-94	ADAMTS2
ENSG00000146676	6787.01	-2.74616	0.0915502	1.04971e-198	6.04754e-196	PURB		ENSG00000275993	7214.5	-1.29149	0.0631785	8.85283e-94	4.17499e-91	SIK1B
ENSG00000111913	1248.49	-3.0179	0.100845	8.1263e-198	4.55163e-195	RIPOR2		ENSG00000108515	1065.7	-3.41244	0.170435	2.24915e-90	1.03124e-87	ENO3
ENSG00000090097	2339.01	-2.39104	0.0799466	1.58775e-197	8.65283e-195	PCBP4		ENSG00000119280	8342.59	-2.03729	0.102265	2.01122e-89	8.97219e-87	C1orf198
ENSG00000164683	663.046	-4.87193	0.164311	6.59588e-194	3.49998e-191	HEY1		ENSG00000150687	4829.5	1.21102	0.0607761	3.44848e-89	1.49791e-86	PRSS23
ENSG00000176014	8443.41	-2.55019	0.0865065	5.01861e-192	2.59475e-189	TUBB6		ENSG00000172508	777.7	-3.05745	0.153749	4.05357e-89	1.7156e-86	CARNS1
ENSG00000172164	3881.54	-2.44356	0.0831047	5.23433e-191	2.63863e-188	SNTB1		ENSG00000112183	2828.97	-2.15296	0.108416	7.35068e-89	3.03326e-86	RBM24
ENSG00000184113	4425.4	-2.99375	0.102308	3.00145e-189	1.47613e-186	CLDN5		ENSG00000176014	8689.03	-1.882	0.0950359	1.86392e-88	7.50388e-86	TUBB6
ENSG00000139289	2189.29	2.25352	0.0770811	1.5461e-188	7.42277e-186	PHLDA1		ENSG00000149485	3327.55	-1.74432	0.0880365	1.97479e-88	7.76092e-86	FADS1
ENSG00000138685	1056.74	3.22078	0.110858	1.61193e-186	7.55882e-184	FGF2		ENSG00000129521	1555.11	-3.46063	0.176223	5.12166e-87	1.966e-84	EGLN3
ENSG00000204262	11161.8	-2.53375	0.0874424	1.33664e-185	6.12545e-183	COL5A2		ENSG00000176490	672.99	-2.72118	0.141156	5.79869e-84	2.1753e-81	DIRAS1
ENSG00000163597	1817.41	-2.28669	0.0792073	3.40277e-184	1.52474e-181	SNHG16		ENSG00000007314	613.295	-4.79316	0.248687	8.42119e-84	3.08889e-81	SCN4A
ENSG00000112531	7634.83	-1.84716	0.0642399	1.15252e-182	5.05203e-180	QKI		ENSG00000104812	4422.02	-1.37496	0.0713845	1.36609e-83	4.90189e-81	GYS1
ENSG00000138435	16076.2	-1.98711	0.0691697	2.32506e-182	9.97501e-180	CHRNA1		ENSG00000144746	4069.31	-1.39666	0.0726291	2.32999e-83	8.18274e-81	ARL6IP5
ENSG00000131389	1868.36	-2.92892	0.101981	2.40686e-182	1.01108e-179	SLC6A6		ENSG00000175040	525.248	2.9304	0.152568	2.67268e-83	9.19068e-81	CHST2
ENSG00000112759	3223.51	-2.83493	0.098998	2.10046e-181	8.64359e-179	SLC29A1		ENSG00000171603	3621.81	1.63188	0.0858213	1.24573e-81	4.19634e-79	CLSTN1
ENSG00000118194	23535.9	-2.92874	0.102351	3.43808e-181	1.38651e-178	TNNT2		ENSG00000074590	2299.49	-1.68262	0.0888842	6.38611e-81	2.10818e-78	NUAK1
ENSG00000151726	7638.7	-2.19959	0.0778495	1.50362e-176	5.94489e-174	ACSL1		ENSG00000185567	3239.71	-2.29159	0.121385	1.26907e-80	4.1073e-78	AHNAK2
ENSG00000176658	1739.75	-2.78039	0.0984543	1.89407e-176	7.34463e-174	MYO1D		ENSG00000118194	22079.9	-2.41286	0.127703	1.3598e-80	4.31631e-78	TNNT2
ENSG00000179241	2487.98	-2.94614	0.104428	3.6954e-176	1.40593e-173	LDLRAD3		ENSG00000159348	4704.05	-2.28976	0.121336	1.42538e-80	4.43912e-78	CYB5R1
ENSG00000049540	1945.51	-4.07362	0.144452	4.87501e-176	1.82036e-173	ELN		ENSG00000262179	1923.46	-2.56828	0.137039	1.6142e-79	4.93406e-77	MYMX
ENSG00000262179	1972.72	-3.74825	0.133045	1.28418e-175	4.70805e-173	MYMX		ENSG00000068305	1220.72	-2.03639	0.108955	4.28971e-79	1.28738e-76	MEF2A
ENSG00000239474	20301	-2.54729	0.090737	7.47287e-174	2.69077e-171	KLHL41		ENSG00000182809	3146.36	-2.48573	0.133021	4.40677e-79	1.2989e-76	CRIP2
ENSG00000116741	1155.48	-3.19687	0.114511	1.38323e-172	4.89325e-170	RGS2		ENSG00000137198	683.757	-2.58727	0.139007	1.86773e-78	5.40855e-76	GMPR
ENSG00000108797	919.194	3.6646	0.131326	2.99394e-172	1.04086e-169	CNTNAP1		ENSG00000173442	2790.83	-2.17727	0.117108	2.58065e-78	7.34418e-76	EHBP1L1
ENSG00000132688	38004	-2.26354	0.0813471	2.43912e-171	8.33599e-169	NES		ENSG00000145391	6664.99	-2.14805	0.11585	6.71552e-78	1.87875e-75	SETD7
ENSG00000206503	7056.32	-2.25086	0.0809757	5.53408e-171	1.85982e-168	HLA-A		ENSG00000171206	2859.41	-1.56983	0.0847405	1.19242e-77	3.28036e-75	TRIM8
ENSG00000144746	4255.38	-1.77919	0.0639871	6.00851e-171	1.98616e-168	ARL6IP5		ENSG00000100320	3008.82	-1.62145	0.0876959	2.41864e-77	6.54459e-75	RBFOX2
ENSG00000198719	1619.8	-2.79411	0.100589	1.0467e-170	3.40415e-168	DLL1		ENSG00000156265	1333.19	-1.91421	0.103777	4.98886e-77	1.32816e-74	MAP3K7CL
ENSG00000103257	7150.53	-2.98786	0.107788	3.3212e-170	1.063e-167	SLC7A5		ENSG00000162520	1472.21	-2.10716	0.114359	5.95095e-77	1.55915e-74	SYNC
ENSG00000136383	5890.91	-2.09215	0.0754994	6.47984e-170	2.04155e-167	ALPK3		ENSG00000164692	69783.5	1.61922	0.0883303	1.43852e-76	3.71002e-74	COL1A2
ENSG00000166317	2425.37	-3.62436	0.131398	1.68782e-168	5.23589e-166	SYNPO2L		ENSG00000136153	10617.7	-1.35817	0.0740422	4.26555e-76	1.08319e-73	LMO7
ENSG00000068903	9346.66	-3.21108	0.116666	8.43645e-168	2.57746e-165	SIRT2		ENSG00000003249	433.301	-2.85775	0.15625	8.6822e-76	2.17134e-73	DBNDD1
ENSG00000112183	2884.95	-2.98602	0.108616	1.93701e-167	5.82954e-165	RBM24		ENSG00000165312	984.045	-2.22494	0.121951	1.81698e-75	4.47629e-73	OTUD1
ENSG00000110013	1767.46	2.17351	0.0790842	4.82784e-167	1.4316e-164	SIAE		ENSG00000157510	1745.91	-2.92556	0.160605	2.66117e-75	6.4596e-73	AFAP1L1
ENSG00000173457	3628.15	-2.06052	0.0753223	1.25187e-165	3.65836e-163	PPP1R14B		ENSG00000166619	2700.73	-1.88625	0.103679	4.75883e-75	1.1384e-72	BLCAP
ENSG00000198668	19873.3	-1.95416	0.0716804	1.63697e-164	4.71541e-162	CALM1		ENSG00000106078	303.445	-4.24057	0.233295	6.80375e-75	1.60432e-72	COBL
ENSG00000115461	2024.79	-2.64152	0.0973358	3.01887e-163	8.5736e-161	IGFBP5		ENSG00000168427	963.766	-2.21829	0.122133	7.7577e-75	1.8035e-72	KLHL30
ENSG00000135636	2836.26	-1.86622	0.0688235	1.06807e-162	2.99119e-160	DYSF		ENSG00000081189	5853.41	-2.66862	0.147028	8.21222e-75	1.88265e-72	MEF2C
ENSG00000113552	2310.72	2.02828	0.0748605	1.34025e-162	3.70202e-160	GNPDA1		ENSG00000133083	3502.15	-2.47174	0.136261	1.06482e-74	2.40767e-72	DCLK1
ENSG00000158186	23831.3	-2.73698	0.101523	4.34433e-161	1.18377e-158	MRAS		ENSG00000125414	3079.64	-2.84811	0.157413	2.33046e-74	5.1982e-72	MYH2
ENSG00000105048	8134.19	-3.71788	0.138267	2.08754e-160	5.61243e-158	TNNT1		ENSG00000146676	7113.85	-1.52975	0.0846157	4.64369e-74	1.02198e-71	PURB
ENSG00000161638	5445.82	-2.03643	0.0758587	1.20592e-159	3.1995e-157	ITGA5		ENSG00000168542	69473.8	1.4391	0.0806905	5.38458e-73	1.16944e-70	COL3A1
ENSG00000107551	10369.5	-3.50012	0.131186	6.16966e-158	1.61565e-155	RASSF4		ENSG00000181408	581.114	-3.18341	0.178857	5.33717e-72	1.1441e-69	UTS2R
ENSG00000162390	946.26	-3.36182	0.125988	8.26905e-158	2.13765e-155	ACOT11		ENSG00000185585	4319.59	-2.10111	0.11838	1.30362e-71	2.75866e-69	OLFML2A
ENSG00000116990	1771.1	-3.17574	0.119506	1.26947e-156	3.24021e-154	MYCL		ENSG00000167244	170607	1.48406	0.0842472	2.79841e-71	5.84692e-69	IGF2
ENSG00000107796	11695.8	-2.32962	0.0878469	8.74815e-156	2.20497e-153	ACTA2		ENSG00000182752	328.952	3.61418	0.204513	6.70738e-71	1.3839e-68	PAPPA
ENSG00000260807	1456.65	-3.67266	0.139218	2.36009e-154	5.87517e-152	AC009041.2		ENSG00000181026	1045.82	1.72758	0.098023	1.74558e-70	3.5571e-68	AEN
ENSG00000107957	4265.75	-2.48492	0.0941986	2.64009e-154	6.49205e-152	SH3PXD2A		ENSG00000198648	1157.93	-1.56677	0.0891302	3.61927e-70	7.28533e-68	STK39
ENSG00000167244	65012.7	-1.46708	0.0561342	5.41795e-154	1.31623e-151	IGF2		ENSG00000160097	2034.88	-1.7105	0.0975125	5.86189e-70	1.16574e-67	FNDC5
ENSG00000187244	3607.13	-3.2261	0.122638	1.20435e-153	2.89101e-151	BCAM		ENSG00000159251	137410	-1.91665	0.109368	8.19526e-70	1.61037e-67	ACTC1
ENSG00000127954	2305.98	3.04202	0.115817	2.68589e-153	6.37156e-151	STEAP4		ENSG00000142661	405.785	-4.66982	0.266871	1.5826e-69	3.07321e-67	MYOM3
ENSG00000159251	136814	-2.94048	0.112056	7.58411e-153	1.77821e-150	ACTC1		ENSG00000160789	5177.32	-1.2094	0.0694419	8.53122e-69	1.6374e-66	LMNA
ENSG00000182054	2162.24	-2.46634	0.0940626	1.96606e-152	4.55673e-150	IDH2		ENSG00000123983	2797.49	-1.26551	0.0727718	1.23325e-68	2.33976e-66	ACSL3
ENSG00000106772	4369.57	-2.41688	0.0923049	4.62146e-152	1.05894e-149	PRUNE2		ENSG00000130595	1272.95	-3.79339	0.21869	1.31507e-68	2.46666e-66	TNNT3
ENSG00000149294	15701.7	-2.61601	0.099945	4.82119e-152	1.0923e-149	NCAM1		ENSG00000106780	1031.32	-1.82982	0.10543	1.39852e-68	2.5937e-66	MEGF9
ENSG00000130592	9074.88	-1.35519	0.0520021	2.46961e-150	5.53302e-148	LSP1		ENSG00000149084	1545.27	-1.57856	0.0910542	2.44377e-68	4.48187e-66	HSD17B12
ENSG00000133142	2535.98	-2.56095	0.0986274	1.25917e-149	2.79011e-147	TCEAL4		ENSG00000111897	4262.46	-1.38419	0.0799152	3.92911e-68	7.12681e-66	SERINC1
ENSG00000137142	929.646	-3.17037	0.122619	2.65711e-148	5.82369e-146	IGFBPL1		ENSG00000149218	2163.8	-2.04604	0.118435	5.63514e-68	1.01102e-65	ENDOD1
ENSG00000135919	982.617	3.2854	0.127114	3.90286e-148	8.46206e-146	SERPINE2		ENSG00000108219	1347.53	-2.04109	0.118376	9.2393e-68	1.63983e-65	TSPAN14
ENSG00000149596	4752.4	-2.3089	0.0894235	5.8836e-148	1.26209e-145	JPH2		ENSG00000197905	1614.74	-2.04379	0.118871	2.25204e-67	3.95449e-65	TEAD4
ENSG00000136717	10880.4	-2.66607	0.103443	1.69489e-147	3.59745e-145	BIN1		ENSG00000205336	593.747	-4.16055	0.24316	1.27308e-66	2.21195e-64	ADGRG1
ENSG00000105559	1198.86	-2.35738	0.0921655	2.90876e-145	6.10961e-143	PLEKHA4		ENSG00000166147	21637	2.06093	0.120979	3.61594e-66	6.21716e-64	FBN1
ENSG00000127334	1757.53	-2.09712	0.0822715	2.90775e-144	6.04452e-142	DYRK2		ENSG00000115592	948.697	-2.96554	0.174428	6.51073e-66	1.1079e-63	PRKAG3
ENSG00000280551	18347.2	-2.21634	0.0871797	1.55258e-143	3.19451e-141	AC096745.2		ENSG00000089159	6197.15	-1.25038	0.0738736	3.64819e-65	6.14459e-63	PXN
ENSG00000139914	677.954	-3.912	0.154345	1.59435e-142	3.24731e-140	FITM1		ENSG00000022267	1624.09	-2.21928	0.131437	4.16203e-65	6.93925e-63	FHL1
ENSG00000107984	927.095	3.02436	0.119597	6.47493e-142	1.30561e-139	DKK1		ENSG00000179820	3175.29	-1.6301	0.0964889	4.72632e-65	7.80126e-63	MYADM
ENSG00000159348	4999.27	-2.5184	0.0996984	8.36965e-142	1.67095e-139	CYB5R1		ENSG00000135437	914.805	-1.74794	0.103456	4.78505e-65	7.82e-63	RDH5
ENSG00000132613	16195	-1.57637	0.0626412	1.80107e-140	3.56046e-138	MTSS1L		ENSG00000140416	7589.8	-1.76	0.104329	6.29274e-65	1.01831e-62	TPM1
ENSG00000159173	31662.3	-3.62675	0.144759	1.1404e-139	2.23253e-137	TNNI1		ENSG00000176749	890.97	-1.72911	0.10258	9.07258e-65	1.4539e-62	CDK5R1
ENSG00000178562	652.84	5.0313	0.201959	8.41534e-139	1.63161e-136	CD28		ENSG00000149596	4839.62	-1.54954	0.0921275	1.70198e-64	2.70124e-62	JPH2
ENSG00000133083	3643.26	-2.99198	0.120051	3.6611e-138	7.03071e-136	DCLK1		ENSG00000023734	2515.31	-1.32166	0.078535	1.78716e-64	2.80942e-62	STRAP
ENSG00000009307	11062.6	-1.68407	0.06753	4.99581e-138	9.50335e-136	CSDE1		ENSG00000069702	557.9	2.86839	0.170934	2.29643e-64	3.57593e-62	TGFBR3
ENSG00000128591	35128.4	-1.54049	0.06207	1.14245e-136	2.15292e-134	FLNC		ENSG00000135916	1298.84	-2.6721	0.160037	9.21977e-64	1.42226e-61	ITM2C
ENSG00000180209	6097.28	-4.14254	0.167221	1.20111e-136	2.24251e-134	MYLPF		ENSG00000172995	1271.18	-2.96889	0.177997	1.31424e-63	2.0086e-61	ARPP21
ENSG00000115593	1805.27	-4.13046	0.166854	2.297e-136	4.24925e-134	SMYD1		ENSG00000061337	2286.54	-1.328	0.0795236	1.67441e-63	2.53558e-61	LZTS1
ENSG00000168334	3938.67	-2.70052	0.109133	3.50726e-136	6.42913e-134	XIRP1		ENSG00000164924	6886.05	-1.08181	0.0650921	7.69775e-63	1.15508e-60	YWHAZ
ENSG00000135424	19297.9	-2.33019	0.0942811	7.96777e-136	1.44741e-133	ITGA7		ENSG00000102554	2108.02	-2.16229	0.130603	1.08159e-62	1.60835e-60	KLF5
ENSG00000169213	805.437	4.95236	0.199969	1.84152e-135	3.3154e-133	RAB3B		ENSG00000204262	30948.3	1.35915	0.0828004	3.79147e-62	5.58768e-60	COL5A2
ENSG00000054523	4446.14	-2.53945	0.103264	1.50217e-134	2.6805e-132	KIF1B		ENSG00000250899	635.695	-1.8523	0.112442	4.8728e-62	7.11774e-60	AC125807.2
ENSG00000099998	2956	-2.59736	0.105804	4.34728e-134	7.68935e-132	GGT5		ENSG00000148516	5459.23	-1.13891	0.0690164	5.37013e-62	7.77538e-60	ZEB1
ENSG00000091490	527.888	4.06504	0.165601	8.67755e-134	1.52151e-131	SEL1L3		ENSG00000198911	4208.49	-1.59571	0.0969723	7.39348e-62	1.06119e-59	SREBF2
ENSG00000174804	825.301	-2.7777	0.113522	3.26988e-133	5.68396e-131	FZD4		ENSG00000187616	474.145	-4.09783	0.251483	6.39852e-61	9.10465e-59	MYMK
ENSG00000172995	1361.76	-3.81676	0.156111	3.43361e-133	5.91755e-131	ARPP21		ENSG00000081248	931.321	-3.28188	0.202938	4.72845e-60	6.67075e-58	CACNA1S
ENSG00000141298	1764.22	-2.0438	0.0837255	1.53647e-132	2.62555e-130	SSH2		ENSG00000048052	314.046	-2.87566	0.178178	9.16005e-60	1.28132e-57	HDAC9
ENSG00000114854	5165.81	-4.13733	0.169783	2.59993e-132	4.40546e-130	TNNC1		ENSG00000104936	5892.79	-1.65568	0.102512	1.04436e-59	1.44858e-57	DMPK
ENSG00000130635	10285.3	-2.2079	0.0907803	1.2564e-131	2.11117e-129	COL5A1		ENSG00000188153	3025.6	1.51629	0.0942419	3.31424e-59	4.55874e-57	COL4A5
ENSG00000130600	345208	-1.68367	0.0691985	1.71569e-131	2.8591e-129	H19		ENSG00000113721	3671.09	1.6142	0.100784	9.13607e-59	1.24628e-56	PDGFRB
ENSG00000182533	1520.08	-2.875	0.118328	2.09862e-131	3.46856e-129	CAV3		ENSG00000115380	1066.45	1.67259	0.10449	1.11975e-58	1.51497e-56	EFEMP1
ENSG00000173542	2624.5	-2.337	0.0963267	6.02161e-131	9.87153e-129	MOB1B		ENSG00000009950	252.357	-4.43685	0.278342	4.67269e-58	6.27052e-56	MLXIPL
ENSG00000116871	4649.83	-1.73868	0.0717224	1.49123e-130	2.42492e-128	MAP7D1		ENSG00000170175	2272.16	-1.55823	0.0980725	7.55158e-58	9.97716e-56	CHRNB1
ENSG00000245522	525.805	4.59549	0.19023	3.21698e-130	5.18938e-128	AC026250.1		ENSG00000126709	1962.7	-2.06098	0.129856	7.55571e-58	9.97716e-56	IFI6
ENSG00000135437	885.772	-2.74951	0.113679	3.94163e-130	6.30785e-128	RDH5		ENSG00000107263	4975.89	-1.6025	0.100959	9.04178e-58	1.18447e-55	RAPGEF1
ENSG00000148344	587.918	3.98902	0.165045	4.31421e-130	6.84974e-128	PTGES		ENSG00000115457	301.368	3.9193	0.246662	9.19811e-58	1.19547e-55	IGFBP2
ENSG00000148677	10937.4	-1.44875	0.0600674	6.31407e-130	9.94664e-128	ANKRD1		ENSG00000107796	11989.1	-1.53621	0.0969163	1.37052e-57	1.76733e-55	ACTA2
ENSG00000160789	4924.2	-1.78622	0.0739068	7.9347e-130	1.24027e-127	LMNA		ENSG00000279118	487.45	-2.15962	0.136551	1.86056e-57	2.38065e-55	AC093535.2
ENSG00000130528	1555.17	-4.73986	0.196484	9.74944e-130	1.51221e-127	HRC		ENSG00000132821	261.581	-3.42746	0.217158	2.65922e-57	3.37639e-55	VSTM2L
ENSG00000151694	2629.34	-1.74125	0.0721245	1.5058e-129	2.31778e-127	ADAM17		ENSG00000136717	10482.2	-2.01171	0.127844	9.86707e-57	1.24325e-54	BIN1
ENSG00000123908	2504.92	-1.57337	0.0651945	2.28317e-129	3.48772e-127	AGO2		ENSG00000280551	19267.1	-1.22837	0.0780258	1.0134e-56	1.26721e-54	AC096745.2
ENSG00000146072	780.933	-3.15976	0.131167	2.72827e-129	4.1363e-127	TNFRSF21		ENSG00000162614	4619.75	-1.19667	0.0761344	1.55022e-56	1.92391e-54	NEXN
ENSG00000120549	1840.39	-2.22008	0.0923055	9.38207e-129	1.41179e-126	KIAA1217		ENSG00000004455	2628.01	-1.22976	0.0782724	1.70246e-56	2.09707e-54	AK2
ENSG00000170681	3203.72	-3.16302	0.131831	2.69722e-128	4.02865e-126	CAVIN4		ENSG00000160888	1728.72	-2.23654	0.142768	1.96299e-56	2.40008e-54	IER2
ENSG00000116299	919.957	7.578	0.315347	4.80434e-127	7.12315e-125	KIAA1324		ENSG00000079308	3233.55	-2.19099	0.140028	2.75476e-56	3.34339e-54	TNS1
ENSG00000150556	503.126	3.77003	0.158149	1.8385e-126	2.70595e-124	LYPD6B		ENSG00000149294	15927.9	-1.5857	0.101307	3.09197e-56	3.72526e-54	NCAM1
ENSG00000115592	1010.88	-3.01155	0.126503	2.35869e-126	3.44642e-124	PRKAG3		ENSG00000068903	9273.78	-1.99884	0.128143	8.65949e-56	1.03575e-53	SIRT2
ENSG00000137124	4193.75	-1.85273	0.0778168	4.07291e-126	5.90835e-124	ALDH1B1		ENSG00000196296	2358.68	-2.34791	0.151617	3.10141e-55	3.68286e-53	ATP2A1
ENSG00000179456	1451.42	-1.96594	0.0826925	9.0193e-126	1.29904e-123	ZBTB18		ENSG00000182054	2287.2	-1.40097	0.0907778	1.10524e-54	1.29384e-52	IDH2
ENSG00000174437	11702.1	-1.96365	0.0829487	8.72007e-125	1.24703e-122	ATP2A2		ENSG00000132688	38530.7	-1.43347	0.092965	1.0981e-54	1.29384e-52	NES
ENSG00000099194	16490.6	-2.37062	0.10025	1.4972e-124	2.12602e-122	SCD		ENSG00000052802	1058.85	-1.94332	0.126381	1.96195e-54	2.28056e-52	MSMO1
ENSG00000099260	898.211	-2.4729	0.104846	6.16241e-124	8.68943e-122	PALMD		ENSG00000198771	1128.64	-1.74954	0.114216	5.56467e-54	6.42311e-52	RCSD1
ENSG00000117525	469.287	4.12284	0.175155	2.17753e-123	3.04914e-121	F3		ENSG00000153310	2092.54	-1.58299	0.103689	1.27232e-53	1.4584e-51	FAM49B
ENSG00000105251	1329.56	-3.31525	0.141377	1.31757e-122	1.83224e-120	SHD		ENSG00000067064	1276.13	-1.67848	0.110389	3.06752e-53	3.4919e-51	IDI1
ENSG00000164091	2470.34	-1.55939	0.0668142	3.35333e-121	4.63126e-119	WDR82		ENSG00000170745	201.358	-4.04219	0.265731	3.42421e-53	3.87124e-51	KCNS3
ENSG00000134871	3724.91	-1.58582	0.0681029	1.19253e-120	1.6358e-118	COL4A2		ENSG00000151388	1362.76	1.99395	0.131568	5.66099e-53	6.35649e-51	ADAMTS12
ENSG00000205336	663.863	-5.07534	0.218125	2.06285e-120	2.8105e-118	ADGRG1		ENSG00000117505	1546.18	-1.29072	0.0852713	1.20633e-52	1.34538e-50	DR1
ENSG00000090339	492.343	3.72094	0.161025	1.89737e-119	2.56768e-117	ICAM1		ENSG00000141965	922.009	-1.76264	0.116746	1.44986e-52	1.60614e-50	FEM1A
ENSG00000129521	1698.3	-4.19145	0.181578	5.00798e-119	6.73205e-117	EGLN3		ENSG00000057704	834.245	-2.22028	0.147377	2.17595e-52	2.39442e-50	TMCC3
ENSG00000103335	4241.36	-1.82713	0.0791088	7.22395e-119	9.6466e-117	PIEZO1		ENSG00000152661	898.844	2.15086	0.142699	2.22407e-52	2.43116e-50	GJA1
ENSG00000184343	1125.35	-2.83105	0.122723	8.913e-119	1.18238e-116	SRPK3		ENSG00000166311	1799.14	1.2058	0.0798957	2.52349e-52	2.74031e-50	SMPD1
ENSG00000196141	5505.58	-1.54177	0.0667754	1.2433e-118	1.63856e-116	SPATS2L		ENSG00000118407	376.019	-2.99012	0.198791	2.88495e-52	3.11235e-50	FILIP1
ENSG00000151468	2131.18	-2.78447	0.121057	4.24012e-118	5.55181e-116	CCDC3		ENSG00000078328	756.935	-2.39944	0.160081	5.80587e-52	6.22283e-50	RBFOX1
ENSG00000160867	1723.09	-3.05926	0.132895	5.14406e-118	6.69193e-116	FGFR4		ENSG00000169271	1380.41	-2.30075	0.153688	7.74338e-52	8.24595e-50	HSPB3
ENSG00000140557	707.186	-2.98143	0.129911	1.2352e-117	1.59658e-115	ST8SIA2		ENSG00000184640	6849.29	-1.07956	0.0719512	1.10163e-51	1.16561e-49	SEPT9
ENSG00000104812	4603.33	-1.76001	0.0769922	1.77732e-116	2.28267e-114	GYS1		ENSG00000095637	775.408	-2.93542	0.19637	1.15956e-51	1.21909e-49	SORBS1
ENSG00000172508	871.683	-3.23201	0.141567	2.62704e-116	3.35263e-114	CARNS1		ENSG00000173542	2502.54	-1.87066	0.125877	4.8096e-51	5.02451e-49	MOB1B
ENSG00000178980	3163.16	-2.135	0.0935236	2.84054e-116	3.60231e-114	SELENOW		ENSG00000183091	1725.95	-2.95248	0.199013	4.99526e-51	5.18564e-49	NEB
ENSG00000179820	3415.01	-1.88791	0.0827564	4.70844e-116	5.93382e-114	MYADM		ENSG00000101605	484.616	-3.22065	0.218024	1.61749e-50	1.66865e-48	MYOM1
ENSG00000177706	1025.06	-2.52549	0.110778	5.52395e-116	6.91832e-114	FAM20C		ENSG00000143641	4902.32	1.55103	0.104829	1.63193e-50	1.67309e-48	GALNT2
ENSG00000166963	8916.2	-1.67013	0.0733067	1.18145e-115	1.47054e-113	MAP1A		ENSG00000155511	382.765	2.32523	0.157465	2.0015e-50	2.03931e-48	GRIA1
ENSG00000100242	2962.48	-2.32645	0.102222	1.33496e-115	1.65142e-113	SUN2		ENSG00000182759	176.656	-5.32767	0.358912	2.04998e-50	2.07589e-48	MAFA
ENSG00000164692	23157.8	-1.93402	0.0852373	7.5203e-115	9.2463e-113	COL1A2		ENSG00000166292	271.224	2.61174	0.177308	2.5233e-50	2.53961e-48	TMEM100
ENSG00000149547	1233.32	-1.84106	0.0815301	8.78565e-114	1.07366e-111	EI24		ENSG00000129474	2221.81	-1.07142	0.0725253	3.60303e-50	3.60434e-48	AJUBA
ENSG00000063660	14286.5	-1.84384	0.0817585	2.13509e-113	2.5935e-111	GPC1		ENSG00000179456	1429.56	-1.3914	0.0944344	4.65716e-50	4.63079e-48	ZBTB18
ENSG00000198467	24090.3	-2.30294	0.102196	2.22589e-113	2.6876e-111	TPM2		ENSG00000155368	1618.31	-1.41938	0.0967803	1.21997e-49	1.2058e-47	DBI
ENSG00000007314	704.71	-6.52583	0.289679	5.21632e-113	6.26083e-111	SCN4A		ENSG00000073008	2578.24	-1.90605	0.130277	1.43952e-49	1.41433e-47	PVR
ENSG00000240875	397.643	4.61427	0.204879	5.47568e-113	6.53323e-111	LINC00886		ENSG00000187244	3697.67	-1.88697	0.129134	1.96116e-49	1.91544e-47	BCAM
ENSG00000137267	1330.03	-2.07827	0.0925966	1.80771e-112	2.14416e-110	TUBB2A		ENSG00000144485	503.457	-2.06831	0.141526	1.97738e-49	1.91992e-47	HES6
ENSG00000265808	4085.8	1.52268	0.0679296	5.4285e-112	6.40119e-110	SEC22B		ENSG00000198719	1629.76	-1.79706	0.123071	2.47383e-49	2.3879e-47	DLL1
ENSG00000095637	804.047	-3.47392	0.156112	9.47549e-111	1.11084e-108	SORBS1		ENSG00000091129	1121.06	1.70402	0.116803	3.35217e-49	3.21692e-47	NRCAM
ENSG00000174748	13559.7	-1.40136	0.0629617	2.12064e-110	2.47171e-108	RPL15		ENSG00000174437	12576.3	-1.32487	0.0908396	4.00624e-49	3.82237e-47	ATP2A2
ENSG00000168256	890.191	-2.16487	0.0974431	3.11288e-110	3.60736e-108	NKIRAS2		ENSG00000107551	11365.4	-2.02225	0.139148	5.77088e-49	5.47438e-47	RASSF4
ENSG00000184205	1156.75	2.44691	0.110298	8.64812e-110	9.96461e-108	TSPYL2		ENSG00000172346	618.556	-2.89444	0.199281	6.51155e-49	6.14169e-47	CSDC2
ENSG00000104936	6474.45	-1.73369	0.0784122	4.21002e-109	4.82334e-107	DMPK		ENSG00000008517	906.521	-2.81487	0.195098	2.24217e-48	2.1028e-46	IL32
ENSG00000087111	1485.56	-1.78585	0.0808127	4.99199e-109	5.68692e-107	PIGS		ENSG00000161513	497.634	2.31608	0.160458	2.55794e-48	2.38539e-46	FDXR
ENSG00000112186	2760.47	-2.01459	0.0912528	6.30497e-109	7.14232e-107	CAP2		ENSG00000197879	4968.87	-1.04568	0.0722468	2.87339e-48	2.6645e-46	MYO1C
ENSG00000183283	2069.17	-1.96482	0.0893231	3.95254e-108	4.45245e-106	DAZAP2		ENSG00000087074	2039.68	-1.28983	0.0893129	3.6262e-48	3.3438e-46	PPP1R15A
ENSG00000198911	4528.3	-1.60467	0.0728989	4.08909e-108	4.58069e-106	SREBF2		ENSG00000196535	2198.28	-1.71505	0.119219	5.81138e-48	5.32903e-46	MYO18A
ENSG00000156026	1019.04	-2.03304	0.0925319	7.41039e-108	8.25542e-106	MCU		ENSG00000143878	4835	-1.18997	0.0826342	6.74513e-48	6.15111e-46	RHOB
ENSG00000135862	15347.5	-1.43036	0.0651279	1.51907e-107	1.683e-105	LAMC1		ENSG00000108878	332.054	-4.20882	0.2946	2.32864e-47	2.1119e-45	CACNG1
ENSG00000152137	1254.06	-2.42816	0.11089	2.89019e-107	3.18458e-105	HSPB8		ENSG00000237515	1417.9	-1.17493	0.0822804	4.14034e-47	3.73445e-45	SHISA9
ENSG00000148730	3565.48	-1.73157	0.0791786	8.68998e-107	9.52309e-105	EIF4EBP2		ENSG00000116260	2588.96	1.50474	0.105485	4.17997e-47	3.74971e-45	QSOX1
ENSG00000061337	2412.1	-1.65938	0.0762675	1.07179e-105	1.1682e-103	LZTS1		ENSG00000177238	3405.31	-1.28313	0.0899041	4.21834e-47	3.76367e-45	TRIM72
ENSG00000139514	1861.73	-3.2597	0.151358	5.22926e-104	5.66896e-102	SLC7A1		ENSG00000167552	15030.6	-1.25987	0.0884161	5.66785e-47	5.02976e-45	TUBA1A
ENSG00000170759	13033.7	-1.77685	0.0824047	6.63734e-104	7.15697e-102	KIF5B		ENSG00000170266	2255.66	1.27301	0.0893023	5.80408e-47	5.12311e-45	GLB1
ENSG00000172403	6088	-2.3129	0.10744	9.44543e-104	1.01307e-101	SYNPO2		ENSG00000262246	1753.5	-1.35006	0.0950018	8.61542e-47	7.56416e-45	CORO7
ENSG00000159399	1210.97	-2.47613	0.115267	2.08338e-103	2.22271e-101	HK2		ENSG00000119686	583.635	-2.08946	0.147786	1.82633e-46	1.59499e-44	FLVCR2
ENSG00000183628	871.422	-2.40213	0.111862	3.56248e-103	3.78073e-101	DGCR6		ENSG00000112759	3308.62	-1.64285	0.116146	1.85754e-46	1.61372e-44	SLC29A1
ENSG00000157510	1973.55	-2.8404	0.132521	5.63182e-103	5.94555e-101	AFAP1L1		ENSG00000184922	2472.64	-1.1069	0.0782908	3.49291e-46	3.01853e-44	FMNL1
ENSG00000154553	6809.98	-2.30255	0.107548	1.22774e-102	1.28938e-100	PDLIM3		ENSG00000133985	936.333	-1.44998	0.102807	4.00998e-46	3.44733e-44	TTC9
ENSG00000187193	396.818	-3.61583	0.16916	1.60908e-102	1.68112e-100	MT1X		ENSG00000133069	314.153	-3.07152	0.218439	4.7164e-46	4.03362e-44	TMCC2
ENSG00000172000	801.376	-2.40304	0.112594	4.67103e-102	4.85498e-100	ZNF556		ENSG00000173482	1450.73	1.24549	0.0884195	6.24901e-46	5.31682e-44	PTPRM
ENSG00000136378	2858.09	-1.71483	0.0806861	5.08193e-101	5.25498e-99	ADAMTS7		ENSG00000091592	763.223	1.55059	0.110203	6.55393e-46	5.54765e-44	NLRP1
ENSG00000129757	420.912	-4.16233	0.19644	1.39464e-100	1.43478e-98	CDKN1C		ENSG00000178980	3158.54	-1.48048	0.105266	6.64154e-46	5.59312e-44	SELENOW
ENSG00000022267	1639	-2.81325	0.132923	1.86446e-100	1.90838e-98	FHL1		ENSG00000141753	2207.42	1.91199	0.136169	7.54811e-46	6.32432e-44	IGFBP4
ENSG00000111817	1620.66	2.1586	0.102191	7.91852e-100	8.06409e-98	DSE		ENSG00000092621	675.097	-2.68882	0.191802	7.95588e-46	6.63231e-44	PHGDH
ENSG00000136048	732.683	2.57228	0.121894	1.06887e-99	1.08305e-97	DRAM1		ENSG00000156885	190.668	-4.8592	0.346674	1.517e-45	1.25827e-43	COX6A2
ENSG00000073008	2639.98	-2.69667	0.127934	1.10139e-99	1.11042e-97	PVR		ENSG00000100266	1642.98	-1.28817	0.0919978	2.00618e-45	1.64746e-43	PACSIN2
ENSG00000108823	3184.95	-2.10242	0.0997322	1.5301e-99	1.53497e-97	SGCA		ENSG00000139641	2925.21	-1.08903	0.0780554	4.92782e-45	4.02667e-43	ESYT1
ENSG00000108821	30017.9	-2.43457	0.115244	1.59537e-99	1.59252e-97	COL1A1		ENSG00000133055	18660.7	-3.67889	0.2652	5.55246e-45	4.51472e-43	MYBPH
ENSG00000180447	2974.54	-2.01014	0.0953751	1.72956e-99	1.71797e-97	GAS1		ENSG00000168528	4224.08	-1.14476	0.0821833	5.87804e-45	4.75603e-43	SERINC2
ENSG00000130203	4585.38	-3.25369	0.154682	2.44881e-99	2.42048e-97	APOE		ENSG00000137573	1160.65	1.32887	0.0955094	6.83058e-45	5.49978e-43	SULF1
ENSG00000132718	1669.73	1.6433	0.0779861	2.786e-99	2.74034e-97	SYT11		ENSG00000163069	3554.49	-1.15883	0.0834091	1.00025e-44	8.01464e-43	SGCB
ENSG00000171365	2138.65	-1.82558	0.0867234	3.62285e-99	3.54617e-97	CLCN5		ENSG00000168509	381.759	-3.95955	0.286114	1.15965e-44	9.24695e-43	HJV
ENSG00000196363	1867.01	-1.72316	0.0818632	3.9734e-99	3.87051e-97	WDR5		ENSG00000156298	562.593	-1.65245	0.119321	1.19876e-44	9.51285e-43	TSPAN7
ENSG00000135318	4234.98	2.07719	0.098924	1.0418e-98	1.00995e-96	NT5E		ENSG00000180730	999.477	-1.91475	0.138677	1.88938e-44	1.49216e-42	SHISA2
ENSG00000153310	2341.02	-1.71145	0.081668	2.69976e-98	2.60469e-96	FAM49B		ENSG00000067191	807.297	-2.65346	0.192446	2.03586e-44	1.60019e-42	CACNB1
ENSG00000185215	3920.79	-1.90269	0.0910079	6.65287e-98	6.38802e-96	TNFAIP2		ENSG00000135902	520.254	-2.32418	0.16854	2.28068e-44	1.78412e-42	CHRND
ENSG00000197905	1714.22	-2.27771	0.109211	1.49927e-97	1.43276e-95	TEAD4		ENSG00000142634	1485.45	-1.43596	0.104091	2.93553e-44	2.28556e-42	EFHD2
ENSG00000124491	6836.6	-2.24834	0.107874	2.03138e-97	1.93212e-95	F13A1		ENSG00000140941	1924.74	-1.32806	0.0962789	3.22443e-44	2.49871e-42	MAP1LC3B
ENSG00000167552	15358.7	-1.74217	0.0835816	2.82883e-97	2.67796e-95	TUBA1A		ENSG00000091482	362.854	-3.25384	0.237481	6.27441e-44	4.8395e-42	SMPX
ENSG00000129152	7320.01	-1.90074	0.0915007	1.12395e-96	1.05903e-94	MYOD1		ENSG00000026103	697.264	1.78669	0.130187	7.14696e-44	5.48687e-42	FAS
ENSG00000067057	991.229	-2.28606	0.1102	1.70765e-96	1.60154e-94	PFKP		ENSG00000088280	2264.61	-1.26618	0.0922229	8.83919e-44	6.75462e-42	ASAP3
ENSG00000181408	628.843	-3.73381	0.180553	4.78487e-96	4.46676e-94	UTS2R		ENSG00000166592	889.595	-1.67923	0.122589	1.02975e-43	7.79682e-42	RRAD
ENSG00000006831	928.243	-1.981	0.0957849	6.77103e-96	6.29176e-94	ADIPOR2		ENSG00000142583	455.608	-2.5955	0.191143	2.68269e-43	2.02194e-41	SLC2A5
ENSG00000125414	3470.17	-2.77741	0.134687	1.45658e-95	1.34727e-93	MYH2		ENSG00000053438	415.1	-2.29346	0.168858	4.36333e-43	3.27369e-41	NNAT
ENSG00000030304	4418.14	-1.42783	0.0690813	1.48698e-95	1.36911e-93	MUSK		ENSG00000136869	2262.89	1.40399	0.103434	6.38915e-43	4.77191e-41	TLR4
ENSG00000166592	967.364	-1.85212	0.0903055	2.75214e-94	2.52246e-92	RRAD		ENSG00000186594	1745.53	-1.5491	0.114268	7.2738e-43	5.40816e-41	MIR22HG
ENSG00000112972	1455.79	-2.28227	0.111708	1.11988e-93	1.02177e-91	HMGCS1		ENSG00000139914	760.268	-1.48988	0.110085	1.04367e-42	7.72501e-41	FITM1
ENSG00000165633	1691.65	-2.29928	0.112618	1.28869e-93	1.1705e-91	VSTM4		ENSG00000100234	2400.63	1.25662	0.0928158	1.05757e-42	7.79294e-41	TIMP3
ENSG00000134802	2062.42	1.62399	0.0795231	1.9885e-93	1.79803e-91	SLC43A3		ENSG00000196083	761.941	1.90804	0.141282	1.0873e-42	7.97644e-41	IL1RAP
ENSG00000164176	6878.01	1.09446	0.0535949	2.11777e-93	1.90637e-91	EDIL3		ENSG00000196465	2249.6	-1.74855	0.129616	1.50738e-42	1.10092e-40	MYL6B
ENSG00000170624	2125.01	-2.57242	0.12626	2.5861e-93	2.31761e-91	SGCD		ENSG00000175920	568.261	-1.64633	0.122047	1.81907e-42	1.32271e-40	DOK7
ENSG00000104081	1039.15	-2.31281	0.113464	2.97954e-93	2.65839e-91	BMF		ENSG00000005513	2063.3	-1.93076	0.144412	7.67584e-42	5.5569e-40	SOX8
ENSG00000148219	896.686	-2.53582	0.124829	1.04828e-92	9.31168e-91	ASTN2		ENSG00000055163	546.206	2.06113	0.154395	1.09998e-41	7.92851e-40	CYFIP2
ENSG00000081189	6473.99	-2.49368	0.122804	1.13219e-92	1.00129e-90	MEF2C		ENSG00000126524	4241.9	-1.2582	0.0943031	1.67183e-41	1.19979e-39	SBDS
ENSG00000163909	5561.51	-1.70487	0.0839642	1.96025e-92	1.72605e-90	HEYL		ENSG00000140937	1391.72	1.39382	0.104622	1.90653e-41	1.3623e-39	CDH11
ENSG00000138347	1096.43	-2.08624	0.103066	5.15673e-92	4.52088e-90	MYPN		ENSG00000119669	3084.68	-1.23081	0.0923094	1.96553e-41	1.39841e-39	IRF2BPL
ENSG00000147027	3871.54	-1.44961	0.0715466	6.43119e-92	5.61379e-90	TMEM47		ENSG00000091986	12914.6	1.62754	0.122318	2.10832e-41	1.49356e-39	CCDC80
ENSG00000168530	3682.84	-3.41698	0.169107	6.59431e-92	5.73137e-90	MYL1		ENSG00000134824	622.871	-2.75406	0.20805	2.80866e-41	1.98119e-39	FADS2
ENSG00000172346	672.766	-3.30329	0.16346	7.69116e-92	6.65599e-90	CSDC2		ENSG00000179057	184.871	-5.69198	0.428285	3.1218e-41	2.1927e-39	IGSF22
ENSG00000053438	418.034	-3.80614	0.188245	8.29219e-92	7.14546e-90	NNAT		ENSG00000185482	6447.34	-2.08954	0.157799	3.76062e-41	2.63021e-39	STAC3
ENSG00000143434	805.612	-2.63904	0.130824	1.77974e-91	1.52709e-89	SEMA6C		ENSG00000120057	357.78	-2.23989	0.169062	3.79204e-41	2.64099e-39	SFRP5
ENSG00000237515	1388.16	-1.92363	0.095328	2.1147e-91	1.80682e-89	SHISA9		ENSG00000165124	1224.24	1.96819	0.148647	4.10026e-41	2.84365e-39	SVEP1
ENSG00000162104	1556.76	-1.70476	0.0844921	2.80517e-91	2.38664e-89	ADCY9		ENSG00000140557	710.992	-1.76895	0.133776	5.27103e-41	3.64032e-39	ST8SIA2
ENSG00000164305	1593.55	-1.54062	0.0767471	2.38638e-90	2.02181e-88	CASP3		ENSG00000196218	5479.62	-1.73247	0.130993	5.35921e-41	3.6858e-39	RYR1
ENSG00000176490	740.351	-2.8927	0.144968	1.28334e-89	1.08273e-87	DIRAS1		ENSG00000143164	1585.08	-1.16637	0.0879877	5.94723e-41	4.07324e-39	DCAF6
ENSG00000112658	1943.1	-1.49626	0.0750762	4.87265e-89	4.09384e-87	SRF		ENSG00000144712	226.157	-3.34871	0.254367	1.00132e-40	6.82965e-39	CAND2
ENSG00000181104	852.781	2.30589	0.115959	1.11826e-88	9.35625e-87	F2R		ENSG00000136478	2140.04	-1.08111	0.0818368	1.25788e-40	8.54429e-39	TEX2
ENSG00000184922	2398.06	-1.46909	0.0738832	1.24628e-88	1.03843e-86	FMNL1		ENSG00000116005	2632.58	1.2434	0.0943396	1.56989e-40	1.06199e-38	PCYOX1
ENSG00000120948	1790.22	-1.8788	0.0948851	4.56085e-88	3.78457e-86	TARDBP		ENSG00000167553	4702.82	-1.02432	0.0779334	3.16177e-40	2.13013e-38	TUBA1C
ENSG00000060718	8953.59	-1.46105	0.0738334	8.37653e-88	6.92231e-86	COL11A1		ENSG00000135678	1382.59	1.45173	0.110938	4.53795e-40	3.04486e-38	CPM
ENSG00000196296	2335.41	-2.92142	0.147996	9.48742e-88	7.80834e-86	ATP2A1		ENSG00000147010	624.228	-1.61283	0.123419	5.10353e-40	3.41048e-38	SH3KBP1
ENSG00000138767	1505.36	-1.71779	0.0869845	1.38868e-87	1.13827e-85	CNOT6L		ENSG00000103888	923.415	2.64563	0.202948	5.15716e-40	3.43242e-38	CEMIP
ENSG00000099814	1815.29	-1.75161	0.0888133	2.48672e-87	2.03005e-85	CEP170B		ENSG00000130508	16001.9	1.1334	0.0864078	6.85295e-40	4.54276e-38	PXDN
ENSG00000152642	540.045	-2.81041	0.142746	2.62132e-87	2.1313e-85	GPD1L		ENSG00000159173	27985.3	-3.41893	0.264297	1.59045e-39	1.04175e-37	TNNI1
ENSG00000135074	4153.51	-1.41153	0.0715681	2.67602e-87	2.16704e-85	ADAM19		ENSG00000163110	2862.78	-1.65974	0.128094	1.92899e-39	1.25397e-37	PDLIM5
ENSG00000064666	11697.5	1.30328	0.0663535	1.93425e-86	1.56009e-84	CNN2		ENSG00000175274	879.976	-1.76795	0.136479	1.92965e-39	1.25397e-37	TP53I11
ENSG00000196700	937.366	-1.78338	0.0910337	3.12254e-86	2.50848e-84	ZNF512B		ENSG00000071242	2643.04	-1.30444	0.100548	2.06376e-39	1.33586e-37	RPS6KA2
ENSG00000106078	368.155	-4.0062	0.205051	5.2001e-86	4.16091e-84	COBL		ENSG00000113504	383.7	-2.38832	0.18483	2.14329e-39	1.38192e-37	SLC12A7
ENSG00000160209	2728.16	-1.50918	0.0771264	5.55686e-86	4.42879e-84	PDXK		ENSG00000165633	1682.93	-1.57837	0.121963	2.46555e-39	1.58352e-37	VSTM4
ENSG00000173599	417.095	-2.90507	0.149569	5.80337e-85	4.60705e-83	PC		ENSG00000173621	1017.33	-1.94788	0.15072	2.59874e-39	1.66259e-37	LRFN4
ENSG00000178773	1965.01	2.84478	0.146443	5.93489e-85	4.69298e-83	CPNE7		ENSG00000168530	3281.37	-3.55499	0.275866	4.03101e-39	2.55907e-37	MYL1
ENSG00000121281	960.569	-2.69259	0.138967	1.19784e-84	9.43482e-83	ADCY7		ENSG00000132000	376.425	2.10526	0.163483	4.32157e-39	2.73302e-37	PODNL1
ENSG00000129910	11102.1	-1.51755	0.0782471	1.7846e-84	1.40018e-82	CDH15		ENSG00000183722	916.34	1.44129	0.111637	4.64845e-39	2.92852e-37	LHFPL6
ENSG00000169715	590.606	-2.43154	0.125691	2.27698e-84	1.77958e-82	MT1E		ENSG00000137142	989.402	-1.62558	0.126063	4.81294e-39	3.00918e-37	IGFBPL1
ENSG00000163083	351.957	-3.53468	0.182716	2.43897e-84	1.89881e-82	INHBB		ENSG00000127528	1218	-2.09372	0.162595	4.80128e-39	3.00918e-37	KLF2
ENSG00000124535	1022.78	-1.92352	0.0994277	3.15485e-84	2.44671e-82	WRNIP1		ENSG00000136859	2027.98	1.08416	0.083929	5.90488e-39	3.67796e-37	ANGPTL2
ENSG00000135821	17146.7	-1.18142	0.060938	3.58421e-84	2.76904e-82	GLUL		ENSG00000067798	1350.54	-1.70208	0.13233	6.18459e-39	3.8377e-37	NAV3
ENSG00000102531	2537.83	1.4665	0.0758718	7.02196e-84	5.40423e-82	FNDC3A		ENSG00000138347	1096.4	-1.36492	0.106134	8.45124e-39	5.22458e-37	MYPN
ENSG00000169926	3167.07	-2.71063	0.140614	8.28196e-84	6.34971e-82	KLF13		ENSG00000167767	714.049	-1.80568	0.140664	9.46928e-39	5.81041e-37	KRT80
ENSG00000131446	2539.95	-1.516	0.0785927	1.34903e-83	1.03037e-81	MGAT1		ENSG00000065911	1061.86	-2.24226	0.175005	1.0002e-38	6.11454e-37	MTHFD2
ENSG00000113328	6189.45	1.06104	0.0549727	1.95463e-83	1.48729e-81	CCNG1		ENSG00000163513	5677.94	-1.23938	0.0964418	1.11988e-38	6.82095e-37	TGFBR2
ENSG00000168528	4174.15	-1.84445	0.0958704	2.72956e-83	2.06913e-81	SERINC2		ENSG00000187994	207.956	-2.7908	0.218363	1.56704e-38	9.47458e-37	RINL
ENSG00000176749	951.11	-1.9809	0.103128	4.42634e-83	3.3428e-81	CDK5R1		ENSG00000068615	472.724	-2.16448	0.169794	2.51601e-38	1.51567e-36	REEP1
ENSG00000146648	2175.89	1.60741	0.0836528	4.98545e-83	3.751e-81	EGFR		ENSG00000070371	1887.24	-1.13219	0.088622	3.49212e-38	2.09603e-36	CLTCL1
ENSG00000182831	2516.76	-1.3459	0.0700265	6.30566e-83	4.72667e-81	C16orf72		ENSG00000108387	249.965	-3.87946	0.306167	7.05816e-38	4.22109e-36	SEPT4
ENSG00000008517	985.907	-3.38696	0.176821	6.59772e-83	4.92727e-81	IL32		ENSG00000080546	1466.69	1.16861	0.0921706	1.16324e-37	6.8819e-36	SESN1
ENSG00000129675	2243.82	-1.43916	0.0749198	7.19399e-83	5.35276e-81	ARHGEF6		ENSG00000228672	462.858	-1.92248	0.152277	1.30763e-37	7.70846e-36	PROB1
ENSG00000250899	630.05	-2.90889	0.151796	8.44818e-83	6.26283e-81	AC125807.2		ENSG00000135744	369.462	-2.01074	0.15945	1.36521e-37	8.01927e-36	AGT
ENSG00000078804	1317.66	-2.18043	0.113746	8.84592e-83	6.53367e-81	TP53INP2		ENSG00000154721	1161.63	-2.03293	0.16153	1.86457e-37	1.09137e-35	JAM2
ENSG00000089327	778.099	2.53956	0.13263	1.09717e-82	8.07422e-81	FXYD5		ENSG00000158270	245.506	2.76088	0.219911	2.91467e-37	1.69999e-35	COLEC12
ENSG00000011105	3443.91	-2.31488	0.12092	1.21123e-82	8.88116e-81	TSPAN9		ENSG00000099204	1389.57	-1.60727	0.128058	3.77796e-37	2.19574e-35	ABLIM1
ENSG00000173210	4520.1	-1.88229	0.0984152	2.25048e-82	1.64415e-80	ABLIM3		ENSG00000103018	1690.02	-1.07229	0.0852849	4.79933e-37	2.77957e-35	CYB5B
ENSG00000172667	6244.01	1.33442	0.0696577	2.2904e-82	1.66728e-80	ZMAT3		ENSG00000161835	580.082	-2.48998	0.199248	5.77271e-37	3.33162e-35	GRASP
ENSG00000101224	4419.69	-1.88755	0.0987831	3.21114e-82	2.32911e-80	CDC25B		ENSG00000137094	733.463	-1.33912	0.106846	5.93935e-37	3.40399e-35	DNAJB5
ENSG00000186654	803.372	-2.02665	0.106312	6.45795e-82	4.66731e-80	PRR5		ENSG00000176454	886.772	-1.45906	0.116596	6.82103e-37	3.89577e-35	LPCAT4
ENSG00000118407	391.851	-4.42349	0.232178	8.11298e-82	5.84251e-80	FILIP1		ENSG00000154358	380.802	-2.46604	0.197895	7.51741e-37	4.2787e-35	OBSCN
ENSG00000074181	1810.68	-2.7765	0.145868	9.07768e-82	6.51397e-80	NOTCH3		ENSG00000204219	564.376	-1.50805	0.120637	7.8191e-37	4.43512e-35	TCEA3
ENSG00000175130	1271.81	-1.51605	0.0796572	1.93035e-81	1.38027e-79	MARCKSL1		ENSG00000143494	581.756	-2.08162	0.167024	8.7344e-37	4.93733e-35	VASH2
ENSG00000155189	3162.47	-1.9006	0.100024	2.35048e-81	1.67474e-79	AGPAT5		ENSG00000115902	553.348	-2.64013	0.212001	9.1972e-37	5.18119e-35	SLC1A4
ENSG00000135902	477.856	-3.23062	0.170212	2.568e-81	1.82328e-79	CHRND		ENSG00000172667	5352.61	1.15658	0.0925968	1.07016e-36	5.98781e-35	ZMAT3
ENSG00000074590	2498.15	-1.67251	0.0879941	2.65692e-81	1.8798e-79	NUAK1		ENSG00000172399	375.024	-3.2846	0.26416	1.16891e-36	6.51825e-35	MYOZ2
ENSG00000168385	7606.72	-1.08529	0.0570603	3.83742e-81	2.70552e-79	SEPT2		ENSG00000114541	697.36	-1.85657	0.149436	1.7465e-36	9.70629e-35	FRMD4B
ENSG00000184500	3989.5	1.27877	0.0673858	7.73855e-81	5.43694e-79	PROS1		ENSG00000163399	9371.8	-1.30655	0.105495	3.74479e-36	2.06728e-34	ATP1A1
ENSG00000053747	374.333	3.09203	0.163305	7.86046e-81	5.50341e-79	LAMA3		ENSG00000113758	5031.36	-1.02457	0.0825357	4.06915e-36	2.23884e-34	DBN1
ENSG00000064393	4447.1	-1.38185	0.0728735	8.07907e-81	5.6369e-79	HIPK2		ENSG00000115232	1640.58	-1.21007	0.0976758	4.45495e-36	2.44297e-34	ITGA4
ENSG00000165495	699.309	-2.14396	0.113322	9.52518e-81	6.62295e-79	PKNOX2		ENSG00000141905	7401.1	-1.07784	0.0871529	6.44089e-36	3.52031e-34	NFIC
ENSG00000048392	2595.7	1.61775	0.0854929	9.63277e-81	6.67475e-79	RRM2B		ENSG00000170276	473.859	-2.41399	0.1964	7.50631e-36	4.08908e-34	HSPB2
ENSG00000036672	782.89	-2.06829	0.109501	1.79015e-80	1.23618e-78	USP2		ENSG00000122367	468.612	-3.15429	0.25708	8.77076e-36	4.76218e-34	LDB3
ENSG00000198771	1351.1	-1.75339	0.0928832	3.14056e-80	2.16131e-78	RCSD1		ENSG00000137509	454.426	1.90648	0.155195	1.07745e-35	5.83096e-34	PRCP
ENSG00000140416	8330.76	-1.77598	0.0943345	7.17612e-80	4.92174e-78	TPM1		ENSG00000138100	241.562	-3.99626	0.326227	1.38355e-35	7.43872e-34	TRIM54
ENSG00000147592	645.779	2.44397	0.130263	1.60935e-79	1.10003e-77	LACTB2		ENSG00000173402	21214.7	-1.09417	0.0892058	2.13847e-35	1.14603e-33	DAG1
ENSG00000138107	2620.33	-1.34334	0.0717046	5.25097e-79	3.57705e-77	ACTR1A		ENSG00000079459	1848.49	-1.07128	0.087637	3.86724e-35	2.06578e-33	FDFT1
ENSG00000142156	8768.46	-1.2109	0.064653	8.78577e-79	5.96486e-77	COL6A1		ENSG00000163449	286.91	-2.07481	0.170805	4.85327e-35	2.57582e-33	TMEM169
ENSG00000144369	779.797	1.98356	0.106259	1.51711e-78	1.02654e-76	FAM171B		ENSG00000163661	1411.78	1.40025	0.115084	5.02675e-35	2.65935e-33	PTX3
ENSG00000134853	355.741	5.57897	0.299259	1.53862e-78	1.03761e-76	PDGFRA		ENSG00000105559	1217.23	-1.18914	0.0975947	5.47296e-35	2.88615e-33	PLEKHA4
ENSG00000128595	11836.2	-1.32767	0.0710639	1.68486e-78	1.13245e-76	CALU		ENSG00000109846	1082.22	-2.04469	0.168595	5.53493e-35	2.90342e-33	CRYAB
ENSG00000151012	1707.03	-2.16913	0.11648	2.40404e-78	1.61047e-76	SLC7A11		ENSG00000101470	296.476	-3.82734	0.315933	5.54089e-35	2.90342e-33	TNNC2
ENSG00000156804	5710.3	-1.52855	0.0823076	1.13504e-77	7.57849e-76	FBXO32		ENSG00000103994	6385.24	-1.34391	0.110552	5.81247e-35	3.0361e-33	ZNF106
ENSG00000070413	1409.54	-1.85639	0.10025	2.34852e-77	1.56289e-75	DGCR2		ENSG00000101782	3220.39	-1.19759	0.0984843	6.89781e-35	3.59165e-33	RIOK3
ENSG00000140538	276.587	-3.33188	0.180285	3.3432e-77	2.21751e-75	NTRK3		ENSG00000104081	1074.45	-1.18251	0.0972603	7.27104e-35	3.77408e-33	BMF
ENSG00000165916	1520.94	-1.54711	0.0836132	3.68817e-77	2.4383e-75	PSMC3		ENSG00000213614	2005.23	1.12796	0.0928043	7.94988e-35	4.1135e-33	HEXA
ENSG00000167767	737.788	-2.40946	0.13075	8.62569e-77	5.68393e-75	KRT80		ENSG00000110811	714.911	1.61682	0.133537	1.06473e-34	5.49199e-33	P3H3
ENSG00000169169	357.788	2.86242	0.15551	1.31643e-76	8.6464e-75	CPT1C		ENSG00000186654	809.019	-1.37647	0.114165	2.11478e-34	1.08743e-32	PRR5
ENSG00000155096	2013.55	-1.75284	0.0951728	1.64101e-76	1.07433e-74	AZIN1		ENSG00000122778	1245.76	-1.14564	0.095056	2.73282e-34	1.40087e-32	KIAA1549
ENSG00000146122	9078.12	-1.07962	0.05852	1.86347e-76	1.21602e-74	DAAM2		ENSG00000168056	2798.69	1.11164	0.0922243	2.84912e-34	1.45596e-32	LTBP3
ENSG00000150093	16357.6	-1.17154	0.063627	3.03902e-76	1.97673e-74	ITGB1		ENSG00000106211	8982.95	-1.16134	0.0966454	4.17011e-34	2.12444e-32	HSPB1
ENSG00000165312	1138.73	-1.95581	0.106497	3.59726e-76	2.33232e-74	OTUD1		ENSG00000165410	4451.29	-1.1261	0.0937839	5.09144e-34	2.58582e-32	CFL2
ENSG00000162520	1547.6	-2.03114	0.110709	4.61674e-76	2.98371e-74	SYNC		ENSG00000123096	1018.2	-1.77066	0.148186	5.55265e-34	2.81141e-32	SSPN
ENSG00000198682	684.033	2.90098	0.158399	6.03163e-76	3.88568e-74	PAPSS2		ENSG00000006534	1645.44	-1.04332	0.0869333	5.88679e-34	2.97148e-32	ALDH3B1
ENSG00000262246	1621.2	-1.94124	0.1061	1.205e-75	7.7381e-74	CORO7		ENSG00000123700	271.531	-2.08448	0.17455	5.98737e-34	3.01303e-32	KCNJ2
ENSG00000122778	1311.27	-1.44176	0.0786989	1.26993e-75	8.12914e-74	KIAA1549		ENSG00000014138	446.643	-1.97347	0.165499	6.76979e-34	3.39642e-32	POLA2
ENSG00000176871	1768.04	-1.59673	0.087228	1.4149e-75	9.02852e-74	WSB2		ENSG00000196363	1954.73	-1.09206	0.0913005	9.24252e-34	4.62294e-32	WDR5
ENSG00000162614	4920.73	-1.51037	0.0825996	2.1881e-75	1.39183e-73	NEXN		ENSG00000065882	1491.81	-1.56747	0.131518	9.31488e-34	4.64506e-32	TBC1D1
ENSG00000155368	1794.93	-1.43705	0.0785648	2.22888e-75	1.4133e-73	DBI		ENSG00000143382	3502.58	-1.1418	0.0958941	1.60865e-33	7.97368e-32	ADAMTSL4
ENSG00000137331	884.632	3.14445	0.172295	3.08139e-75	1.94775e-73	IER3		ENSG00000167123	1389.42	1.45457	0.122624	2.17487e-33	1.0748e-31	CERCAM
ENSG00000266412	2814.65	-1.12575	0.0615465	3.1931e-75	2.01205e-73	NCOA4		ENSG00000124743	209.792	-3.01442	0.255317	2.56311e-33	1.26289e-31	KLHL31
ENSG00000158716	952.631	2.05719	0.112958	5.42966e-75	3.4107e-73	DUSP23		ENSG00000136160	168.454	3.50854	0.297339	2.79736e-33	1.3742e-31	EDNRB
ENSG00000179051	1308.25	-1.61978	0.0890035	1.01148e-74	6.33402e-73	RCC2		ENSG00000184887	728.902	-1.69864	0.143731	2.87865e-33	1.40994e-31	BTBD6
ENSG00000080493	804.1	-2.18529	0.12037	1.46743e-74	9.16076e-73	SLC4A4		ENSG00000080573	434.16	-2.95	0.25069	3.79856e-33	1.84409e-31	COL5A3
ENSG00000090565	3404.68	-1.10025	0.0603173	1.50462e-74	9.36391e-73	RAB11FIP3		ENSG00000171680	417.528	-2.92641	0.248714	3.92185e-33	1.89836e-31	PLEKHG5
ENSG00000166106	280.689	-4.93409	0.272739	2.69979e-74	1.67503e-72	ADAMTS15		ENSG00000196313	1803.05	-1.0252	0.0866005	4.47776e-33	2.16111e-31	POM121
ENSG00000077044	1173.45	-1.78211	0.0984349	4.88948e-74	3.02428e-72	DGKD		ENSG00000147166	245.042	-3.46457	0.294721	4.79653e-33	2.30821e-31	ITGB1BP2
ENSG00000163069	3731.89	-1.62339	0.0897724	7.89643e-74	4.86923e-72	SGCB		ENSG00000114854	4732.94	-3.64897	0.311591	6.21098e-33	2.97155e-31	TNNC1
ENSG00000110422	4166.29	-1.8867	0.104418	8.06626e-74	4.95878e-72	HIPK3		ENSG00000084764	824.84	-2.56114	0.218429	6.46248e-33	3.08294e-31	MAPRE3
ENSG00000115758	3379.98	-1.56438	0.086533	8.7939e-74	5.38967e-72	ODC1		ENSG00000143603	682.261	-1.86453	0.158968	7.26184e-33	3.45429e-31	KCNN3
ENSG00000106211	9690.77	-1.335	0.073858	1.2518e-73	7.6489e-72	HSPB1		ENSG00000112972	1551.06	-1.39693	0.119128	1.00646e-32	4.76008e-31	HMGCS1
ENSG00000150907	2549.65	-1.2942	0.0716915	1.94075e-73	1.18227e-71	FOXO1		ENSG00000119139	720.803	-1.20385	0.102869	1.74584e-32	8.23338e-31	TJP2
ENSG00000162630	2406.83	-2.3162	0.128812	2.98011e-73	1.80997e-71	B3GALT2		ENSG00000134775	798.812	-1.95737	0.16782	1.81733e-32	8.54611e-31	FHOD3
ENSG00000101266	2652.95	-1.28011	0.0710034	3.22907e-73	1.95528e-71	CSNK2A1		ENSG00000046653	956.714	-1.35365	0.116193	2.6291e-32	1.23284e-30	GPM6B
ENSG00000154359	640.303	-1.98366	0.110409	5.37396e-73	3.24433e-71	LONRF1		ENSG00000176658	1941.87	-1.35709	0.116526	2.77238e-32	1.29268e-30	MYO1D
ENSG00000175582	3222.62	-1.17487	0.0654661	1.53285e-72	9.22641e-71	RAB6A		ENSG00000158457	177.219	-2.84027	0.245124	2.77099e-32	1.29268e-30	TSPAN33
ENSG00000182809	3823.96	-1.78818	0.0999465	2.13657e-72	1.2822e-70	CRIP2		ENSG00000176485	694.219	-1.55237	0.133607	3.22983e-32	1.50173e-30	PLA2G16
ENSG00000166086	5960.58	-1.56984	0.087754	2.72199e-72	1.62867e-70	JAM3		ENSG00000075223	1274.03	1.27784	0.109776	3.31982e-32	1.53924e-30	SEMA3C
ENSG00000261236	568.378	-2.28029	0.127933	4.87599e-72	2.90886e-70	BOP1		ENSG00000171223	2021.57	-1.23498	0.106245	4.25419e-32	1.96144e-30	JUNB
ENSG00000159713	620.106	-2.80485	0.157818	1.02574e-71	6.10118e-70	TPPP3		ENSG00000122861	3197.83	1.56882	0.135367	4.72611e-32	2.17296e-30	PLAU
ENSG00000081248	1028.42	-3.47461	0.195752	1.1793e-71	6.99394e-70	CACNA1S		ENSG00000118898	129.874	-3.52275	0.304289	5.18019e-32	2.37512e-30	PPL
ENSG00000130164	3518.67	-2.02376	0.113773	1.22122e-71	7.2213e-70	LDLR		ENSG00000227877	146.737	-3.53152	0.305679	5.27874e-32	2.4136e-30	MRLN
ENSG00000119686	583.98	-2.68591	0.151295	1.71763e-71	1.0127e-69	FLVCR2		ENSG00000132274	1309.71	1.31366	0.113303	5.89969e-32	2.69006e-30	TRIM22
ENSG00000138336	354.465	-2.55344	0.143901	2.06506e-71	1.21399e-69	TET1		ENSG00000138078	2022.34	-1.47395	0.127548	6.98817e-32	3.1776e-30	PREPL
ENSG00000175040	475.56	2.58413	0.145576	2.27286e-71	1.33227e-69	CHST2		ENSG00000117013	276.69	-3.41411	0.297059	1.08403e-31	4.91565e-30	KCNQ4
ENSG00000145391	7577.44	-1.9076	0.107652	4.14073e-71	2.42011e-69	SETD7		ENSG00000130635	25533.7	1.1838	0.102435	1.09363e-31	4.94562e-30	COL5A1
ENSG00000103495	1865.07	-1.71161	0.0965766	4.64784e-71	2.70864e-69	MAZ		ENSG00000172403	6201.96	-1.53271	0.132925	1.1811e-31	5.31204e-30	SYNPO2
ENSG00000187605	750.976	-1.96257	0.110838	5.02769e-71	2.92157e-69	TET3		ENSG00000122180	9551.5	-3.18134	0.278003	1.28885e-31	5.78089e-30	MYOG
ENSG00000173020	1052.93	-1.61642	0.0912977	6.83507e-71	3.96042e-69	GRK2		ENSG00000184602	601.009	-1.28903	0.112374	2.27459e-31	1.01746e-29	SNN
ENSG00000125730	426.98	4.19683	0.237403	1.34742e-70	7.78492e-69	C3		ENSG00000135677	7990.2	1.06358	0.0926977	2.82784e-31	1.25812e-29	GNS
ENSG00000110955	6481.14	-1.28139	0.072443	1.39569e-70	8.04078e-69	ATP5F1B		ENSG00000105048	7516.54	-3.0648	0.269286	3.0156e-31	1.33805e-29	TNNT1
ENSG00000133121	1446.16	-1.41959	0.0803103	1.48368e-70	8.52336e-69	STARD13		ENSG00000175183	611.577	-1.42334	0.124833	4.50252e-31	1.98713e-29	CSRP2
ENSG00000067167	6169.02	1.42116	0.0804838	1.87747e-70	1.07549e-68	TRAM1		ENSG00000130433	181.52	-3.76263	0.331383	5.59115e-31	2.461e-29	CACNG6
ENSG00000004455	3032.68	-1.15408	0.0655657	7.53769e-70	4.30567e-68	AK2		ENSG00000134107	1176.15	-1.43863	0.126511	6.15324e-31	2.7012e-29	BHLHE40
ENSG00000198336	1011.22	-3.71896	0.212351	8.28986e-70	4.72194e-68	MYL4		ENSG00000198542	3472.42	1.06379	0.0932464	6.47268e-31	2.8339e-29	ITGBL1
ENSG00000144645	1401.28	-1.561	0.0888771	1.00084e-69	5.68475e-68	OSBPL10		ENSG00000184916	413.553	-2.24175	0.197789	6.55694e-31	2.8632e-29	JAG2
ENSG00000162734	8094.71	-1.23928	0.0706702	1.96753e-69	1.11442e-67	PEA15		ENSG00000143632	3841.36	-4.09241	0.362136	7.67454e-31	3.34237e-29	ACTA1
ENSG00000084676	1841.65	-1.56771	0.0896062	3.13566e-69	1.77108e-67	NCOA1		ENSG00000086967	113.614	-5.85095	0.509515	8.35882e-31	3.63081e-29	MYBPC2
ENSG00000205403	362.265	4.39291	0.25283	3.69492e-69	2.08113e-67	CFI		ENSG00000107105	562.339	-1.99818	0.176795	9.97845e-31	4.32295e-29	ELAVL2
ENSG00000166619	3150.47	-1.64966	0.0944817	5.02624e-69	2.8231e-67	BLCAP		ENSG00000151233	779.68	1.85455	0.163919	1.04419e-30	4.51188e-29	GXYLT1
ENSG00000143632	4168.08	-5.12856	0.29526	8.47096e-69	4.74468e-67	ACTA1		ENSG00000029534	2503.97	-1.30954	0.115568	1.19236e-30	5.13867e-29	ANK1
ENSG00000141449	442.148	3.0578	0.175625	1.01801e-68	5.68621e-67	GREB1L		ENSG00000126878	147.979	-3.53402	0.31292	1.21408e-30	5.21864e-29	AIF1L
ENSG00000142657	5475.14	-1.4898	0.0854754	1.06775e-68	5.94757e-67	PGD		ENSG00000213190	624.919	-1.48379	0.131322	1.38491e-30	5.92209e-29	MLLT11
ENSG00000154096	6429.24	-1.54132	0.0885242	1.34706e-68	7.48266e-67	THY1		ENSG00000111913	1422.81	-1.14122	0.100869	1.70969e-30	7.29201e-29	RIPOR2
ENSG00000133020	4739.5	-5.46443	0.315106	1.38566e-68	7.67596e-67	MYH8		ENSG00000139132	799.483	-1.20141	0.106323	1.80988e-30	7.69947e-29	FGD4
ENSG00000113504	435.687	-2.95596	0.170284	1.46234e-68	8.0785e-67	SLC12A7		ENSG00000185033	420.624	1.7287	0.153515	1.93966e-30	8.23032e-29	SEMA4B
ENSG00000165272	371.51	-3.09625	0.178375	1.60267e-68	8.82959e-67	AQP3		ENSG00000160752	1608.2	-1.0347	0.0914466	1.95467e-30	8.27277e-29	FDPS
ENSG00000122367	540.979	-3.71915	0.214714	1.82058e-68	1.00028e-66	LDB3		ENSG00000082512	388.531	-2.11508	0.188209	2.03355e-30	8.5846e-29	TRAF5
ENSG00000169271	1532.76	-2.33077	0.134259	1.83672e-68	1.0064e-66	HSPB3		ENSG00000260807	1456.3	-2.06698	0.184256	2.52965e-30	1.06245e-28	AC009041.2
ENSG00000101782	3214.65	-1.6175	0.0930304	1.85337e-68	1.01278e-66	RIOK3		ENSG00000157119	131.155	-4.46193	0.398867	5.31687e-30	2.21617e-28	KLHL40
ENSG00000107738	3522.7	-1.66817	0.0961014	2.89812e-68	1.5794e-66	VSIR		ENSG00000187608	199.469	-2.63072	0.237222	1.00729e-29	4.18799e-28	ISG15
ENSG00000079308	4319.45	-1.5599	0.0898563	2.94043e-68	1.59813e-66	TNS1		ENSG00000182533	1630.67	-1.48169	0.133206	1.01713e-29	4.2183e-28	CAV3
ENSG00000140092	512.986	2.24085	0.129407	3.46918e-68	1.88045e-66	FBLN5		ENSG00000115593	1594.26	-3.47888	0.314978	1.30582e-29	5.38848e-28	SMYD1
ENSG00000076716	2126.53	-1.29224	0.0745776	7.67417e-68	4.14858e-66	GPC4		ENSG00000198842	828.037	-1.09669	0.0985499	1.45916e-29	5.99128e-28	DUSP27
ENSG00000172292	3113.63	-1.1262	0.0649801	8.77254e-68	4.72967e-66	CERS6		ENSG00000118217	817.744	-1.16997	0.105316	1.5866e-29	6.49838e-28	ATF6
ENSG00000099901	950.423	-1.72381	0.0996794	9.30474e-68	5.00322e-66	RANBP1		ENSG00000160285	1558.42	-1.11842	0.100645	1.7155e-29	6.99162e-28	LSS
ENSG00000164741	1618.16	1.75385	0.101652	1.972e-67	1.05473e-65	DLC1		ENSG00000082482	110.751	3.08603	0.279825	1.9534e-29	7.94158e-28	KCNK2
ENSG00000175084	57598.1	-1.78098	0.10313	4.43303e-67	2.36475e-65	DES		ENSG00000185963	2266.71	-1.1412	0.103022	2.30789e-29	9.35973e-28	BICD2
ENSG00000119729	3989.74	1.22422	0.0710524	4.53077e-67	2.41051e-65	RHOQ		ENSG00000123358	575.754	-2.8441	0.258514	2.38112e-29	9.63302e-28	NR4A1
ENSG00000163449	285.108	-3.03603	0.177099	6.32705e-67	3.35733e-65	TMEM169		ENSG00000179364	2466.83	-1.16793	0.105672	3.04619e-29	1.22935e-27	PACS2
ENSG00000213281	1047.47	-1.54545	0.0899417	7.03143e-67	3.72131e-65	NRAS		ENSG00000124104	1163.05	-1.36546	0.12381	3.06405e-29	1.23354e-27	SNX21
ENSG00000165424	1558.46	-1.55971	0.0908635	9.575e-67	5.05419e-65	ZCCHC24		ENSG00000143643	809.926	-1.34301	0.121895	3.60287e-29	1.44342e-27	TTC13
ENSG00000142661	451.195	-4.91165	0.287651	2.30881e-66	1.21553e-64	MYOM3		ENSG00000072786	918.385	-1.40301	0.127547	4.16937e-29	1.66633e-27	STK10
ENSG00000003249	505.182	-2.43491	0.142551	2.35839e-66	1.2384e-64	DBNDD1		ENSG00000118515	802.078	1.35688	0.123294	4.65035e-29	1.85408e-27	SGK1
ENSG00000164164	2002.55	-1.28427	0.0749662	2.41386e-66	1.26423e-64	OTUD4		ENSG00000162688	762.98	-1.36771	0.124507	5.08127e-29	2.01614e-27	AGL
ENSG00000125148	3991.84	-1.53892	0.0899424	2.4767e-66	1.29379e-64	MT2A		ENSG00000163492	530.023	-2.25374	0.206142	5.1739e-29	2.04797e-27	CCDC141
ENSG00000160691	8109.25	1.26946	0.0741115	2.58905e-66	1.34898e-64	SHC1		ENSG00000017797	1126.61	-1.00965	0.0915813	5.27668e-29	2.08366e-27	RALBP1
ENSG00000196218	6081.12	-2.28512	0.133896	2.7997e-66	1.45498e-64	RYR1		ENSG00000185728	1585.46	-1.0233	0.092972	6.37534e-29	2.49956e-27	YTHDF3
ENSG00000018408	4016.43	-1.7425	0.101981	2.98112e-66	1.54528e-64	WWTR1		ENSG00000183520	1135.22	-1.23857	0.112884	6.74201e-29	2.63705e-27	UTP11
ENSG00000188766	279.586	3.28453	0.192396	3.27749e-66	1.69455e-64	SPRED3		ENSG00000174099	1037.02	-1.15357	0.105135	7.52334e-29	2.92878e-27	MSRB3
ENSG00000175920	566.835	-2.39998	0.140655	3.59591e-66	1.85442e-64	DOK7		ENSG00000164708	92.3433	-4.45125	0.406874	8.63931e-29	3.3553e-27	PGAM2
ENSG00000156265	1565.27	-1.69451	0.0993715	5.8349e-66	3.0014e-64	MAP3K7CL		ENSG00000100033	554.809	-2.25623	0.207087	8.90289e-29	3.44956e-27	PRODH
ENSG00000081377	997.385	-1.59921	0.0940622	1.4303e-65	7.33856e-64	CDC14B		ENSG00000134371	1177.31	-1.12522	0.102781	1.03507e-28	4.00112e-27	CDC73
ENSG00000115525	804.176	-1.61777	0.0954771	3.92123e-65	2.00679e-63	ST3GAL5		ENSG00000161682	714.799	-1.52568	0.140091	1.27976e-28	4.93543e-27	FAM171A2
ENSG00000176105	1505.84	-1.55154	0.0915897	4.74942e-65	2.42449e-63	YES1		ENSG00000174403	393.819	-2.66514	0.245944	1.57393e-28	6.05576e-27	MIR1-1HG-AS1
ENSG00000072195	2370.85	-1.37322	0.0810538	5.60737e-65	2.85523e-63	SPEG		ENSG00000170542	222.621	-2.07402	0.191674	2.17678e-28	8.3171e-27	SERPINB9
ENSG00000107104	3215.86	-1.14669	0.0676311	5.69872e-65	2.89443e-63	KANK1		ENSG00000196562	108.098	3.93194	0.363441	2.33169e-28	8.88843e-27	SULF2
ENSG00000078328	794.349	-3.0491	0.180667	6.07555e-65	3.07808e-63	RBFOX1		ENSG00000106538	2392.29	-1.15786	0.106546	2.3696e-28	9.01212e-27	RARRES2
ENSG00000110108	1678.82	-1.47242	0.0872125	1.2595e-64	6.36507e-63	TMEM109		ENSG00000175348	588.829	-1.4024	0.129397	2.55017e-28	9.67659e-27	TMEM9B
ENSG00000168427	1086.32	-2.14201	0.12718	1.56119e-64	7.86996e-63	KLHL30		ENSG00000146416	658.52	-1.46614	0.135502	3.03103e-28	1.14748e-26	AIG1
ENSG00000197852	644.175	-1.89685	0.112878	3.34704e-64	1.68303e-62	INKA2		ENSG00000115306	10434.2	-1.02162	0.0941476	3.37626e-28	1.27525e-26	SPTBN1
ENSG00000189159	3841.4	-2.33912	0.139895	1.01745e-63	5.10344e-62	JPT1		ENSG00000175906	947.455	-1.80415	0.16726	3.38448e-28	1.27544e-26	ARL4D
ENSG00000100292	1507.01	1.55762	0.0929749	1.05713e-63	5.28934e-62	HMOX1		ENSG00000188549	1261.84	-1.51558	0.140388	3.69563e-28	1.38952e-26	CCDC9B
ENSG00000213190	623.498	-2.24965	0.134655	1.38075e-63	6.89146e-62	MLLT11		ENSG00000183111	133.811	-4.18114	0.386923	3.74149e-28	1.40357e-26	ARHGEF37
ENSG00000187616	499.827	-4.23009	0.253728	1.6036e-63	7.98397e-62	MYMK		ENSG00000162144	1798.89	1.29097	0.119238	4.28406e-28	1.60346e-26	CYB561A3
ENSG00000072840	2884.69	-1.60938	0.0962425	1.63858e-63	8.138e-62	EVC		ENSG00000145284	687.753	-1.36631	0.126593	4.37176e-28	1.63258e-26	SCD5
ENSG00000107263	5648.11	-1.48916	0.0890347	1.72776e-63	8.55987e-62	RAPGEF1		ENSG00000135821	15947	-1.08481	0.100295	4.38981e-28	1.63563e-26	GLUL
ENSG00000132274	1846.33	1.80678	0.108077	1.85576e-63	9.17146e-62	TRIM22		ENSG00000169252	183.766	-2.10363	0.195748	5.11454e-28	1.90136e-26	ADRB2
ENSG00000161896	2692.48	-1.10402	0.0659348	2.1036e-63	1.03709e-61	IP6K3		ENSG00000123329	179.687	-3.67308	0.341778	5.14226e-28	1.90738e-26	ARHGAP9
ENSG00000048828	3327.98	-1.12233	0.0671456	3.32117e-63	1.63337e-61	FAM120A		ENSG00000258311	607.468	-1.73318	0.161198	5.18677e-28	1.91957e-26	BLOC1S1-RDH5
ENSG00000180730	1065.6	-2.2724	0.136683	5.25596e-63	2.57862e-61	SHISA2		ENSG00000018625	1397.96	-2.18957	0.204102	5.53426e-28	2.04359e-26	ATP1A2
ENSG00000081041	346.297	2.91103	0.175175	6.3101e-63	3.08827e-61	CXCL2		ENSG00000054523	4709.5	-1.47317	0.138053	5.65115e-28	2.0821e-26	KIF1B
ENSG00000173559	1512.79	1.85185	0.11141	8.95674e-63	4.37297e-61	NABP1		ENSG00000131080	465.324	1.34118	0.124529	6.09382e-28	2.23521e-26	EDA2R
ENSG00000108878	369.684	-4.27558	0.258595	1.42149e-62	6.92343e-61	CACNG1		ENSG00000163995	290.12	-2.05012	0.191432	6.62906e-28	2.42615e-26	ABLIM2
ENSG00000138829	659.861	2.52261	0.152559	3.0829e-62	1.49792e-60	FBN2		ENSG00000085721	641.635	-1.27035	0.118243	8.22557e-28	3.00379e-26	RRN3
ENSG00000256235	1990.28	-1.49485	0.0903269	3.39689e-62	1.64651e-60	SMIM3		ENSG00000152952	4174.33	1.39767	0.130163	8.27038e-28	3.01348e-26	PLOD2
ENSG00000124701	283.979	-4.64185	0.281177	3.43939e-62	1.66312e-60	APOBEC2		ENSG00000120549	1920.61	-1.19171	0.110868	8.42626e-28	3.06352e-26	KIAA1217
ENSG00000120057	385.151	-2.59536	0.157396	4.40426e-62	2.12458e-60	SFRP5		ENSG00000154188	192.763	2.26616	0.212521	1.1937e-27	4.33036e-26	ANGPT1
ENSG00000088888	2343.64	-1.13239	0.0684391	5.69232e-62	2.73938e-60	MAVS		ENSG00000100906	706.77	1.12724	0.105109	1.21726e-27	4.40615e-26	NFKBIA
ENSG00000147140	5480.05	-1.31663	0.0796738	6.27411e-62	3.01217e-60	NONO		ENSG00000111696	1172.18	-1.05162	0.0980202	1.32286e-27	4.76748e-26	NT5DC3
ENSG00000136478	2214.09	-1.37719	0.083364	6.62447e-62	3.17282e-60	TEX2		ENSG00000157368	230.139	-2.43031	0.228375	1.45077e-27	5.20573e-26	IL34
ENSG00000125384	839.533	-1.93929	0.117667	7.30668e-62	3.49127e-60	PTGER2		ENSG00000130522	1583.48	-1.36795	0.128105	1.47974e-27	5.29817e-26	JUND
ENSG00000136802	1322.24	-1.53649	0.0932628	8.71361e-62	4.15369e-60	LRRC8A		ENSG00000164237	222.076	2.328	0.219206	1.79756e-27	6.42219e-26	CMBL
ENSG00000101400	518.62	-1.89347	0.115029	1.07309e-61	5.10323e-60	SNTA1		ENSG00000187550	145.773	-3.2208	0.30348	2.11103e-27	7.52585e-26	SBK2
ENSG00000125744	1582.29	-1.69318	0.102849	1.15438e-61	5.47691e-60	RTN2		ENSG00000111371	4669.46	-1.42631	0.134386	2.79092e-27	9.92821e-26	SLC38A1
ENSG00000130222	277.563	-3.9875	0.242758	1.35785e-61	6.42714e-60	GADD45G		ENSG00000172893	540.116	-1.57742	0.148872	3.18113e-27	1.1292e-25	DHCR7
ENSG00000114391	6759.44	-1.17293	0.0712515	1.46876e-61	6.93585e-60	RPL24		ENSG00000090539	391.017	-2.64226	0.250296	3.32805e-27	1.17881e-25	CHRD
ENSG00000101605	549.327	-3.29559	0.200956	1.70457e-61	8.0306e-60	MYOM1		ENSG00000099250	1844.17	1.09227	0.102707	3.45925e-27	1.22266e-25	NRP1
ENSG00000148175	2053.92	1.53685	0.0935702	2.79278e-61	1.31267e-59	STOM		ENSG00000014123	714.92	-1.11961	0.105569	4.33916e-27	1.52713e-25	UFL1
ENSG00000168509	382.507	-4.31416	0.263635	3.06234e-61	1.43269e-59	HJV		ENSG00000198624	208.547	2.16096	0.205509	4.94126e-27	1.73165e-25	CCDC69
ENSG00000119138	3384.93	-1.06264	0.0646961	4.42352e-61	2.06472e-59	KLF9		ENSG00000087088	1602.86	1.36069	0.128726	4.97184e-27	1.73867e-25	BAX
ENSG00000112276	1267.62	-1.51251	0.0923313	5.34098e-61	2.4872e-59	BVES		ENSG00000033327	785.734	-1.3761	0.130347	5.34425e-27	1.86495e-25	GAB2
ENSG00000156298	606.331	-2.01365	0.123159	5.91845e-61	2.74976e-59	TSPAN7		ENSG00000108797	287.714	1.88418	0.179467	7.78232e-27	2.71002e-25	CNTNAP1
ENSG00000116285	4682.25	-1.07907	0.0657647	6.04823e-61	2.8036e-59	ERRFI1		ENSG00000005238	632.19	-1.19665	0.113801	1.04099e-26	3.60221e-25	FAM214B
ENSG00000167553	5075.3	-1.16828	0.071293	7.36921e-61	3.40809e-59	TUBA1C		ENSG00000165458	5073.49	-1.20181	0.114461	1.13852e-26	3.92552e-25	INPPL1
ENSG00000114554	7517.95	-1.88143	0.11547	1.47241e-60	6.794e-59	PLXNA1		ENSG00000116962	3305.97	1.02195	0.0971785	1.3885e-26	4.77469e-25	NID1
ENSG00000244509	1103.39	2.11421	0.129706	1.51766e-60	6.98676e-59	APOBEC3C		ENSG00000170802	860.487	-1.24826	0.119506	1.9799e-26	6.75212e-25	FOXN2
ENSG00000104879	2069.83	-6.20254	0.381957	1.52816e-60	7.01909e-59	CKM		ENSG00000159399	1262.65	-1.38878	0.133199	2.11362e-26	7.16375e-25	HK2
ENSG00000111335	463.301	3.0594	0.188174	1.66028e-60	7.60861e-59	OAS2		ENSG00000120820	203.954	2.3776	0.228938	2.55714e-26	8.63154e-25	GLT8D2
ENSG00000159166	240.521	-3.99629	0.245432	1.67719e-60	7.66869e-59	LAD1		ENSG00000105251	1534.01	-1.14466	0.109942	3.22267e-26	1.08558e-24	SHD
ENSG00000115594	1731.99	-1.38834	0.0850994	1.8849e-60	8.59891e-59	IL1R1		ENSG00000105270	1237.59	1.13498	0.109045	3.69394e-26	1.2418e-24	CLIP3
ENSG00000064999	2063	-2.15558	0.132511	1.95307e-60	8.88977e-59	ANKS1A		ENSG00000189159	4048.46	-1.36363	0.131325	4.34453e-26	1.45754e-24	JPT1
ENSG00000091409	2441.88	-2.16022	0.132816	2.13805e-60	9.70982e-59	ITGA6		ENSG00000130222	279.674	-2.31584	0.224554	4.55772e-26	1.52596e-24	GADD45G
ENSG00000259976	1363.8	-1.61894	0.0994252	2.6286e-60	1.19108e-58	AC093010.3		ENSG00000106366	7649.21	1.35141	0.129917	4.68126e-26	1.56415e-24	SERPINE1
ENSG00000213420	389.656	-2.64925	0.163187	2.94799e-60	1.33281e-58	GPC2		ENSG00000144810	1109.51	2.08963	0.202779	5.35725e-26	1.78571e-24	COL8A1
ENSG00000125691	8952.18	-1.04686	0.0641927	3.17689e-60	1.43308e-58	RPL23		ENSG00000139163	772.263	1.07797	0.10388	5.366e-26	1.78571e-24	ETNK1
ENSG00000173744	2311.28	-1.33167	0.0818334	4.01247e-60	1.80597e-58	AGFG1		ENSG00000164211	486.002	-1.66945	0.161973	6.08082e-26	2.01546e-24	STARD4
ENSG00000197872	1287.31	-1.43435	0.0882457	4.72052e-60	2.11992e-58	FAM49A		ENSG00000136158	637.376	-1.13	0.109282	6.94239e-26	2.29641e-24	SPRY2
ENSG00000113739	5179.13	-1.56179	0.0961624	5.05212e-60	2.2638e-58	STC2		ENSG00000123384	15996.9	1.22381	0.118346	7.14467e-26	2.3586e-24	LRP1
ENSG00000109625	457.113	2.16896	0.133886	6.43659e-60	2.87777e-58	CPZ		ENSG00000228526	287.084	2.03129	0.197403	7.32446e-26	2.41312e-24	MIR34AHG
ENSG00000154767	1843.26	1.27575	0.0785621	7.77312e-60	3.46764e-58	XPC		ENSG00000129757	434.96	-2.24823	0.219266	8.45988e-26	2.77612e-24	CDKN1C
ENSG00000130338	1414.39	-1.46477	0.0904304	1.10419e-59	4.90416e-58	TULP4		ENSG00000047648	299.75	-1.63891	0.159461	8.9341e-26	2.92592e-24	ARHGAP6
ENSG00000240849	1101.23	-1.61484	0.0997384	1.11764e-59	4.953e-58	TMEM189		ENSG00000145934	295.424	2.41686	0.235819	9.93078e-26	3.24589e-24	TENM2
ENSG00000157680	279.263	3.06124	0.189963	2.51428e-59	1.1118e-57	DGKI		ENSG00000274276	246.676	-3.61429	0.353576	1.03812e-25	3.38639e-24	CBSL
ENSG00000115902	549.23	-2.93576	0.1827	3.32669e-59	1.46782e-57	SLC1A4		ENSG00000108821	81208	1.22717	0.119353	1.22765e-25	3.98889e-24	COL1A1
ENSG00000167549	6587.16	-2.1548	0.133993	4.11985e-59	1.81381e-57	CORO6		ENSG00000176225	343.364	1.50709	0.147411	1.72964e-25	5.60891e-24	RTTN
ENSG00000139722	981.648	-1.69927	0.105605	5.48847e-59	2.4111e-57	VPS37B		ENSG00000122574	86.0352	-3.54599	0.349646	3.07389e-25	9.90971e-24	WIPF3
ENSG00000135596	4977.56	-1.47744	0.091845	5.72268e-59	2.50852e-57	MICAL1		ENSG00000124701	287.939	-2.46763	0.243868	3.16212e-25	1.01742e-23	APOBEC2
ENSG00000088448	5850.35	-1.54352	0.0959475	6.16138e-59	2.69497e-57	ANKRD10		ENSG00000065413	1013.43	-1.59462	0.157108	3.24937e-25	1.04347e-23	ANKRD44
ENSG00000091482	383.101	-4.02211	0.250846	6.42299e-59	2.80332e-57	SMPX		ENSG00000170162	220.142	-1.83218	0.180706	3.31113e-25	1.06123e-23	VGLL2
ENSG00000153071	6097.33	1.24845	0.0775659	8.01662e-59	3.4913e-57	DAB2		ENSG00000168003	2365.09	-1.12732	0.110749	3.60412e-25	1.1529e-23	SLC3A2
ENSG00000168453	353.916	-3.5008	0.219008	1.41505e-58	6.14938e-57	HR		ENSG00000184185	127.964	-2.89585	0.28731	4.64098e-25	1.4817e-23	KCNJ12
ENSG00000076604	1817.99	-1.34283	0.0836953	1.64764e-58	7.14474e-57	TRAF4		ENSG00000048392	1789.37	1.11514	0.109908	5.43289e-25	1.72785e-23	RRM2B
ENSG00000082146	2109.83	-1.61179	0.100874	3.4131e-58	1.47686e-56	STRADB		ENSG00000011105	3721.04	-1.18207	0.116672	5.54232e-25	1.75926e-23	TSPAN9
ENSG00000184640	7931.68	-1.07511	0.0671263	3.45303e-58	1.49094e-56	SEPT9		ENSG00000112655	2191.69	1.15938	0.114414	5.96531e-25	1.88627e-23	PTK7
ENSG00000186594	1805.06	-1.7526	0.109761	3.46317e-58	1.49212e-56	MIR22HG		ENSG00000116990	2089.5	-1.11827	0.110356	5.96439e-25	1.88627e-23	MYCL
ENSG00000240184	4938.03	-1.17066	0.0731849	4.24318e-58	1.82429e-56	PCDHGC3		ENSG00000122729	1114.98	-1.09677	0.108268	6.34501e-25	2.0025e-23	ACO1
ENSG00000168246	745.671	-1.75173	0.109805	4.31693e-58	1.85206e-56	UBTD2		ENSG00000173530	915.336	1.52197	0.150816	6.53493e-25	2.0585e-23	TNFRSF10D
ENSG00000124145	2501.07	1.27165	0.0795753	4.57763e-58	1.95973e-56	SDC4		ENSG00000108960	1049.53	1.09566	0.108264	7.27151e-25	2.28182e-23	MMD
ENSG00000174282	3328.96	1.06961	0.0668806	5.16057e-58	2.20461e-56	ZBTB4		ENSG00000134001	1658.33	-1.11993	0.111242	1.17103e-24	3.6608e-23	EIF2S1
ENSG00000134882	1107.78	-1.72413	0.108747	2.22102e-57	9.44825e-56	UBAC2		ENSG00000140262	2336.62	-1.03372	0.102891	1.63634e-24	5.07697e-23	TCF12
ENSG00000119396	1782.68	-1.36704	0.0861704	2.75876e-57	1.17111e-55	RAB14		ENSG00000140044	436.301	-1.53125	0.153728	2.24176e-24	6.92931e-23	JDP2
ENSG00000253352	2720.24	-1.05541	0.0664745	3.49431e-57	1.48024e-55	TUG1		ENSG00000095209	699.13	-1.64674	0.165581	2.39037e-24	7.36108e-23	TMEM38B
ENSG00000213639	7350.34	-1.20897	0.0762513	3.75275e-57	1.58638e-55	PPP1CB		ENSG00000127946	1578.83	-1.14825	0.114979	2.45804e-24	7.55538e-23	HIP1
ENSG00000198162	1903.59	-1.23662	0.0780634	4.66218e-57	1.9667e-55	MAN1A2		ENSG00000136842	153.97	-2.6649	0.269051	2.61595e-24	8.02582e-23	TMOD1
ENSG00000166922	194.061	5.34982	0.337657	8.99274e-57	3.78559e-55	SCG5		ENSG00000086015	1021.49	-1.1256	0.112706	2.62675e-24	8.04398e-23	MAST2
ENSG00000060982	5731.86	-1.11007	0.0702242	9.54808e-57	4.01099e-55	BCAT1		ENSG00000150556	178.992	2.20057	0.222727	3.92772e-24	1.19614e-22	LYPD6B
ENSG00000141161	1569.53	-5.11836	0.326134	1.08284e-56	4.53937e-55	UNC45B		ENSG00000149926	127.48	-2.59602	0.262896	4.12997e-24	1.25311e-22	FAM57B
ENSG00000189403	3576.63	-1.52829	0.0970597	1.5242e-56	6.37635e-55	HMGB1		ENSG00000155886	120.577	-4.0697	0.413101	5.53185e-24	1.67232e-22	SLC24A2
ENSG00000144485	538.862	-2.38116	0.151559	1.62361e-56	6.77815e-55	HES6		ENSG00000158623	611.378	-1.20398	0.12176	6.41556e-24	1.93593e-22	COPG2
ENSG00000179833	1273.95	-1.47603	0.0939687	3.03083e-56	1.26268e-54	SERTAD2		ENSG00000116132	228.419	-2.41985	0.246583	7.04836e-24	2.11913e-22	PRRX1
ENSG00000177614	195.013	-3.93081	0.251012	3.11647e-56	1.29568e-54	PGBD5		ENSG00000075643	350.946	-1.58558	0.161266	8.00655e-24	2.40284e-22	MOCOS
ENSG00000101298	664.731	-1.75133	0.111736	4.03233e-56	1.66957e-54	SNPH		ENSG00000197635	622.142	-1.57859	0.161094	1.09786e-23	3.2651e-22	DPP4
ENSG00000143850	3222.75	-1.31898	0.0840349	4.28976e-56	1.77252e-54	PLEKHA6		ENSG00000155324	1230.9	-1.26458	0.128809	1.16057e-23	3.43921e-22	GRAMD2B
ENSG00000068615	524.558	-2.3198	0.148619	6.94215e-56	2.86261e-54	REEP1		ENSG00000134363	653.625	1.13299	0.115115	1.18449e-23	3.50381e-22	FST
ENSG00000102287	215.014	3.91446	0.250366	8.84251e-56	3.63878e-54	GABRE		ENSG00000109625	285.593	1.4754	0.150532	1.20144e-23	3.54759e-22	CPZ
ENSG00000117013	312.688	-3.39545	0.218218	9.54155e-56	3.91845e-54	KCNQ4		ENSG00000134013	2506.26	1.48076	0.151279	1.38452e-23	4.08087e-22	LOXL2
ENSG00000124743	218.173	-4.50986	0.289558	1.04739e-55	4.29258e-54	KLHL31		ENSG00000163931	2501.89	1.03752	0.105623	1.59001e-23	4.67819e-22	TKT
ENSG00000198842	854.95	-1.49496	0.0956929	1.06557e-55	4.35824e-54	DUSP27		ENSG00000130164	3778.16	-1.00867	0.102712	1.65171e-23	4.8511e-22	LDLR
ENSG00000151640	523.157	-2.0469	0.131675	2.24691e-55	9.15287e-54	DPYSL4		ENSG00000078401	94.4191	3.00976	0.309795	1.69555e-23	4.971e-22	EDN1
ENSG00000204060	345.099	-2.67176	0.172064	2.29378e-55	9.32494e-54	FOXO6		ENSG00000272405	95.8409	-3.21631	0.331195	2.21366e-23	6.46701e-22	AL365181.3
ENSG00000250644	904.391	-1.83877	0.118252	2.456e-55	9.96433e-54	AC068580.4		ENSG00000166130	925.478	1.12426	0.115308	2.90153e-23	8.44667e-22	IKBIP
ENSG00000127663	1882.48	-1.09213	0.0700591	3.07082e-55	1.24337e-53	KDM4B		ENSG00000104879	1883.55	-5.03839	0.524173	3.45137e-23	9.99444e-22	CKM
ENSG00000196465	2408.57	-1.9663	0.12679	4.00625e-55	1.61888e-53	MYL6B		ENSG00000196865	696.308	-1.04323	0.107139	3.6581e-23	1.05745e-21	NHLRC2
ENSG00000072422	1622.15	1.86532	0.120341	5.68412e-55	2.28772e-53	RHOBTB1		ENSG00000076604	1914.17	-1.01503	0.104241	3.82719e-23	1.1044e-21	TRAF4
ENSG00000122034	1254.81	-1.46883	0.0946783	6.0039e-55	2.41161e-53	GTF3A		ENSG00000120594	169.29	3.2868	0.342478	4.11242e-23	1.18051e-21	PLXDC2
ENSG00000018625	1359.23	-2.81725	0.182716	6.33274e-55	2.53864e-53	ATP1A2		ENSG00000248905	962.563	-1.03258	0.106417	4.90735e-23	1.40626e-21	FMN1
ENSG00000167566	2881.94	-1.39538	0.0899619	6.88393e-55	2.75412e-53	NCKAP5L		ENSG00000120254	1027.91	-1.26646	0.131028	5.15811e-23	1.47308e-21	MTHFD1L
ENSG00000104969	1436.36	-1.56277	0.101115	1.33218e-54	5.31922e-53	SGTA		ENSG00000120729	97.1329	-3.86037	0.400766	5.15837e-23	1.47308e-21	MYOT
ENSG00000153815	1178.93	-1.88429	0.122137	1.46462e-54	5.83648e-53	CMIP		ENSG00000140497	1301.07	-1.18103	0.122312	6.40639e-23	1.82317e-21	SCAMP2
ENSG00000100034	2236.51	-1.40227	0.0907945	1.77085e-54	7.04289e-53	PPM1F		ENSG00000000003	405.556	1.23042	0.127751	8.04224e-23	2.28477e-21	TSPAN6
ENSG00000009950	267.465	-3.96033	0.257202	1.86259e-54	7.39318e-53	MLXIPL		ENSG00000155189	3343.49	-1.06729	0.110716	8.48544e-23	2.40241e-21	AGPAT5
ENSG00000178425	965.132	1.52663	0.0988375	1.90713e-54	7.55509e-53	NT5DC1		ENSG00000244509	678.969	1.40887	0.146604	8.70799e-23	2.4612e-21	APOBEC3C
ENSG00000018510	988.508	-1.64608	0.106726	2.23895e-54	8.85217e-53	AGPS		ENSG00000111817	869.922	1.13453	0.117824	9.60936e-23	2.71132e-21	DSE
ENSG00000186088	279.858	2.62709	0.170663	2.38731e-54	9.42028e-53	GSAP		ENSG00000172216	1152.06	-1.1571	0.120457	1.06779e-22	3.00767e-21	CEBPB
ENSG00000145555	5120.03	-1.20029	0.0777633	2.93686e-54	1.15662e-52	MYO10		ENSG00000128266	223.053	-2.13503	0.223666	1.07754e-22	3.02995e-21	GNAZ
ENSG00000186834	1714.64	-1.34103	0.0869618	2.96754e-54	1.16642e-52	HEXIM1		ENSG00000103365	1035.71	-1.05661	0.109907	1.14403e-22	3.20602e-21	GGA2
ENSG00000217128	1267.75	1.24337	0.0805836	2.97804e-54	1.16827e-52	FNIP1		ENSG00000172000	911.145	-1.20352	0.125492	1.2105e-22	3.38652e-21	ZNF556
ENSG00000127948	1956.85	-1.40368	0.091098	3.20473e-54	1.25476e-52	POR		ENSG00000112249	2127.13	1.04714	0.108971	1.2605e-22	3.52045e-21	ASCC3
ENSG00000041357	1343.44	-1.25499	0.0814251	3.68849e-54	1.44137e-52	PSMA4		ENSG00000198467	25751.3	-1.14938	0.119275	1.63035e-22	4.5304e-21	TPM2
ENSG00000135457	956.161	-2.04785	0.133367	4.60708e-54	1.79685e-52	TFCP2		ENSG00000138829	408.005	1.88798	0.19897	2.06051e-22	5.70651e-21	FBN2
ENSG00000183091	1653.86	-2.35662	0.153666	4.66667e-54	1.81658e-52	NEB		ENSG00000185761	102.948	-3.31605	0.350417	2.10851e-22	5.81991e-21	ADAMTSL5
ENSG00000180329	434.732	-1.9321	0.126041	6.7171e-54	2.6097e-52	CCDC43		ENSG00000010278	113.07	-2.38792	0.252431	2.40175e-22	6.61332e-21	CD9
ENSG00000133657	4111.07	1.28028	0.0836345	1.15126e-53	4.46421e-52	ATP13A3		ENSG00000180209	5763.49	-3.23977	0.342948	2.40397e-22	6.61332e-21	MYLPF
ENSG00000179314	637.599	-2.33292	0.152957	1.8559e-53	7.18281e-52	WSCD1		ENSG00000105329	579.035	-1.14235	0.119901	2.46625e-22	6.77337e-21	TGFB1
ENSG00000182759	201.377	-4.42543	0.290344	2.61539e-53	1.01028e-51	MAFA		ENSG00000166595	880.144	-1.12921	0.118952	3.33426e-22	9.12691e-21	CIAO2B
ENSG00000272168	293.182	2.49349	0.163708	3.14222e-53	1.21147e-51	CASC15		ENSG00000181826	905.371	-1.62205	0.171989	3.70418e-22	1.01227e-20	RELL1
ENSG00000161835	654.37	-2.35798	0.155125	3.65205e-53	1.40534e-51	GRASP		ENSG00000197860	599.998	-1.24485	0.131859	4.70556e-22	1.28168e-20	SGTB
ENSG00000134717	1004.46	-1.9744	0.129834	4.37385e-53	1.67989e-51	BTF3L4		ENSG00000018408	4088.84	-1.20363	0.127683	5.65745e-22	1.53336e-20	WWTR1
ENSG00000185499	1150.11	1.46301	0.0960203	4.7188e-53	1.80893e-51	MUC1		ENSG00000204060	355.71	-1.5459	0.164717	6.10137e-22	1.65097e-20	FOXO6
ENSG00000197903	252.529	3.64595	0.240368	5.63554e-53	2.15626e-51	HIST1H2BK		ENSG00000109323	621.26	1.02504	0.108497	6.2694e-22	1.69366e-20	MANBA
ENSG00000239282	313.028	-2.39377	0.157856	6.66496e-53	2.54531e-51	CASTOR1		ENSG00000164823	998.166	-1.41038	0.150305	6.84297e-22	1.84559e-20	OSGIN2
ENSG00000126351	1468.49	-1.23485	0.0811445	7.83995e-53	2.98837e-51	THRA		ENSG00000115155	207.999	-2.44575	0.262155	7.67906e-22	2.06771e-20	OTOF
ENSG00000163818	625.298	1.73491	0.114228	8.24518e-53	3.1369e-51	LZTFL1		ENSG00000145362	847.539	-1.50799	0.161382	8.92936e-22	2.40046e-20	ANK2
ENSG00000170175	2518.76	-1.39685	0.0919333	9.15876e-53	3.47791e-51	CHRNB1		ENSG00000162878	352.74	-2.0158	0.216257	9.23207e-22	2.4778e-20	PKDCC
ENSG00000155380	1822.83	-1.23309	0.0812259	1.33811e-52	5.07174e-51	SLC16A1		ENSG00000137501	2905.92	-1.07494	0.114428	9.4059e-22	2.52035e-20	SYTL2
ENSG00000162430	2593.97	-1.42903	0.0943104	1.68258e-52	6.3654e-51	SELENON		ENSG00000168743	1691.1	-3.01101	0.325106	1.16047e-21	3.09447e-20	NPNT
ENSG00000165124	1202.88	1.78374	0.117964	1.83866e-52	6.93999e-51	SVEP1		ENSG00000177291	59.8444	-4.52424	0.483342	1.43745e-21	3.82069e-20	GJD4
ENSG00000109756	1036.45	1.76763	0.116659	1.84135e-52	6.93999e-51	RAPGEF2		ENSG00000164683	842.539	-1.61592	0.174249	1.73113e-21	4.57916e-20	HEY1
ENSG00000153094	706.378	-2.09081	0.138351	1.89076e-52	7.11292e-51	BCL2L11		ENSG00000285671	81.7001	-3.04952	0.329592	1.85681e-21	4.89592e-20	AL139405.1
ENSG00000116604	2472.86	-1.36223	0.0899302	1.91031e-52	7.17308e-51	MEF2D		ENSG00000107317	5021.08	-1.41703	0.152814	1.92524e-21	5.06827e-20	PTGDS
ENSG00000107105	602.985	-2.17639	0.144246	2.58177e-52	9.67635e-51	ELAVL2		ENSG00000101265	141.107	-2.15227	0.233294	2.21347e-21	5.81777e-20	RASSF2
ENSG00000130940	370.821	-4.33559	0.287825	2.73901e-52	1.02467e-50	CASZ1		ENSG00000067082	2606.69	-1.05786	0.113847	2.5225e-21	6.60895e-20	KLF6
ENSG00000162337	2014.16	-1.26058	0.0832891	2.76282e-52	1.03166e-50	LRP5		ENSG00000109061	302.762	-1.77601	0.193097	3.14414e-21	8.18566e-20	MYH1
ENSG00000137075	769.545	-1.5963	0.105734	3.43606e-52	1.28068e-50	RNF38		ENSG00000164440	183.844	-2.57823	0.281169	3.22804e-21	8.37768e-20	TXLNB
ENSG00000138646	211.045	3.35747	0.223281	3.74713e-52	1.39404e-50	HERC5		ENSG00000118402	238.989	1.50404	0.163342	3.6614e-21	9.45775e-20	ELOVL4
ENSG00000097033	3694.11	-1.37082	0.0907806	3.83172e-52	1.42289e-50	SH3GLB1		ENSG00000197361	146.877	-3.06496	0.334967	3.84227e-21	9.90944e-20	FBXL22
ENSG00000038358	1843.37	-1.33256	0.0882486	3.91747e-52	1.45206e-50	EDC4		ENSG00000150540	635.983	1.34779	0.146349	3.99811e-21	1.02953e-19	HNMT
ENSG00000162981	276.38	-3.4276	0.228395	4.67283e-52	1.72886e-50	FAM84A		ENSG00000183087	2886.13	1.32198	0.143593	4.18511e-21	1.076e-19	GAS6
ENSG00000165084	174.544	4.09785	0.272066	4.95897e-52	1.83137e-50	C8orf34		ENSG00000105778	1261.71	-1.00795	0.109191	4.70017e-21	1.20281e-19	AVL9
ENSG00000178802	899.263	-1.77993	0.118378	6.1954e-52	2.2838e-50	MPI		ENSG00000106992	1829.07	-1.39402	0.151887	4.93972e-21	1.26215e-19	AK1
ENSG00000112079	1704.13	-1.3012	0.0863209	6.36248e-52	2.34111e-50	STK38		ENSG00000139514	2067.17	-1.38816	0.151429	5.29761e-21	1.34942e-19	SLC7A1
ENSG00000160710	4684.65	1.00165	0.0663385	6.76221e-52	2.48367e-50	ADAR		ENSG00000119446	1076.66	-1.33315	0.146783	6.25137e-21	1.58746e-19	RBM18
ENSG00000187994	235.918	-3.148	0.210122	9.1419e-52	3.35159e-50	RINL		ENSG00000133020	4544.72	-3.33763	0.367835	6.4299e-21	1.63029e-19	MYH8
ENSG00000153561	1336.53	-1.26983	0.0843729	9.31333e-52	3.40824e-50	RMND5A		ENSG00000127325	296.222	-1.9158	0.210388	7.17921e-21	1.8147e-19	BEST3
ENSG00000127325	274.483	-3.41425	0.227864	9.43409e-52	3.44618e-50	BEST3		ENSG00000159164	250.746	1.67634	0.183884	7.85815e-21	1.98328e-19	SV2A
ENSG00000213626	1305.58	-1.84648	0.123106	1.12757e-51	4.11143e-50	LBH		ENSG00000182199	2650.5	-1.15972	0.127096	1.01734e-20	2.55201e-19	SHMT2
ENSG00000057019	5086.93	1.45007	0.0965184	1.18243e-51	4.30369e-50	DCBLD2		ENSG00000133107	323.567	1.47682	0.162322	1.03896e-20	2.59834e-19	TRPC4
ENSG00000108100	2107.54	-1.4855	0.0989559	1.3553e-51	4.924e-50	CCNY		ENSG00000198053	1665.62	1.27844	0.140599	1.19972e-20	2.99584e-19	SIRPA
ENSG00000108578	823.034	-1.67826	0.111979	1.64975e-51	5.96156e-50	BLMH		ENSG00000162630	2604.39	-1.13605	0.124778	1.2673e-20	3.15982e-19	B3GALT2
ENSG00000125733	1804.77	1.18108	0.0786688	2.00374e-51	7.22779e-50	TRIP10		ENSG00000130528	1516.05	-3.74503	0.416649	1.30077e-20	3.2384e-19	HRC
ENSG00000092607	482.52	-1.95134	0.13056	2.14399e-51	7.7199e-50	TBX15		ENSG00000101986	640.487	-1.40799	0.15527	1.33031e-20	3.30695e-19	ABCD1
ENSG00000091136	8886.09	-1.28467	0.0857431	2.52917e-51	9.09059e-50	LAMB1		ENSG00000138685	325.172	1.36354	0.15027	1.3662e-20	3.39104e-19	FGF2
ENSG00000136169	506.093	1.989	0.133012	2.59668e-51	9.31662e-50	SETDB2		ENSG00000183762	764.899	-1.60393	0.177869	1.70771e-20	4.23235e-19	KREMEN1
ENSG00000122863	2249.83	-1.00437	0.0669629	2.9616e-51	1.06071e-49	CHST3		ENSG00000274070	395.458	-1.17219	0.129225	1.72082e-20	4.25844e-19	CASTOR2
ENSG00000142583	565.544	-3.26381	0.219169	3.11646e-51	1.11419e-49	SLC2A5		ENSG00000132965	159.519	2.09524	0.233088	1.87953e-20	4.64425e-19	ALOX5AP
ENSG00000143624	2465.71	1.21863	0.0814513	3.81897e-51	1.36293e-49	INTS3		ENSG00000184979	188.397	-2.10034	0.233674	1.89568e-20	4.67715e-19	USP18
ENSG00000119669	3308.24	-1.44036	0.0964276	4.20202e-51	1.49699e-49	IRF2BPL		ENSG00000111962	288.883	1.62124	0.179933	1.94547e-20	4.79283e-19	UST
ENSG00000128283	1336.71	-1.70858	0.114742	5.94435e-51	2.11397e-49	CDC42EP1		ENSG00000197747	816.374	-1.14568	0.126761	2.33241e-20	5.72897e-19	S100A10
ENSG00000154277	531.675	1.97883	0.132876	6.01344e-51	2.13477e-49	UCHL1		ENSG00000109063	9029.7	-3.00739	0.337291	2.61204e-20	6.37786e-19	MYH3
ENSG00000134684	1762.95	-1.98405	0.133407	6.36062e-51	2.25405e-49	YARS		ENSG00000128283	1372.51	-1.00011	0.110683	2.9032e-20	7.07831e-19	CDC42EP1
ENSG00000113456	793.154	1.73454	0.116471	7.25077e-51	2.56499e-49	RAD1		ENSG00000159166	202.413	-1.88133	0.210421	2.96539e-20	7.20865e-19	LAD1
ENSG00000138443	2562.36	1.05615	0.0707866	9.35307e-51	3.30289e-49	ABI2		ENSG00000116133	1824.05	-1.15885	0.128887	3.55565e-20	8.58033e-19	DHCR24
ENSG00000279118	576.835	-1.74966	0.117839	1.13168e-50	3.98939e-49	AC093535.2		ENSG00000146281	362.641	-1.31855	0.147007	3.57811e-20	8.62194e-19	PM20D2
ENSG00000160803	860.803	-1.69076	0.113868	1.17242e-50	4.12579e-49	UBQLN4		ENSG00000106070	1172.54	-1.21202	0.13505	3.7492e-20	9.02104e-19	GRB10
ENSG00000196405	1027.52	-1.3927	0.0936905	1.36145e-50	4.78262e-49	EVL		ENSG00000101166	1111.25	-1.06458	0.118415	3.94469e-20	9.46382e-19	PRELID3B
ENSG00000138356	1170.01	2.89495	0.195604	1.60334e-50	5.62257e-49	AOX1		ENSG00000268518	197.18	-3.20362	0.360623	4.3242e-20	1.03442e-18	AC020909.2
ENSG00000111252	876.574	-1.4114	0.0951811	2.24909e-50	7.87337e-49	SH2B3		ENSG00000107954	78.8493	-4.12426	0.464075	5.12635e-20	1.22454e-18	NEURL1
ENSG00000106804	262.026	2.75632	0.186494	2.34866e-50	8.20769e-49	C5		ENSG00000175175	120.413	-3.52868	0.398254	5.30112e-20	1.26263e-18	PPM1E
ENSG00000157657	1376.93	-1.29763	0.0874699	2.38998e-50	8.33765e-49	ZNF618		ENSG00000174080	1238.03	1.16963	0.130784	5.52586e-20	1.31426e-18	CTSF
ENSG00000083444	5303.22	-1.36417	0.0920364	2.59393e-50	9.03351e-49	PLOD1		ENSG00000129988	102.694	-2.84749	0.321368	6.15662e-20	1.46007e-18	LBP
ENSG00000135709	434.936	-2.23477	0.151471	3.76209e-50	1.30791e-48	KIAA0513		ENSG00000127870	644.367	-1.00597	0.112401	6.38724e-20	1.51259e-18	RNF6
ENSG00000110619	1904.96	-1.74746	0.118407	4.22407e-50	1.46599e-48	CARS		ENSG00000050165	1511.67	-1.48608	0.167251	6.63845e-20	1.56535e-18	DKK3
ENSG00000073712	2542.54	-1.06568	0.071912	4.24307e-50	1.47005e-48	FERMT2		ENSG00000079215	597.792	1.29906	0.146235	8.19532e-20	1.92421e-18	SLC1A3
ENSG00000121769	1137.81	-1.7576	0.119069	4.31712e-50	1.49314e-48	FABP3		ENSG00000153879	574.604	-1.35495	0.152703	8.18724e-20	1.92421e-18	CEBPG
ENSG00000121716	355.993	2.11827	0.143583	4.45996e-50	1.53991e-48	PILRB		ENSG00000135775	602.735	-1.07955	0.121188	8.21537e-20	1.92618e-18	COG2
ENSG00000132912	1745.33	-1.20163	0.0812133	4.52576e-50	1.55996e-48	DCTN4		ENSG00000162390	1034.76	-1.13786	0.128018	9.14893e-20	2.13596e-18	ACOT11
ENSG00000214944	1172.17	1.47395	0.0997623	4.77757e-50	1.64394e-48	ARHGEF28		ENSG00000162695	734.929	1.06492	0.119647	9.59956e-20	2.238e-18	SLC30A7
ENSG00000182199	2599.59	-1.85066	0.125605	5.64384e-50	1.93871e-48	SHMT2		ENSG00000137073	474.02	-1.28871	0.145623	1.0583e-19	2.46033e-18	UBAP2
ENSG00000134569	935.914	-2.99455	0.204136	8.0384e-50	2.75657e-48	LRP4		ENSG00000154556	760.201	-1.63504	0.185697	1.13861e-19	2.64331e-18	SORBS2
ENSG00000183943	2526.85	-1.2337	0.0836539	9.20546e-50	3.15142e-48	PRKX		ENSG00000140105	1781.31	-1.38557	0.156935	1.16428e-19	2.6991e-18	WARS
ENSG00000162613	1694.11	-1.30594	0.0886065	1.00035e-49	3.41881e-48	FUBP1		ENSG00000240801	2184.77	1.67354	0.190107	1.21928e-19	2.81868e-18	AC132217.1
ENSG00000162704	2117.92	-1.54324	0.105011	1.39855e-49	4.77165e-48	ARPC5		ENSG00000183023	247.451	2.02421	0.230253	1.32671e-19	3.06276e-18	SLC8A1
ENSG00000108424	3780.2	-1.11633	0.0758095	1.50897e-49	5.13966e-48	KPNB1		ENSG00000164236	539.52	1.23079	0.139547	1.49509e-19	3.44183e-18	ANKRD33B
ENSG00000138100	259.536	-4.63441	0.316537	1.60353e-49	5.45256e-48	TRIM54		ENSG00000187955	314.383	-1.70046	0.193957	1.57434e-19	3.61922e-18	COL14A1
ENSG00000163444	1024.38	-1.4242	0.0969716	1.76972e-49	6.00752e-48	TMEM183A		ENSG00000080493	919.498	-1.00059	0.113177	1.71148e-19	3.92903e-18	SLC4A4
ENSG00000123329	221.101	-5.16651	0.352943	1.93323e-49	6.55155e-48	ARHGAP9		ENSG00000205403	128.396	2.85238	0.32795	1.75191e-19	4.01626e-18	CFI
ENSG00000182551	1364.33	-1.34706	0.0919669	3.51274e-49	1.18844e-47	ADI1		ENSG00000187486	88.1301	-4.23803	0.484566	1.8402e-19	4.2128e-18	KCNJ11
ENSG00000164237	288.368	2.71189	0.185849	3.61677e-49	1.22158e-47	CMBL		ENSG00000257093	250.466	1.46265	0.166673	1.8829e-19	4.30458e-18	KIAA1147
ENSG00000119446	1118.73	-2.09236	0.14342	4.14815e-49	1.39872e-47	RBM18		ENSG00000160256	567.148	-1.25675	0.142981	1.9132e-19	4.36781e-18	FAM207A
ENSG00000253368	779.89	2.10136	0.14442	6.82486e-49	2.29612e-47	TRNP1		ENSG00000139269	83.2043	-5.10725	0.582161	2.22307e-19	5.06124e-18	INHBE
ENSG00000071282	1080.16	1.74674	0.119685	6.83233e-49	2.29612e-47	LMCD1		ENSG00000128016	1468.41	-1.0411	0.118251	2.25389e-19	5.12433e-18	ZFP36
ENSG00000121057	936.011	-1.94025	0.133271	7.05695e-49	2.36766e-47	AKAP1		ENSG00000107745	1098.62	-1.01205	0.114979	2.30544e-19	5.23434e-18	MICU1
ENSG00000102181	1195.87	-1.22489	0.0839376	9.0956e-49	3.04657e-47	CD99L2		ENSG00000197780	326.149	-1.33158	0.152396	2.89613e-19	6.56642e-18	TAF13
ENSG00000171604	3079.29	-1.16123	0.0796007	1.04012e-48	3.4781e-47	CXXC5		ENSG00000139636	542.005	1.2528	0.143276	3.06949e-19	6.94992e-18	LMBR1L
ENSG00000084764	901.207	-2.82136	0.19474	1.2288e-48	4.10224e-47	MAPRE3		ENSG00000134684	1821.27	-1.16772	0.133717	3.47064e-19	7.84744e-18	YARS
ENSG00000153064	208.025	3.16551	0.218532	1.65247e-48	5.49841e-47	BANK1		ENSG00000171766	295.527	-1.80666	0.208374	3.51133e-19	7.92859e-18	GATM
ENSG00000115884	299.943	2.85597	0.196853	1.73697e-48	5.77007e-47	SDC1		ENSG00000120738	13290.4	-1.14724	0.131445	3.7467e-19	8.4485e-18	EGR1
ENSG00000015676	1078.55	-1.39173	0.0957782	1.86701e-48	6.19185e-47	NUDCD3		ENSG00000186642	103.846	-3.31046	0.383732	3.94333e-19	8.87975e-18	PDE2A
ENSG00000087303	787.688	1.81199	0.125144	2.61884e-48	8.67097e-47	NID2		ENSG00000148848	810.896	1.45057	0.167118	4.4421e-19	9.98928e-18	ADAM12
ENSG00000196923	3295.65	-1.4345	0.0989515	2.88783e-48	9.54594e-47	PDLIM7		ENSG00000141449	236.925	1.86449	0.215624	4.7343e-19	1.0603e-17	GREB1L
ENSG00000157214	180.339	3.5027	0.242412	3.04082e-48	1.00352e-46	STEAP2		ENSG00000136542	367.028	1.82875	0.211593	4.90658e-19	1.0974e-17	GALNT5
ENSG00000005486	1525.26	1.25385	0.0865225	3.07092e-48	1.0118e-46	RHBDD2		ENSG00000179314	757.678	-1.07343	0.123256	4.97466e-19	1.11112e-17	WSCD1
ENSG00000125505	1902.31	1.33016	0.0917311	3.33121e-48	1.09577e-46	MBOAT7		ENSG00000168159	3696.11	-1.34836	0.155228	6.14302e-19	1.36469e-17	RNF187
ENSG00000185650	7559.78	-1.00172	0.0691671	3.70784e-48	1.21767e-46	ZFP36L1		ENSG00000115221	539.156	-1.12789	0.130687	8.93524e-19	1.96909e-17	ITGB6
ENSG00000196235	3849.13	1.11512	0.0769857	5.31958e-48	1.74413e-46	SUPT5H		ENSG00000138166	593.937	-1.09589	0.127044	1.01671e-18	2.23757e-17	DUSP5
ENSG00000143878	5071.98	-1.50871	0.104477	5.90268e-48	1.93217e-46	RHOB		ENSG00000094975	1241.82	1.03695	0.120239	1.13403e-18	2.48253e-17	SUCO
ENSG00000087086	15552.1	1.34839	0.0936565	6.56373e-48	2.14508e-46	FTL		ENSG00000154229	795.821	1.23559	0.143824	1.16006e-18	2.53615e-17	PRKCA
ENSG00000268894	152.061	4.16874	0.289274	7.10008e-48	2.3166e-46	PLCE1-AS1		ENSG00000117419	589.295	-1.08435	0.126133	1.28279e-18	2.80075e-17	ERI3
ENSG00000179104	214.648	2.78791	0.193888	7.44853e-48	2.42245e-46	TMTC2		ENSG00000065361	1481.97	-3.60433	0.425903	1.43768e-18	3.13066e-17	ERBB3
ENSG00000171992	934.939	-1.74538	0.121164	7.44039e-48	2.42245e-46	SYNPO		ENSG00000186716	607.872	-1.42575	0.168074	1.67242e-18	3.63702e-17	BCR
ENSG00000163492	488.631	-2.9951	0.208823	1.01097e-47	3.28263e-46	CCDC141		ENSG00000176624	708.637	-1.02572	0.119834	1.95207e-18	4.22293e-17	MEX3C
ENSG00000170776	3464.94	-1.2579	0.087249	1.08694e-47	3.52363e-46	AKAP13		ENSG00000196136	3046.88	-1.26834	0.149314	2.38721e-18	5.15075e-17	SERPINA3
ENSG00000121579	2757.48	-1.18747	0.0825746	2.04055e-47	6.59386e-46	NAA50		ENSG00000121057	955.154	-1.16995	0.137456	2.40696e-18	5.18659e-17	AKAP1
ENSG00000141338	165.006	4.28657	0.299694	2.65777e-47	8.56092e-46	ABCA8		ENSG00000104369	120.781	-2.60326	0.309468	2.59409e-18	5.57528e-17	JPH1
ENSG00000196821	1448.9	-1.20675	0.0840102	2.65496e-47	8.56092e-46	C6orf106		ENSG00000099219	237.195	-1.40617	0.166418	3.17814e-18	6.80394e-17	ERMP1
ENSG00000117308	540.61	1.93827	0.135441	3.12675e-47	1.00555e-45	GALE		ENSG00000092096	192.714	1.74162	0.206598	3.21411e-18	6.87204e-17	SLC22A17
ENSG00000115380	1103.95	1.46613	0.102258	3.37416e-47	1.08339e-45	EFEMP1		ENSG00000148339	747.201	-1.06456	0.125435	3.45073e-18	7.36769e-17	SLC25A25
ENSG00000114670	193.055	3.25794	0.228204	3.71639e-47	1.19137e-45	NEK11		ENSG00000131831	95.1524	-2.66074	0.317145	3.45486e-18	7.36769e-17	RAI2
ENSG00000170542	231.914	-2.7196	0.190859	5.25451e-47	1.68178e-45	SERPINB9		ENSG00000118729	2127.02	-3.55786	0.426181	3.56621e-18	7.59534e-17	CASQ2
ENSG00000163734	189.986	3.78474	0.265682	8.31033e-47	2.65562e-45	CXCL3		ENSG00000107560	570.962	-1.27904	0.151556	3.82434e-18	8.1137e-17	RAB11FIP2
ENSG00000162413	1286.43	-1.30222	0.0913227	9.98328e-47	3.18517e-45	KLHL21		ENSG00000185499	378.105	-1.41639	0.168033	3.95885e-18	8.38829e-17	MUC1
ENSG00000197555	745.066	2.15293	0.151607	1.39072e-46	4.43008e-45	SIPA1L1		ENSG00000121753	401.422	1.49533	0.178013	4.60607e-18	9.70981e-17	ADGRB2
ENSG00000151240	1791.72	-1.63531	0.11517	1.62481e-46	5.16761e-45	DIP2C		ENSG00000101333	1136.31	1.22713	0.146115	6.30808e-18	1.32638e-16	PLCB4
ENSG00000157873	193.776	3.80625	0.269318	1.90511e-46	6.04954e-45	TNFRSF14		ENSG00000111906	616.132	-1.15156	0.137255	7.01973e-18	1.47414e-16	HDDC2
ENSG00000109063	9452.1	-4.16346	0.295567	2.2568e-46	7.15504e-45	MYH3		ENSG00000143028	126.378	-2.21723	0.267085	7.95935e-18	1.66934e-16	SYPL2
ENSG00000206418	1506.64	-1.16296	0.0819058	2.96861e-46	9.39704e-45	RAB12		ENSG00000165175	1329.66	-1.05981	0.126329	8.07266e-18	1.69096e-16	MID1IP1
ENSG00000014138	508.124	-2.18502	0.154793	3.5206e-46	1.11269e-44	POLA2		ENSG00000267060	94.5646	-2.65966	0.321725	9.06061e-18	1.89309e-16	PTGES3L
ENSG00000151276	626.201	1.50649	0.106436	3.70682e-46	1.16971e-44	MAGI1		ENSG00000151320	941.238	-1.80861	0.218638	1.03268e-17	2.15221e-16	AKAP6
ENSG00000185621	629.217	1.58715	0.112161	3.86116e-46	1.21651e-44	LMLN		ENSG00000159713	676.043	-1.29661	0.155845	1.07896e-17	2.24581e-16	TPPP3
ENSG00000169155	755.574	-2.09179	0.148197	3.99575e-46	1.25695e-44	ZBTB43		ENSG00000110195	74.762	-2.77202	0.335444	1.09216e-17	2.27043e-16	FOLR1
ENSG00000060138	6781.52	-1.30683	0.0923013	4.1712e-46	1.31009e-44	YBX3		ENSG00000115267	196.038	-1.53999	0.185582	1.09421e-17	2.27182e-16	IFIH1
ENSG00000148541	483.752	-2.02225	0.143297	4.23677e-46	1.32862e-44	FAM13C		ENSG00000146147	358.044	-1.2633	0.152106	1.28133e-17	2.64702e-16	MLIP
ENSG00000197892	1421.09	-1.47535	0.104317	4.4663e-46	1.39842e-44	KIF13B		ENSG00000087085	178.164	-2.58536	0.315388	1.50535e-17	3.09817e-16	ACHE
ENSG00000119900	2119.29	1.14602	0.080857	4.5865e-46	1.43383e-44	OGFRL1		ENSG00000183172	258.705	-1.35403	0.164579	2.18229e-17	4.47463e-16	SMDT1
ENSG00000168502	989.652	-1.28995	0.091133	4.60823e-46	1.4384e-44	MTCL1		ENSG00000166016	308.809	-1.34784	0.163947	2.29951e-17	4.69749e-16	ABTB2
ENSG00000106992	1922.87	-1.42474	0.100874	5.89749e-46	1.83797e-44	AK1		ENSG00000107798	1272.06	1.0641	0.129198	3.04125e-17	6.17451e-16	LIPA
ENSG00000113758	5659.17	-1.04838	0.0740446	6.15003e-46	1.91372e-44	DBN1		ENSG00000102287	99.8816	2.7286	0.335187	3.10763e-17	6.30154e-16	GABRE
ENSG00000162551	3761.66	-1.3146	0.0930483	7.14213e-46	2.21901e-44	ALPL		ENSG00000164331	393.916	1.20238	0.146453	3.12772e-17	6.33451e-16	ANKRA2
ENSG00000115306	11234.2	-1.28816	0.0912083	7.26312e-46	2.25313e-44	SPTBN1		ENSG00000197321	144.99	-2.45093	0.302494	3.32172e-17	6.70274e-16	SVIL
ENSG00000130208	565.606	-2.92219	0.208184	7.87622e-46	2.43957e-44	APOC1		ENSG00000138623	582.729	1.45552	0.178119	3.40986e-17	6.86379e-16	SEMA7A
ENSG00000124702	1296.02	-1.44162	0.102269	8.64394e-46	2.67326e-44	KLHDC3		ENSG00000105855	348.259	-1.68691	0.2072	3.40575e-17	6.86379e-16	ITGB8
ENSG00000180694	1762.93	-1.25328	0.0888665	9.82606e-46	3.03419e-44	TMEM64		ENSG00000250722	378.387	1.48315	0.181661	3.60254e-17	7.234e-16	SELENOP
ENSG00000167291	2867.76	-1.35006	0.0959141	1.34478e-45	4.14621e-44	TBC1D16		ENSG00000121864	372.704	-1.0913	0.13303	3.75279e-17	7.50643e-16	ZNF639
ENSG00000135916	1535.51	-2.11628	0.150916	1.37106e-45	4.22076e-44	ITM2C		ENSG00000171992	963.924	-1.00449	0.122744	4.85813e-17	9.64961e-16	SYNPO
ENSG00000170577	932.903	-1.4921	0.106141	1.48471e-45	4.56369e-44	SIX2		ENSG00000141161	1577.65	-3.65393	0.454138	5.09836e-17	1.01025e-15	UNC45B
ENSG00000168495	765.751	-1.95974	0.139803	1.73449e-45	5.31525e-44	POLR3D		ENSG00000162409	270.664	-1.47189	0.181475	5.17271e-17	1.02375e-15	PRKAA2
ENSG00000187325	392.144	-2.02472	0.144472	1.78529e-45	5.46262e-44	TAF9B		ENSG00000130203	5212.41	-1.30005	0.159674	5.58106e-17	1.10193e-15	APOE
ENSG00000154027	1861.36	1.25902	0.0895889	2.1712e-45	6.63333e-44	AK5		ENSG00000137819	114.968	-2.20566	0.274374	6.45504e-17	1.26691e-15	PAQR5
ENSG00000020129	1113.3	-1.25624	0.0894355	2.18773e-45	6.67372e-44	NCDN		ENSG00000056998	657.793	-1.01783	0.125321	7.9035e-17	1.54568e-15	GYG2
ENSG00000176788	887.524	-1.5732	0.112176	2.20509e-45	6.71653e-44	BASP1		ENSG00000143153	412.799	-1.06767	0.131596	8.24494e-17	1.60896e-15	ATP1B1
ENSG00000245532	45523.5	4.12423	0.295572	3.0888e-45	9.3799e-44	NEAT1		ENSG00000108825	56.0692	-4.42191	0.546961	9.11411e-17	1.77403e-15	PTGES3L-AARSD1
ENSG00000153214	1038.41	2.26447	0.162176	3.19654e-45	9.69248e-44	TMEM87B		ENSG00000153815	882.515	-1.17481	0.145804	1.08493e-16	2.10433e-15	CMIP
ENSG00000167779	649.951	1.79956	0.128643	3.3556e-45	1.01595e-43	IGFBP6		ENSG00000144339	471.38	1.33854	0.166725	1.20182e-16	2.32286e-15	TMEFF2
ENSG00000143494	544.792	-2.94701	0.211545	3.95228e-45	1.19481e-43	VASH2		ENSG00000154889	458.043	1.08936	0.135291	1.33446e-16	2.56721e-15	MPPE1
ENSG00000057704	865.277	-2.06195	0.148084	5.96774e-45	1.79602e-43	TMCC3		ENSG00000233117	252.638	-2.49992	0.315575	1.40739e-16	2.70435e-15	LINC00702
ENSG00000186318	1360.42	-1.54932	0.111139	6.92359e-45	2.08058e-43	BACE1		ENSG00000100625	616.403	-1.01145	0.125573	1.41556e-16	2.71688e-15	SIX4
ENSG00000268518	205.523	-4.91188	0.353713	8.24721e-45	2.47465e-43	AC020909.2		ENSG00000178802	916.754	-1.01146	0.125658	1.44189e-16	2.76422e-15	MPI
ENSG00000150779	477.797	-1.71343	0.12314	8.4817e-45	2.54e-43	TIMM8B		ENSG00000157064	227.564	-2.07006	0.261418	1.83384e-16	3.5034e-15	NMNAT2
ENSG00000174403	407.714	-3.32286	0.240289	1.3797e-44	4.1033e-43	MIR1-1HG-AS1		ENSG00000172086	358.732	-1.12232	0.140219	1.83898e-16	3.50915e-15	KRCC1
ENSG00000186184	1177.36	-1.34677	0.0968985	1.58158e-44	4.69675e-43	POLR1D		ENSG00000116698	919.818	-1.06493	0.132911	1.84181e-16	3.5105e-15	SMG7
ENSG00000103319	1419.14	-1.21861	0.0877092	2.12122e-44	6.29004e-43	EEF2K		ENSG00000165795	162.562	-2.08931	0.263946	1.86975e-16	3.55965e-15	NDRG2
ENSG00000184916	403.931	-3.02846	0.219593	2.9913e-44	8.85705e-43	JAG2		ENSG00000087245	24536.9	1.03355	0.129091	2.10918e-16	4.00163e-15	MMP2
ENSG00000132821	321.274	-2.45345	0.178257	4.18358e-44	1.23692e-42	VSTM2L		ENSG00000177303	720.149	-1.0735	0.134356	2.11274e-16	4.00377e-15	CASKIN2
ENSG00000072310	3206.4	-1.42086	0.102888	5.12017e-44	1.51161e-42	SREBF1		ENSG00000111331	63.3761	-6.06579	0.745288	2.20432e-16	4.17254e-15	OAS3
ENSG00000104885	819.428	-1.68499	0.122137	5.43783e-44	1.60305e-42	DOT1L		ENSG00000188290	134.538	-2.41978	0.307277	2.5338e-16	4.78523e-15	HES4
ENSG00000156885	216.138	-4.10279	0.298953	6.82881e-44	2.01016e-42	COX6A2		ENSG00000165996	574.44	-1.06779	0.133954	2.54852e-16	4.80754e-15	HACD1
ENSG00000196678	650.93	1.67832	0.121907	7.58816e-44	2.23043e-42	ERI2		ENSG00000109756	704.38	1.17218	0.147858	3.24645e-16	6.09624e-15	RAPGEF2
ENSG00000075618	1575.43	-1.92537	0.140129	8.64508e-44	2.53371e-42	FSCN1		ENSG00000078814	164.281	-2.95431	0.378285	3.54272e-16	6.64502e-15	MYH7B
ENSG00000165795	144.131	-3.96351	0.288901	1.016e-43	2.97339e-42	NDRG2		ENSG00000117266	1671.93	-1.19475	0.151219	3.71532e-16	6.95296e-15	CDK18
ENSG00000108219	1421.45	-2.02755	0.148139	1.68042e-43	4.91071e-42	TSPAN14		ENSG00000157152	59.925	-3.30813	0.422694	3.91294e-16	7.3145e-15	SYN2
ENSG00000087076	147.614	3.93291	0.286987	1.72258e-43	5.02663e-42	HSD17B14		ENSG00000100100	347.444	1.28409	0.16328	4.68196e-16	8.73225e-15	PIK3IP1
ENSG00000123416	12376.9	-1.06985	0.077806	1.81813e-43	5.2978e-42	TUBA1B		ENSG00000099953	375.367	-1.56457	0.200844	6.18123e-16	1.1438e-14	MMP11
ENSG00000101680	204.711	2.99685	0.21922	1.95354e-43	5.68415e-42	LAMA1		ENSG00000173166	5088.38	-1.01726	0.129774	7.84246e-16	1.44151e-14	RAPH1
ENSG00000137693	3824.8	1.11085	0.080848	2.11004e-43	6.13067e-42	YAP1		ENSG00000177432	363.435	1.03614	0.132218	7.98334e-16	1.46577e-14	NAP1L5
ENSG00000136010	411.683	-3.25566	0.239278	2.74649e-43	7.96837e-42	ALDH1L2		ENSG00000130529	525.826	-1.69331	0.218661	8.48595e-16	1.55115e-14	TRPM4
ENSG00000157600	920.772	-1.39433	0.101871	2.89048e-43	8.3741e-42	TMEM164		ENSG00000128606	2707.95	1.29791	0.166684	8.5536e-16	1.56179e-14	LRRC17
ENSG00000172296	412.449	-3.2646	0.240288	3.42794e-43	9.91692e-42	SPTLC3		ENSG00000111305	150.84	1.84552	0.238723	8.93987e-16	1.63051e-14	GSG1
ENSG00000183010	485.504	-2.66898	0.196285	3.5729e-43	1.03215e-41	PYCR1		ENSG00000170624	2128.78	-1.28251	0.164884	8.95659e-16	1.63176e-14	SGCD
ENSG00000112335	1731.04	-1.15844	0.0846355	3.87047e-43	1.11651e-41	SNX3		ENSG00000147883	590.996	-1.08265	0.138648	9.23877e-16	1.67946e-14	CDKN2B
ENSG00000128294	1472.5	1.20532	0.088185	4.18659e-43	1.20598e-41	TPST2		ENSG00000106086	586.27	1.01033	0.129377	1.04247e-15	1.88881e-14	PLEKHA8
ENSG00000149639	1745.37	-1.20456	0.0881258	4.76895e-43	1.37177e-41	SOGA1		ENSG00000183828	171.466	-1.67437	0.217097	1.08306e-15	1.95805e-14	NUDT14
ENSG00000144583	242.664	3.60129	0.264726	6.6569e-43	1.90938e-41	MARCHF4		ENSG00000143322	3009.72	-1.07072	0.13758	1.12041e-15	2.02335e-14	ABL2
ENSG00000079974	661.739	1.45332	0.106641	6.76466e-43	1.93754e-41	RABL2B		ENSG00000100767	184.057	2.37172	0.309246	1.39815e-15	2.51941e-14	PAPLN
ENSG00000108515	1242.49	-2.14427	0.1582	8.27678e-43	2.36728e-41	ENO3		ENSG00000259291	274.796	-1.28881	0.167147	1.49034e-15	2.67969e-14	ZNF710-AS1
ENSG00000125378	225.628	2.56273	0.188975	8.69711e-43	2.48046e-41	BMP4		ENSG00000166348	1406.94	-1.26016	0.163429	1.5726e-15	2.82452e-14	USP54
ENSG00000106799	3679.95	1.13771	0.0834313	8.69012e-43	2.48046e-41	TGFBR1		ENSG00000123342	481.809	1.07833	0.139281	1.66577e-15	2.98537e-14	MMP19
ENSG00000100266	1956.86	-1.04484	0.0767094	1.12707e-42	3.20993e-41	PACSIN2		ENSG00000103174	285.556	1.24557	0.161622	1.74994e-15	3.12603e-14	NAGPA
ENSG00000110395	1402	1.10211	0.0809426	1.19654e-42	3.40297e-41	CBL		ENSG00000015475	403.729	-1.27515	0.165969	1.916e-15	3.4116e-14	BID
ENSG00000166396	201.958	5.21376	0.382472	1.36878e-42	3.88735e-41	SERPINB7		ENSG00000135069	1808.44	-1.30233	0.169751	1.95865e-15	3.48378e-14	PSAT1
ENSG00000126878	157.527	-4.70005	0.347552	1.53433e-42	4.35138e-41	AIF1L		ENSG00000118257	542.512	1.15579	0.150244	2.06047e-15	3.64916e-14	NRP2
ENSG00000164463	899.905	1.43294	0.105607	1.58284e-42	4.48264e-41	CREBRF		ENSG00000165434	867.397	1.04028	0.135262	2.52207e-15	4.45232e-14	PGM2L1
ENSG00000148180	6250.76	-1.11065	0.0818281	1.97373e-42	5.57399e-41	GSN		ENSG00000111799	3101.95	1.26118	0.165293	2.55529e-15	4.50615e-14	COL12A1
ENSG00000135069	1758.21	-2.25522	0.16773	2.24411e-42	6.3287e-41	PSAT1		ENSG00000015532	610.454	1.005	0.130953	2.95725e-15	5.18177e-14	XYLT2
ENSG00000170017	4062.38	1.21059	0.0893243	2.46261e-42	6.92552e-41	ALCAM		ENSG00000170485	680.364	-1.59886	0.210793	3.01716e-15	5.27556e-14	NPAS2
ENSG00000136003	1305.73	1.29071	0.0953594	2.55063e-42	7.16308e-41	ISCU		ENSG00000163430	26637.4	1.05777	0.138041	3.44233e-15	5.99357e-14	FSTL1
ENSG00000167220	336.012	-2.16335	0.160585	2.62938e-42	7.37395e-41	HDHD2		ENSG00000136048	309.526	1.24979	0.164188	3.57858e-15	6.21768e-14	DRAM1
ENSG00000106628	1797.77	-1.14304	0.0844396	2.99132e-42	8.37736e-41	POLD2		ENSG00000081052	825.915	1.61362	0.213514	3.69047e-15	6.40536e-14	COL4A4
ENSG00000100938	1456.6	1.27969	0.0946936	3.57452e-42	9.98291e-41	GMPR2		ENSG00000160223	58.2831	-3.3422	0.445083	3.99127e-15	6.90565e-14	ICOSLG
ENSG00000107317	5058.56	-2.07032	0.154099	4.69409e-42	1.30915e-40	PTGDS		ENSG00000100311	181.108	-2.10164	0.279769	4.04261e-15	6.98716e-14	PDGFB
ENSG00000167766	1237.66	1.49715	0.111096	5.19897e-42	1.44796e-40	ZNF83		ENSG00000078237	832.333	1.08572	0.142779	4.48609e-15	7.71328e-14	TIGAR
ENSG00000143603	652.171	-2.29551	0.171132	5.56214e-42	1.54697e-40	KCNN3		ENSG00000146094	623.514	-1.13884	0.149939	4.50209e-15	7.73273e-14	DOK3
ENSG00000258311	611.011	-2.32728	0.173474	5.72228e-42	1.58931e-40	BLOC1S1-RDH5		ENSG00000204634	453.871	-1.04848	0.138213	5.3718e-15	9.15035e-14	TBC1D8
ENSG00000161671	1135.75	-1.62445	0.121019	8.35731e-42	2.31798e-40	EMC10		ENSG00000176046	362.329	-1.92039	0.256767	5.67187e-15	9.65153e-14	NUPR1
ENSG00000143401	982.921	-1.56302	0.116466	9.26133e-42	2.56519e-40	ANP32E		ENSG00000233695	41.3291	3.87474	0.514138	6.14363e-15	1.04114e-13	GAS6-AS1
ENSG00000183087	4108.41	1.79543	0.133946	9.65182e-42	2.66967e-40	GAS6		ENSG00000114107	538.6	1.10122	0.145631	6.39546e-15	1.08159e-13	CEP70
ENSG00000111859	778.893	1.36985	0.102049	1.07057e-41	2.95712e-40	NEDD9		ENSG00000144596	59.646	-4.12649	0.552529	7.78067e-15	1.30649e-13	GRIP2
ENSG00000116793	877.45	1.29591	0.0964493	1.12154e-41	3.09367e-40	PHTF1		ENSG00000079691	153.764	-1.71465	0.230274	8.35747e-15	1.40049e-13	CARMIL1
ENSG00000078098	1810.69	1.80883	0.135033	1.12518e-41	3.09948e-40	FAP		ENSG00000135185	212.094	1.28267	0.171909	1.09717e-14	1.82743e-13	TMEM243
ENSG00000187550	152.358	-3.84166	0.287778	1.23829e-41	3.40641e-40	SBK2		ENSG00000111801	351.032	1.17378	0.157448	1.32247e-14	2.19383e-13	BTN3A3
ENSG00000177238	4010.7	-1.03613	0.0770956	1.29686e-41	3.56266e-40	TRIM72		ENSG00000198336	971.941	-2.68587	0.366932	1.45779e-14	2.41105e-13	MYL4
ENSG00000163349	1880.31	-1.0613	0.0789992	1.40658e-41	3.85882e-40	HIPK1		ENSG00000213949	107.64	1.8962	0.257766	1.56563e-14	2.58681e-13	ITGA1
ENSG00000123700	308.413	-1.97061	0.147524	1.53144e-41	4.19563e-40	KCNJ2		ENSG00000008394	375.491	-1.09016	0.146526	1.59027e-14	2.62281e-13	MGST1
ENSG00000157064	795	1.62735	0.121838	1.76723e-41	4.83507e-40	NMNAT2		ENSG00000137285	215.431	-1.58973	0.216314	1.86562e-14	3.05798e-13	TUBB2B
ENSG00000186591	3670.47	-1.07432	0.0801717	2.15377e-41	5.88463e-40	UBE2H		ENSG00000130511	762.527	-1.01728	0.136918	1.95352e-14	3.19572e-13	SSBP4
ENSG00000177426	1396.03	1.12454	0.0840821	2.95521e-41	8.06344e-40	TGIF1		ENSG00000146733	463.905	-1.21739	0.165094	2.13452e-14	3.4849e-13	PSPH
ENSG00000132970	685.327	1.52019	0.114058	3.61316e-41	9.84536e-40	WASF3		ENSG00000214402	859.647	-1.7078	0.233387	2.15162e-14	3.50935e-13	LCNL1
ENSG00000149926	119.881	-4.91611	0.369144	4.73287e-41	1.2879e-39	FAM57B		ENSG00000198948	587.133	-1.19092	0.161346	2.208e-14	3.59775e-13	MFAP3L
ENSG00000227877	167.381	-4.10656	0.310144	5.12094e-41	1.39163e-39	MRLN		ENSG00000164308	276.416	1.2884	0.175591	2.75886e-14	4.47766e-13	ERAP2
ENSG00000198890	323.263	-1.9023	0.143328	5.18861e-41	1.40812e-39	PRMT6		ENSG00000160224	57.345	-4.78132	0.65212	2.85577e-14	4.63039e-13	AIRE
ENSG00000130702	6563.42	-1.37477	0.103375	5.61224e-41	1.52104e-39	LAMA5		ENSG00000140092	285.373	1.29986	0.178163	3.42108e-14	5.50374e-13	FBLN5
ENSG00000188643	2076.98	-1.0033	0.0753361	7.31576e-41	1.98007e-39	S100A16		ENSG00000196811	50.052	-4.21168	0.579894	3.6932e-14	5.92995e-13	CHRNG
ENSG00000145362	784.594	-3.01886	0.228645	7.78647e-41	2.10464e-39	ANK2		ENSG00000130598	67.5123	-3.27004	0.452906	3.903e-14	6.24859e-13	TNNI2
ENSG00000073464	465.746	-2.68554	0.203428	7.8054e-41	2.10693e-39	CLCN4		ENSG00000265142	52.2661	-5.47886	0.747572	4.52454e-14	7.20174e-13	MIR133A1HG
ENSG00000110888	625.606	1.51001	0.114248	1.51108e-40	4.068e-39	CAPRIN2		ENSG00000142627	550.207	1.60545	0.222008	4.63615e-14	7.36518e-13	EPHA2
ENSG00000131148	375.468	-1.83146	0.138907	1.72341e-40	4.63343e-39	EMC8		ENSG00000169155	808.425	-1.0608	0.144532	4.77969e-14	7.57863e-13	ZBTB43
ENSG00000133069	369.234	-2.85955	0.217661	1.82775e-40	4.9009e-39	TMCC2		ENSG00000083454	266.857	-1.24717	0.171774	4.91213e-14	7.78115e-13	P2RX5
ENSG00000115221	513	-1.83037	0.138966	1.90865e-40	5.11103e-39	ITGB6		ENSG00000185745	278.193	-1.21656	0.167587	5.3377e-14	8.43909e-13	IFIT1
ENSG00000130595	1380.11	-4.20619	0.321804	2.84228e-40	7.59096e-39	TNNT3		ENSG00000163638	207.269	-1.9315	0.269286	5.63425e-14	8.89942e-13	ADAMTS9
ENSG00000064651	1031.9	-1.3967	0.106129	3.57915e-40	9.54631e-39	SLC12A2		ENSG00000197077	101.214	-1.88324	0.262019	5.66463e-14	8.93885e-13	KIAA1671
ENSG00000160714	816.35	-1.67774	0.127799	4.05015e-40	1.07883e-38	UBE2Q1		ENSG00000132122	240.474	1.45843	0.202535	5.98881e-14	9.42338e-13	SPATA6
ENSG00000169174	172.055	-3.14801	0.240606	4.20483e-40	1.11855e-38	PCSK9		ENSG00000136010	469.71	-1.72111	0.240438	6.72891e-14	1.05577e-12	ALDH1L2
ENSG00000070778	1632.41	-1.08482	0.0823601	4.31824e-40	1.14721e-38	PTPN21		ENSG00000179242	395.402	1.60728	0.224211	7.34178e-14	1.14648e-12	CDH4
ENSG00000167380	542.915	2.09313	0.159786	4.3722e-40	1.16001e-38	ZNF226		ENSG00000072163	555.969	-1.11581	0.154402	7.54674e-14	1.17738e-12	LIMS2
ENSG00000146067	988.792	-1.9012	0.145088	4.60398e-40	1.2199e-38	FAM193B		ENSG00000106367	513.901	1.15454	0.159918	7.58624e-14	1.18242e-12	AP1S1
ENSG00000178996	2474.54	-1.12561	0.0855394	4.9979e-40	1.32254e-38	SNX18		ENSG00000070808	84.8564	-2.99434	0.420809	7.63906e-14	1.18953e-12	CAMK2A
ENSG00000161513	480.847	2.05624	0.157115	5.66261e-40	1.49647e-38	FDXR		ENSG00000224660	69.5242	2.29112	0.320869	7.85868e-14	1.22143e-12	SH3BP5-AS1
ENSG00000153233	196.209	2.61202	0.200171	6.75076e-40	1.7817e-38	PTPRR		ENSG00000145358	40.328	-5.37251	0.730252	7.94969e-14	1.23441e-12	DDIT4L
ENSG00000168016	152.722	4.12379	0.314693	6.80768e-40	1.79438e-38	TRANK1		ENSG00000166228	297.094	-1.20953	0.168146	8.45816e-14	1.3109e-12	PCBD1
ENSG00000142864	6684.34	-1.00089	0.0761387	7.15502e-40	1.88347e-38	SERBP1		ENSG00000115468	71.4224	-2.62062	0.368791	8.47819e-14	1.31277e-12	EFHD1
ENSG00000158470	1454.92	-1.12919	0.0859934	7.34855e-40	1.93189e-38	B4GALT5		ENSG00000203799	245.9	1.40984	0.196943	9.60238e-14	1.48267e-12	CCDC162P
ENSG00000218336	3635.61	-1.04745	0.0797517	7.79648e-40	2.04698e-38	TENM3		ENSG00000146674	1009.02	1.03579	0.144245	1.26202e-13	1.93596e-12	IGFBP3
ENSG00000119280	10141.8	-1.30113	0.0992681	7.86955e-40	2.06348e-38	C1orf198		ENSG00000143344	262.794	1.64808	0.23325	1.52681e-13	2.33347e-12	RGL1
ENSG00000166226	3001.51	-1.08019	0.0823132	8.44785e-40	2.21224e-38	CCT2		ENSG00000074370	136.324	-2.03069	0.288811	1.547e-13	2.36214e-12	ATP2A3
ENSG00000171105	578.099	-1.75829	0.134616	8.66779e-40	2.26689e-38	INSR		ENSG00000070669	1039.42	-2.58847	0.370277	1.61513e-13	2.45934e-12	ASNS
ENSG00000130584	305.19	-2.04906	0.157138	9.88304e-40	2.58137e-38	ZBTB46		ENSG00000072041	172.095	1.85932	0.264749	1.66908e-13	2.53681e-12	SLC6A15
ENSG00000124733	751.73	1.49517	0.114345	1.03323e-39	2.69522e-38	MEA1		ENSG00000156011	1473.85	1.14122	0.161587	2.421e-13	3.62623e-12	PSD3
ENSG00000259291	272.554	-2.07598	0.159299	1.15522e-39	3.00566e-38	ZNF710-AS1		ENSG00000163395	456.385	-1.46762	0.209589	2.57791e-13	3.85426e-12	IGFN1
ENSG00000124155	2101.44	-1.19769	0.0915483	1.25672e-39	3.26553e-38	PIGT		ENSG00000165949	49.4945	-3.71861	0.534871	2.61707e-13	3.90926e-12	IFI27
ENSG00000163638	184.181	-3.88435	0.299568	1.50282e-39	3.89496e-38	ADAMTS9		ENSG00000142694	230.474	1.15809	0.164904	3.21561e-13	4.7817e-12	EVA1B
ENSG00000241839	1185.66	-1.30773	0.10018	1.61234e-39	4.17346e-38	PLEKHO2		ENSG00000144857	140.201	-1.8553	0.267922	3.27005e-13	4.85828e-12	BOC
ENSG00000151348	1059.04	-1.47211	0.112937	1.67481e-39	4.3296e-38	EXT2		ENSG00000267121	484.07	-1.54253	0.223967	5.4563e-13	8.00549e-12	AC008105.3
ENSG00000157119	145.251	-4.87078	0.374966	1.73279e-39	4.47375e-38	KLHL40		ENSG00000103811	144.969	-1.91251	0.27886	5.76769e-13	8.44734e-12	CTSH
ENSG00000146147	375.995	-1.87131	0.14405	2.1891e-39	5.63743e-38	MLIP		ENSG00000125355	144.068	1.84005	0.269757	7.00944e-13	1.02296e-11	TMEM255A
ENSG00000127314	1743.46	-1.01804	0.0779954	2.28485e-39	5.87649e-38	RAP1B		ENSG00000196159	827.013	1.52632	0.222898	7.464e-13	1.08643e-11	FAT4
ENSG00000102554	2617.26	-1.25152	0.0961429	2.68937e-39	6.90809e-38	KLF5		ENSG00000136237	656.989	-1.18119	0.171529	7.7481e-13	1.12679e-11	RAPGEF5
ENSG00000125864	148.426	3.41112	0.264085	3.11901e-39	7.98119e-38	BFSP1		ENSG00000065809	336.636	-1.19417	0.173995	9.12439e-13	1.3188e-11	FAM107B
ENSG00000162512	1647.81	-1.32341	0.101793	3.13628e-39	8.01521e-38	SDC3		ENSG00000149177	245.65	1.34703	0.197652	1.03338e-12	1.48969e-11	PTPRJ
ENSG00000134287	2199.71	1.02323	0.0785176	3.1999e-39	8.16745e-38	ARF3		ENSG00000114200	116.057	1.86663	0.27711	1.43688e-12	2.06056e-11	BCHE
ENSG00000060762	405.519	-1.75126	0.135085	3.37615e-39	8.6064e-38	MPC1		ENSG00000176390	229.113	-1.2785	0.188458	1.46782e-12	2.10129e-11	CRLF3
ENSG00000176853	1353.26	1.35495	0.104426	4.55428e-39	1.15804e-37	FAM91A1		ENSG00000023909	411.977	-1.11183	0.163346	1.51922e-12	2.1711e-11	GCLM
ENSG00000122176	373.504	2.10716	0.163035	5.09243e-39	1.29162e-37	FMOD		ENSG00000104177	178.231	-1.36614	0.202144	1.54726e-12	2.20926e-11	MYEF2
ENSG00000088832	3429.59	-1.12571	0.0868037	5.97977e-39	1.51478e-37	FKBP1A		ENSG00000213420	458.846	-1.23799	0.18272	1.57984e-12	2.25384e-11	GPC2
ENSG00000006118	1553.28	-1.55399	0.120222	6.08179e-39	1.53869e-37	TMEM132A		ENSG00000064886	219.005	1.51445	0.225179	1.65953e-12	2.36547e-11	CHI3L2
ENSG00000183255	7258.09	-1.23556	0.0955407	8.4663e-39	2.13393e-37	PTTG1IP		ENSG00000259828	66.4894	2.24921	0.336461	1.8517e-12	2.6303e-11	AL355596.1
ENSG00000111058	209.296	2.48755	0.193186	8.55091e-39	2.15257e-37	ACSS3		ENSG00000138379	520.474	1.25793	0.186729	2.1186e-12	2.99653e-11	MSTN
ENSG00000157368	256.282	-2.59951	0.202433	8.66786e-39	2.17929e-37	IL34		ENSG00000107282	90.3483	2.18544	0.329042	2.16521e-12	3.05984e-11	APBA1
ENSG00000228672	514.237	-1.96	0.152245	9.1514e-39	2.29799e-37	PROB1		ENSG00000169169	139.82	1.4082	0.209877	2.18359e-12	3.08318e-11	CPT1C
ENSG00000011523	968.642	-1.23876	0.0960855	1.35531e-38	3.39484e-37	CEP68		ENSG00000070193	143.531	1.57327	0.235927	2.40903e-12	3.39569e-11	FGF10
ENSG00000070614	2898.46	-1.19592	0.0927911	1.56565e-38	3.91684e-37	NDST1		ENSG00000115165	48.4707	-2.65867	0.401827	2.59525e-12	3.63952e-11	CYTIP
ENSG00000236013	134.762	3.4443	0.268624	1.57145e-38	3.92648e-37	AL357146.1		ENSG00000157110	346.557	1.08963	0.162225	3.05578e-12	4.26002e-11	RBPMS
ENSG00000100603	920.047	-1.28245	0.0996692	1.86043e-38	4.63704e-37	SNW1		ENSG00000254586	53.3771	-2.76212	0.418569	3.23037e-12	4.49204e-11	AC124301.1
ENSG00000149823	782.089	-1.77618	0.138492	1.91775e-38	4.77402e-37	VPS51		ENSG00000077522	2194.88	-3.57545	0.547517	3.35808e-12	4.6657e-11	ACTN2
ENSG00000140743	667.175	1.62244	0.126339	1.98951e-38	4.94653e-37	CDR2		ENSG00000137070	248.572	1.0863	0.162268	3.4115e-12	4.73195e-11	IL11RA
ENSG00000165757	903.773	1.32182	0.102759	2.08841e-38	5.18604e-37	JCAD		ENSG00000176909	165.72	-1.81842	0.276221	3.66323e-12	5.06834e-11	MAMSTR
ENSG00000102753	1291.17	-1.15575	0.0898396	2.24099e-38	5.55809e-37	KPNA3		ENSG00000174407	50.6304	-3.8406	0.584365	3.79566e-12	5.24277e-11	MIR1-1HG
ENSG00000065911	1190.12	-2.11505	0.165406	2.30304e-38	5.69798e-37	MTHFD2		ENSG00000156466	94.0993	2.29507	0.349526	3.97999e-12	5.49279e-11	GDF6
ENSG00000100350	976.863	1.31554	0.102406	2.57967e-38	6.37457e-37	FOXRED2		ENSG00000171617	483.779	1.06999	0.160511	4.29829e-12	5.92217e-11	ENC1
ENSG00000102316	2378.41	-1.2976	0.101298	3.77176e-38	9.30892e-37	MAGED2		ENSG00000215788	113.633	-2.68717	0.411941	4.36677e-12	6.01151e-11	TNFRSF25
ENSG00000101470	332.482	-3.77975	0.29754	3.897e-38	9.60624e-37	TNNC2		ENSG00000122644	174.92	-1.35008	0.204237	4.37478e-12	6.0175e-11	ARL4A
ENSG00000139926	3140.86	1.06725	0.0832114	4.36788e-38	1.07538e-36	FRMD6		ENSG00000148604	66.6453	-4.08631	0.631498	4.64376e-12	6.37156e-11	RGR
ENSG00000138764	2116.88	-1.14655	0.0896072	5.8805e-38	1.44427e-36	CCNG2		ENSG00000139209	291.237	2.06655	0.316151	4.871e-12	6.67226e-11	SLC38A4
ENSG00000114993	933.252	-1.2711	0.0994723	5.91028e-38	1.44982e-36	RTKN		ENSG00000099139	115.464	1.65489	0.252277	5.06287e-12	6.91786e-11	PCSK5
ENSG00000120820	249.82	2.61706	0.205527	5.94401e-38	1.45632e-36	GLT8D2		ENSG00000040608	37.8459	-4.40754	0.669901	5.49179e-12	7.47917e-11	RTN4R
ENSG00000147166	265.595	-3.85273	0.303743	6.03596e-38	1.47705e-36	ITGB1BP2		ENSG00000204323	46.4846	-2.78759	0.427975	5.55819e-12	7.56335e-11	SMIM5
ENSG00000092621	765.148	-2.7073	0.213439	6.09287e-38	1.48917e-36	PHGDH		ENSG00000163814	183.097	-1.31168	0.199522	5.69272e-12	7.74003e-11	CDCP1
ENSG00000100030	2408.51	-1.21606	0.0951787	6.55909e-38	1.60118e-36	MAPK1		ENSG00000173137	206.332	-1.47413	0.22516	6.0209e-12	8.14598e-11	ADCK5
ENSG00000147883	570.421	-2.13156	0.167703	6.63146e-38	1.61689e-36	CDKN2B		ENSG00000178573	156.235	-1.7167	0.263287	6.01398e-12	8.14598e-11	MAF
ENSG00000181924	1064.38	-1.40633	0.110345	7.273e-38	1.77117e-36	COA4		ENSG00000214595	135.709	-1.65451	0.254329	6.85143e-12	9.23936e-11	EML6
ENSG00000139211	191.968	3.01586	0.237164	7.58331e-38	1.84451e-36	AMIGO2		ENSG00000159445	324.226	1.01748	0.153959	7.00956e-12	9.44489e-11	THEM4
ENSG00000126456	787.239	1.2135	0.0950078	7.75243e-38	1.88337e-36	IRF3		ENSG00000164778	67.052	-2.4366	0.376569	7.28574e-12	9.80901e-11	EN2
ENSG00000110911	1036.6	1.12863	0.0884344	9.54339e-38	2.31568e-36	SLC11A2		ENSG00000106105	2871.73	-1.03485	0.157172	7.53531e-12	1.01285e-10	GARS
ENSG00000197312	1604.13	-1.03726	0.0813057	1.05432e-37	2.55519e-36	DDI2		ENSG00000170390	231.022	-1.16947	0.178477	7.77873e-12	1.04472e-10	DCLK2
ENSG00000105968	4411.77	-1.01934	0.0799156	1.12046e-37	2.71225e-36	H2AFV		ENSG00000228794	466.963	-1.02392	0.155679	8.03208e-12	1.07699e-10	LINC01128
ENSG00000157827	517.304	1.72683	0.1361	1.253e-37	3.02943e-36	FMNL2		ENSG00000155893	233.339	1.12031	0.171159	8.84761e-12	1.18154e-10	PXYLP1
ENSG00000067177	650.578	-1.40789	0.110835	1.34449e-37	3.24673e-36	PHKA1		ENSG00000151729	301.02	-1.08857	0.166403	9.32591e-12	1.2434e-10	SLC25A4
ENSG00000163735	138.818	3.42948	0.271509	1.39651e-37	3.36833e-36	CXCL5		ENSG00000137269	251.934	-1.19646	0.184017	1.02804e-11	1.36845e-10	LRRC1
ENSG00000131791	905.847	-1.30565	0.10276	1.46442e-37	3.52792e-36	PRKAB2		ENSG00000154328	444.477	-1.06873	0.163614	1.04623e-11	1.39108e-10	NEIL2
ENSG00000197361	155.347	-3.91218	0.31005	1.5274e-37	3.67524e-36	FBXL22		ENSG00000105255	81.081	1.92133	0.299067	1.11104e-11	1.47182e-10	FSD1
ENSG00000279569	209.022	-2.53983	0.201084	1.62064e-37	3.89494e-36	AC020763.4		ENSG00000182134	86.0011	-1.81859	0.283588	1.15433e-11	1.52671e-10	TDRKH
ENSG00000182307	738.852	-2.07057	0.163954	1.83098e-37	4.39e-36	C8orf33		ENSG00000088367	429.866	1.07922	0.16612	1.2855e-11	1.69341e-10	EPB41L1
ENSG00000185483	254.028	2.76428	0.218929	2.02888e-37	4.85872e-36	ROR1		ENSG00000134285	217.267	1.42619	0.221383	1.29716e-11	1.70604e-10	FKBP11
ENSG00000140479	201.349	-2.50584	0.198982	2.25946e-37	5.40449e-36	PCSK6		ENSG00000113742	808.031	-1.14977	0.178279	1.54299e-11	2.01812e-10	CPEB4
ENSG00000168743	1808.05	-4.44611	0.354177	2.4188e-37	5.76508e-36	NPNT		ENSG00000162458	401.38	-1.15515	0.179274	1.59927e-11	2.09007e-10	FBLIM1
ENSG00000178104	7637.07	-1.17875	0.0930221	2.54998e-37	6.07059e-36	PDE4DIP		ENSG00000250317	200.204	-1.11996	0.173534	1.61954e-11	2.11489e-10	SMIM20
ENSG00000149182	1111.15	-1.41896	0.112248	2.83876e-37	6.75009e-36	ARFGAP2		ENSG00000111052	171.076	1.43192	0.223854	1.70431e-11	2.22207e-10	LIN7A
ENSG00000041982	255.637	-4.61007	0.367406	3.01344e-37	7.15702e-36	TNC		ENSG00000111885	579.929	1.02798	0.159012	1.77807e-11	2.31275e-10	MAN1A1
ENSG00000149532	3190.31	1.01148	0.0797988	3.15394e-37	7.4731e-36	CPSF7		ENSG00000132906	365.251	-1.14233	0.177993	1.91181e-11	2.4789e-10	CASP9
ENSG00000137960	197.921	2.93755	0.234147	3.34943e-37	7.92698e-36	GIPC2		ENSG00000178184	239.391	1.17097	0.182565	2.04304e-11	2.64075e-10	PARD6G
ENSG00000049323	1730.77	-1.6188	0.128347	3.37868e-37	7.98683e-36	LTBP1		ENSG00000073464	508.131	-1.23508	0.193749	2.29049e-11	2.95365e-10	CLCN4
ENSG00000170458	237.346	2.56796	0.204248	3.75547e-37	8.86713e-36	CD14		ENSG00000111335	35.1994	-4.14412	0.653418	2.39698e-11	3.08856e-10	OAS2
ENSG00000058056	806.793	-1.95315	0.155396	4.43121e-37	1.04504e-35	USP13		ENSG00000101104	240.184	1.32299	0.207959	2.41132e-11	3.10462e-10	PABPC1L
ENSG00000136261	583.916	-1.51397	0.120241	4.80185e-37	1.13113e-35	BZW2		ENSG00000188611	46.2102	6.25482	0.955344	2.61614e-11	3.36309e-10	ASAH2
ENSG00000011405	1735.57	1.33853	0.10625	5.9604e-37	1.40076e-35	PIK3C2A		ENSG00000114698	263.081	1.23462	0.194126	2.71891e-11	3.48976e-10	PLSCR4
ENSG00000237172	692.769	1.30641	0.103713	6.15424e-37	1.44463e-35	B3GNT9		ENSG00000250742	178.86	1.31191	0.20697	2.7488e-11	3.52265e-10	LINC02381
ENSG00000197614	1341.66	1.32607	0.105349	6.46817e-37	1.51656e-35	MFAP5		ENSG00000136826	175.73	-1.43713	0.227957	3.01236e-11	3.84846e-10	KLF4
ENSG00000171033	799.506	-1.72268	0.137303	6.96098e-37	1.63021e-35	PKIA		ENSG00000016402	76.6889	-2.33567	0.375008	3.25172e-11	4.14143e-10	IL20RA
ENSG00000221955	417.313	2.34245	0.187083	7.38366e-37	1.72719e-35	SLC12A8		ENSG00000187268	45.5205	-4.3861	0.700906	3.45327e-11	4.38797e-10	FAM9C
ENSG00000196535	1953.11	-2.17202	0.173713	8.54838e-37	1.99733e-35	MYO18A		ENSG00000111424	236.878	-1.42859	0.227688	3.47413e-11	4.41107e-10	VDR
ENSG00000215193	822.289	-1.42484	0.113478	8.76927e-37	2.04657e-35	PEX26		ENSG00000142920	267.618	-1.48167	0.236507	3.59297e-11	4.55846e-10	AZIN2
ENSG00000126778	2236.26	-1.00692	0.0800437	1.05636e-36	2.45965e-35	SIX1		ENSG00000164050	2333.41	-1.04958	0.165409	3.61406e-11	4.5817e-10	PLXNB1
ENSG00000168872	945.71	-1.09817	0.0873761	1.08216e-36	2.51679e-35	DDX19A		ENSG00000167992	92.9122	1.85327	0.297956	3.91919e-11	4.9571e-10	VWCE
ENSG00000106636	1715.85	-1.00516	0.0799985	1.25772e-36	2.92173e-35	YKT6		ENSG00000168140	104.553	1.6347	0.262757	4.44759e-11	5.57841e-10	VASN
ENSG00000168938	587.833	-1.3969	0.111551	1.28493e-36	2.98152e-35	PPIC		ENSG00000182165	87.7128	1.74825	0.28102	4.5368e-11	5.68168e-10	TP53TG1
ENSG00000187240	1467.69	1.68369	0.134703	1.46039e-36	3.38476e-35	DYNC2H1		ENSG00000134569	1026.81	-1.149	0.182884	4.62494e-11	5.77453e-10	LRP4
ENSG00000115232	1833.95	-1.25718	0.100453	1.76327e-36	4.08204e-35	ITGA4		ENSG00000026950	158.098	1.38864	0.222596	4.75508e-11	5.93252e-10	BTN3A1
ENSG00000013561	769.778	-1.47384	0.118034	1.90316e-36	4.40085e-35	RNF14		ENSG00000166634	66.5596	-2.66361	0.432833	4.99644e-11	6.22424e-10	SERPINB12
ENSG00000175906	1027.25	-2.00744	0.161316	1.9408e-36	4.48273e-35	ARL4D		ENSG00000114923	233.294	-1.27148	0.203926	5.45721e-11	6.77268e-10	SLC4A3
ENSG00000242265	770.904	-2.06357	0.165875	2.12021e-36	4.89152e-35	PEG10		ENSG00000108639	425.418	-1.09705	0.175691	6.29792e-11	7.75772e-10	SYNGR2
ENSG00000125633	1163.55	1.14694	0.0917303	2.47198e-36	5.69657e-35	CCDC93		ENSG00000158156	155.636	1.44647	0.233955	6.31367e-11	7.77133e-10	XKR8
ENSG00000166068	1242.06	1.46821	0.11811	3.6616e-36	8.42836e-35	SPRED1		ENSG00000177822	289.992	-1.02815	0.164706	7.27563e-11	8.90227e-10	AC098864.1
ENSG00000143643	893.676	-1.44231	0.116033	3.9274e-36	9.02988e-35	TTC13		ENSG00000141338	49.6989	2.55995	0.419888	7.64407e-11	9.32542e-10	ABCA8
ENSG00000163032	261.234	3.60776	0.294093	5.76052e-36	1.32295e-34	VSNL1		ENSG00000128567	170.367	-1.33175	0.215668	7.65909e-11	9.33685e-10	PODXL
ENSG00000169710	4737.2	-1.24829	0.100553	6.12677e-36	1.40546e-34	FASN		ENSG00000037042	356.307	1.16911	0.188286	7.73477e-11	9.42215e-10	TUBG2
ENSG00000126524	4980.12	-1.01117	0.0812988	6.29092e-36	1.44148e-34	SBDS		ENSG00000100344	148.463	-1.77726	0.291414	8.59147e-11	1.04349e-09	PNPLA3
ENSG00000154174	1978.18	-1.01701	0.081795	6.43942e-36	1.47383e-34	TOMM70		ENSG00000170836	473.805	1.00421	0.161735	9.51701e-11	1.15251e-09	PPM1D
ENSG00000256043	1257.87	1.08279	0.0871274	6.78273e-36	1.55065e-34	CTSO		ENSG00000177354	30.1436	-4.05417	0.66161	1.01748e-10	1.22946e-09	C10orf71
ENSG00000160285	1782.44	-1.09565	0.0882649	7.93344e-36	1.81166e-34	LSS		ENSG00000013016	249.348	1.05216	0.170356	1.07408e-10	1.29502e-09	EHD3
ENSG00000033327	861.039	-1.3979	0.112984	8.24581e-36	1.88087e-34	GAB2		ENSG00000184489	111.073	-2.19583	0.363794	1.0809e-10	1.30134e-09	PTP4A3
ENSG00000197063	1239.28	-1.28156	0.103494	8.60133e-36	1.95974e-34	MAFG		ENSG00000166387	167.843	-2.6277	0.440075	1.29767e-10	1.54653e-09	PPFIBP2
ENSG00000129988	104.77	-4.76016	0.385468	8.64352e-36	1.96713e-34	LBP		ENSG00000100206	101.003	-1.95315	0.325569	1.37213e-10	1.63172e-09	DMC1
ENSG00000008083	522.71	-1.48456	0.120096	9.16907e-36	2.08439e-34	JARID2		ENSG00000145990	189.625	-1.67671	0.28029	1.78001e-10	2.08968e-09	GFOD1
ENSG00000108387	290.831	-3.07275	0.250267	9.87438e-36	2.2422e-34	SEPT4		ENSG00000158555	769.158	-1.08447	0.178298	1.80328e-10	2.11549e-09	GDPD5
ENSG00000076513	2007.21	-1.08202	0.0872927	9.89639e-36	2.24467e-34	ANKRD13A		ENSG00000128602	247.879	1.48704	0.247644	1.87921e-10	2.20144e-09	SMO
ENSG00000072041	431.724	3.39545	0.276974	1.00723e-35	2.28201e-34	SLC6A15		ENSG00000158022	95.8685	-2.00166	0.335931	1.8936e-10	2.21515e-09	TRIM63
ENSG00000170873	2404.21	-1.245	0.100729	1.24136e-35	2.80929e-34	MTSS1		ENSG00000165355	342.254	1.00526	0.164983	1.9065e-10	2.22866e-09	FBXO33
ENSG00000155229	993.646	-1.19838	0.0969916	1.37399e-35	3.10596e-34	MMS19		ENSG00000139946	97.6908	-1.97334	0.332079	2.21374e-10	2.57324e-09	PELI2
ENSG00000176022	526.949	-1.37133	0.111195	1.54789e-35	3.49516e-34	B3GALT6		ENSG00000186567	141.053	-1.50716	0.252518	2.38779e-10	2.76194e-09	CEACAM19
ENSG00000168214	2949.71	-1.35152	0.109633	1.65285e-35	3.72797e-34	RBPJ		ENSG00000163071	155.864	2.45015	0.415968	2.65208e-10	3.05267e-09	SPATA18
ENSG00000168003	2486.43	-1.25889	0.102081	1.67342e-35	3.77016e-34	SLC3A2		ENSG00000135218	150.767	-1.72124	0.290681	2.69215e-10	3.09662e-09	CD36
ENSG00000117228	773.196	-1.19856	0.0971282	1.69056e-35	3.80451e-34	GBP1		ENSG00000236345	44.6604	-2.6062	0.442609	2.73266e-10	3.14103e-09	AL354719.2
ENSG00000110274	1041.61	1.24827	0.101162	1.77818e-35	3.99725e-34	CEP164		ENSG00000164976	102.386	-1.53849	0.259752	2.94622e-10	3.37242e-09	MYORG
ENSG00000074800	10320.9	-1.28721	0.104522	1.82004e-35	4.08677e-34	ENO1		ENSG00000244694	1486.68	2.35618	0.403601	3.28506e-10	3.74211e-09	PTCHD4
ENSG00000253719	1520.79	-1.00337	0.0812865	2.02646e-35	4.54523e-34	ATXN7L3B		ENSG00000127955	879.269	1.03192	0.172119	3.38963e-10	3.85325e-09	GNAI1
ENSG00000175183	672.54	-1.44619	0.117741	2.38094e-35	5.33436e-34	CSRP2		ENSG00000139200	34.2858	3.13742	0.532201	3.4995e-10	3.96995e-09	PIANP
ENSG00000139679	555.878	-1.71971	0.140334	2.5475e-35	5.7012e-34	LPAR6		ENSG00000162849	58.4504	2.15675	0.37067	4.17363e-10	4.69277e-09	KIF26B
ENSG00000171067	404.519	-1.65458	0.135021	2.92353e-35	6.53549e-34	C11orf24		ENSG00000136011	61.6927	-2.8323	0.488432	4.22529e-10	4.74763e-09	STAB2
ENSG00000151176	2619.43	1.11373	0.0905029	2.95153e-35	6.59076e-34	PLBD2		ENSG00000142494	39.4258	-2.87554	0.494747	4.43767e-10	4.98286e-09	SLC47A1
ENSG00000110987	528.576	-1.48229	0.120936	3.25125e-35	7.25202e-34	BCL7A		ENSG00000177614	237.374	-1.18382	0.20061	4.8855e-10	5.46342e-09	PGBD5
ENSG00000171943	1254.62	-1.37804	0.11244	3.64658e-35	8.12482e-34	SRGAP2C		ENSG00000133466	248.568	1.07096	0.180566	4.91859e-10	5.49298e-09	C1QTNF6
ENSG00000117280	1065.32	1.0967	0.0892191	3.69843e-35	8.23125e-34	RAB29		ENSG00000155961	36.7496	7.28217	1.31459	5.13546e-10	5.72356e-09	RAB39B
ENSG00000088280	2603.18	-1.13566	0.0925121	4.04724e-35	8.99764e-34	ASAP3		ENSG00000102359	559.618	1.18558	0.201068	5.18064e-10	5.76224e-09	SRPX2
ENSG00000039560	2229.97	1.37504	0.112527	6.28853e-35	1.39496e-33	RAI14		ENSG00000166123	889.57	-1.24334	0.211925	5.40725e-10	6.01024e-09	GPT2
ENSG00000168159	3787.61	-1.85745	0.153036	9.70758e-35	2.14867e-33	RNF187		ENSG00000167393	1026.05	-1.09592	0.186807	6.65114e-10	7.37298e-09	PPP2R3B
ENSG00000167772	124.055	5.72984	0.468108	1.09095e-34	2.41205e-33	ANGPTL4		ENSG00000187210	557.269	1.08782	0.18553	7.00257e-10	7.72106e-09	GCNT1
ENSG00000136279	1263.88	-1.12438	0.0922413	1.1974e-34	2.6445e-33	DBNL		ENSG00000213892	43.2206	-2.70215	0.473721	8.37431e-10	9.18448e-09	CEACAM16
ENSG00000142634	1737.78	-1.20225	0.0987357	1.20975e-34	2.66887e-33	EFHD2		ENSG00000132570	176.302	-1.30584	0.22615	9.19236e-10	1.00549e-08	PCBD2
ENSG00000124104	1256.06	-1.45475	0.119714	1.25058e-34	2.75592e-33	SNX21		ENSG00000148090	164.202	1.23359	0.21304	9.301e-10	1.01536e-08	AUH
ENSG00000102032	147.036	2.77592	0.229615	1.35941e-34	2.99248e-33	RENBP		ENSG00000101871	375.901	1.07768	0.185473	9.99645e-10	1.08997e-08	MID1
ENSG00000144677	1457.42	-1.6208	0.133671	1.42063e-34	3.12383e-33	CTDSPL		ENSG00000110900	38.9371	3.27434	0.573478	1.00987e-09	1.10026e-08	TSPAN11
ENSG00000120594	231.925	3.79916	0.316057	1.52852e-34	3.35742e-33	PLXDC2		ENSG00000169174	139.775	-6.75742	1.19757	1.04427e-09	1.13624e-08	PCSK9
ENSG00000197147	351.386	-2.17783	0.180202	1.54041e-34	3.37986e-33	LRRC8B		ENSG00000100628	33.2235	-3.23515	0.573412	1.20671e-09	1.30867e-08	ASB2
ENSG00000161682	647.686	-2.52448	0.209151	1.59746e-34	3.50122e-33	FAM171A2		ENSG00000128965	199.531	-1.74572	0.309651	1.35276e-09	1.46226e-08	CHAC1
ENSG00000155816	422.92	2.38137	0.19752	1.66633e-34	3.6482e-33	FMN2		ENSG00000100399	38.4068	-2.74596	0.489899	1.37251e-09	1.48263e-08	CHADL
ENSG00000099957	1256.68	-1.44979	0.119566	1.69796e-34	3.71342e-33	P2RX6		ENSG00000128313	25.6266	-4.61549	0.803892	1.55229e-09	1.67137e-08	APOL5
ENSG00000166326	2662.55	-1.24154	0.102255	1.76587e-34	3.85774e-33	TRIM44		ENSG00000197616	87.2719	-2.09682	0.375457	1.5965e-09	1.71338e-08	MYH6
ENSG00000127946	1854.18	-1.15768	0.09531	1.94879e-34	4.24814e-33	HIP1		ENSG00000170381	129.05	1.38151	0.244009	1.64656e-09	1.76596e-08	SEMA3E
ENSG00000215861	228.605	-2.25648	0.187205	2.14732e-34	4.67587e-33	AC245297.1		ENSG00000092054	3322.39	-2.08391	0.375014	1.70545e-09	1.82793e-08	MYH7
ENSG00000102908	2150.18	1.03124	0.0848678	2.27845e-34	4.95607e-33	NFAT5		ENSG00000133315	538.916	-1.01386	0.177755	1.94034e-09	2.07029e-08	MACROD1
ENSG00000116478	757.464	1.24142	0.102472	2.58034e-34	5.60669e-33	HDAC1		ENSG00000122877	44.519	-2.35621	0.424798	1.96981e-09	2.09766e-08	EGR2
ENSG00000145022	503.074	-1.59222	0.131903	2.74836e-34	5.96533e-33	TCTA		ENSG00000168389	389.938	-1.1048	0.194571	2.00427e-09	2.13161e-08	MFSD2A
ENSG00000156642	964.487	-1.11482	0.0920809	3.33207e-34	7.20899e-33	NPTN		ENSG00000139428	252.282	-1.20872	0.213755	2.04335e-09	2.17177e-08	MMAB
ENSG00000138623	840.746	1.98023	0.16453	3.61151e-34	7.80519e-33	SEMA7A		ENSG00000133110	64.752	2.16261	0.391122	2.07785e-09	2.20559e-08	POSTN
ENSG00000163050	609.726	-1.56722	0.130316	4.83002e-34	1.04275e-32	COQ8A		ENSG00000135439	71.1322	-2.43054	0.440816	2.12707e-09	2.25639e-08	AGAP2
ENSG00000123384	16506.4	1.05622	0.087525	5.25676e-34	1.13245e-32	LRP1		ENSG00000175592	304.954	1.21827	0.215755	2.19056e-09	2.32225e-08	FOSL1
ENSG00000250007	186.21	-5.65014	0.473375	6.80145e-34	1.45743e-32	AC087457.1		ENSG00000130208	651.815	-1.16868	0.207116	2.25384e-09	2.38627e-08	APOC1
ENSG00000116096	365.549	1.73679	0.144979	7.86248e-34	1.68122e-32	SPR		ENSG00000118507	168.462	-1.21948	0.216471	2.26823e-09	2.39996e-08	AKAP7
ENSG00000177971	368.786	-1.73091	0.144599	7.95233e-34	1.69863e-32	IMP3		ENSG00000139438	75.2497	-1.7301	0.311627	2.40412e-09	2.53561e-08	FAM222A
ENSG00000102547	321.499	1.78055	0.148756	8.01935e-34	1.71113e-32	CAB39L		ENSG00000154127	363.499	-1.19847	0.213287	2.46288e-09	2.59292e-08	UBASH3B
ENSG00000175727	3064.57	-1.13488	0.0944837	1.03234e-33	2.19811e-32	MLXIP		ENSG00000130052	217.216	-1.07015	0.18926	2.48872e-09	2.61815e-08	STARD8
ENSG00000196712	2174.6	1.43096	0.119616	1.27909e-33	2.72063e-32	NF1		ENSG00000119771	192.446	1.18752	0.211347	2.64908e-09	2.78331e-08	KLHL29
ENSG00000198018	508.969	1.45311	0.121548	1.34918e-33	2.86668e-32	ENTPD7		ENSG00000225511	57.9217	2.67868	0.48947	2.85491e-09	2.98815e-08	LINC00475
ENSG00000088682	418.21	-1.55547	0.130386	1.5965e-33	3.38504e-32	COQ9		ENSG00000075461	24.6268	-4.29695	0.768222	2.94949e-09	3.07738e-08	CACNG4
ENSG00000160255	947.658	-1.29842	0.108651	1.62226e-33	3.43606e-32	ITGB2		ENSG00000107518	216.538	1.31656	0.236314	2.96907e-09	3.09441e-08	ATRNL1
ENSG00000112511	962.051	1.26411	0.105764	1.91505e-33	4.03621e-32	PHF1		ENSG00000064652	125.32	-1.34561	0.242666	3.17146e-09	3.29648e-08	SNX24
ENSG00000111684	373.69	-1.79707	0.150991	1.91562e-33	4.03621e-32	LPCAT3		ENSG00000183621	173.107	-1.05039	0.187362	3.37585e-09	3.50231e-08	ZNF438
ENSG00000198121	1624.49	-1.12556	0.0941524	2.13275e-33	4.48434e-32	LPAR1		ENSG00000162881	84.0188	-1.59855	0.290922	3.54141e-09	3.67176e-08	OXER1
ENSG00000166135	1530.12	-1.11186	0.0930612	2.28103e-33	4.79112e-32	HIF1AN		ENSG00000196352	186.028	-1.07546	0.192471	3.56964e-09	3.69407e-08	CD55
ENSG00000274276	274.794	-3.81199	0.322632	2.39616e-33	5.02769e-32	CBSL		ENSG00000171819	24.3593	-4.8693	0.861294	4.01154e-09	4.13582e-08	ANGPTL7
ENSG00000198925	1574.83	-1.16402	0.0975919	2.67834e-33	5.61394e-32	ATG9A		ENSG00000172728	235.777	1.35406	0.245742	4.01798e-09	4.13988e-08	FUT10
ENSG00000109061	318.422	-2.22669	0.188051	2.76412e-33	5.78772e-32	MYH1		ENSG00000145911	70.6237	-2.25667	0.416901	4.22181e-09	4.34176e-08	N4BP3
ENSG00000065833	362.923	-1.56238	0.131449	2.84212e-33	5.93871e-32	ME1		ENSG00000165323	40.5352	2.74048	0.507512	4.28346e-09	4.39421e-08	FAT3
ENSG00000140299	1858.12	-1.00908	0.0845402	2.95898e-33	6.17009e-32	BNIP2		ENSG00000110921	197.302	-1.19535	0.216699	4.46021e-09	4.56418e-08	MVK
ENSG00000117597	683.01	1.39834	0.117633	3.07766e-33	6.41095e-32	UTP25		ENSG00000204099	25.4887	-4.14624	0.752655	4.49399e-09	4.5959e-08	NEU4
ENSG00000142623	133.471	6.25418	0.519667	3.09172e-33	6.43359e-32	PADI1		ENSG00000164099	53.691	3.27481	0.606079	4.70712e-09	4.80791e-08	PRSS12
ENSG00000183580	807.453	-1.15846	0.0973081	3.53943e-33	7.35006e-32	FBXL7		ENSG00000181322	44.898	-2.6914	0.50059	4.97324e-09	5.07031e-08	NME9
ENSG00000109062	2240.66	1.03454	0.0868129	3.73605e-33	7.75038e-32	SLC9A3R1		ENSG00000177595	323.123	1.04997	0.189705	5.21055e-09	5.2959e-08	PIDD1
ENSG00000114698	442.559	2.00213	0.16902	3.75989e-33	7.79181e-32	PLSCR4		ENSG00000196693	272.89	1.29036	0.235985	5.32801e-09	5.40862e-08	ZNF33B
ENSG00000186350	1192.29	-1.04752	0.0880542	4.31423e-33	8.92228e-32	RXRA		ENSG00000153902	32.7759	-3.19638	0.595567	5.39833e-09	5.47663e-08	LGI4
ENSG00000080819	553.618	1.44914	0.122121	4.45672e-33	9.20751e-32	CPOX		ENSG00000161249	40.4985	-2.25944	0.4199	5.50441e-09	5.58082e-08	DMKN
ENSG00000142694	331.855	1.68103	0.142058	5.11509e-33	1.05569e-31	EVA1B		ENSG00000135749	71.8726	1.98373	0.368379	5.94665e-09	6.01443e-08	PCNX2
ENSG00000175970	956.093	1.07927	0.0907901	5.1323e-33	1.05816e-31	UNC119B		ENSG00000160392	331.055	-1.07625	0.196062	6.21518e-09	6.26298e-08	C19orf47
ENSG00000162645	564.033	-1.88413	0.159606	5.54996e-33	1.1431e-31	GBP2		ENSG00000196843	198.016	-1.00233	0.182557	6.96537e-09	6.98059e-08	ARID5A
ENSG00000066136	428.27	-1.56208	0.132201	6.53835e-33	1.34393e-31	NFYC		ENSG00000099365	88.5762	2.06035	0.38637	7.03946e-09	7.05056e-08	STX1B
ENSG00000167508	626.276	-1.41965	0.120031	6.64597e-33	1.36466e-31	MVD		ENSG00000183010	571.224	-1.00772	0.184545	7.95108e-09	7.93474e-08	PYCR1
ENSG00000168101	484.256	-1.61413	0.136788	7.12851e-33	1.46077e-31	NUDT16L1		ENSG00000125968	234.877	1.18459	0.21865	8.42538e-09	8.35754e-08	ID1
ENSG00000225663	998.155	-1.22024	0.103092	7.50509e-33	1.53481e-31	MCRIP1		ENSG00000275004	58.2127	-1.81065	0.340647	8.54423e-09	8.47033e-08	ZNF280B
ENSG00000181026	911.875	1.21624	0.102791	8.18108e-33	1.67136e-31	AEN		ENSG00000183044	106.383	-1.54549	0.289476	8.56557e-09	8.4813e-08	ABAT
ENSG00000109189	856.519	-1.26668	0.107167	8.35149e-33	1.70445e-31	USP46		ENSG00000103426	135.575	-2.51693	0.480647	8.56557e-09	8.4813e-08	CORO7-PAM16
ENSG00000197818	567.282	1.26616	0.107083	8.3802e-33	1.70858e-31	SLC9A8		ENSG00000138735	88.6631	1.98076	0.37345	8.83281e-09	8.71976e-08	PDE5A
ENSG00000148337	1165.84	-1.24824	0.105661	9.02888e-33	1.83897e-31	CIZ1		ENSG00000117707	190.842	-1.08859	0.201448	9.70614e-09	9.55904e-08	PROX1
ENSG00000118058	1486.74	1.24864	0.105631	9.23697e-33	1.87946e-31	KMT2A		ENSG00000123179	211.419	1.00044	0.184243	9.81894e-09	9.66436e-08	EBPL
ENSG00000101413	617.814	-1.7055	0.144969	9.73036e-33	1.97785e-31	RPRD1B		ENSG00000218052	99.667	1.53163	0.287591	9.98845e-09	9.8195e-08	ADAMTS7P4
ENSG00000100075	695.822	1.6834	0.142915	1.01079e-32	2.05252e-31	SLC25A1		ENSG00000179104	94.888	1.47594	0.277204	1.00904e-08	9.91381e-08	TMTC2
ENSG00000134109	1494.02	1.10506	0.0934426	1.02441e-32	2.07808e-31	EDEM1		ENSG00000166689	161.553	-1.82949	0.348262	1.05764e-08	1.03299e-07	PLEKHA7
ENSG00000179057	192.364	-4.26654	0.365296	1.11338e-32	2.25403e-31	IGSF22		ENSG00000162461	45.413	-2.10639	0.401527	1.16618e-08	1.13296e-07	SLC25A34
ENSG00000111962	339.3	1.63163	0.138912	1.44617e-32	2.91898e-31	UST		ENSG00000186106	281.141	1.10799	0.206421	1.1698e-08	1.1358e-07	ANKRD46
ENSG00000135679	3079.85	1.25254	0.106415	1.52044e-32	3.06275e-31	MDM2		ENSG00000121716	195.191	1.0773	0.20033	1.17782e-08	1.14225e-07	PILRB
ENSG00000185862	114.54	3.61484	0.310162	2.38373e-32	4.79218e-31	EVI2B		ENSG00000109320	655.642	-1.13742	0.212768	1.22452e-08	1.18475e-07	NFKB1
ENSG00000188157	3607.54	1.07588	0.0915029	2.40531e-32	4.83075e-31	AGRN		ENSG00000112769	151.853	-1.30611	0.246406	1.31559e-08	1.26915e-07	LAMA4
ENSG00000136999	125.593	6.1732	0.519452	2.42793e-32	4.87133e-31	NOV		ENSG00000170667	247.819	-1.63065	0.310926	1.3352e-08	1.28656e-07	RASA4B
ENSG00000105270	1427.57	1.19621	0.101966	3.08122e-32	6.17592e-31	CLIP3		ENSG00000160712	129.914	1.42306	0.269795	1.35214e-08	1.30137e-07	IL6R
ENSG00000165194	245.507	-1.90373	0.163304	3.23134e-32	6.47039e-31	PCDH19		ENSG00000004848	29.3293	-3.03051	0.583595	1.49214e-08	1.43027e-07	ARX
ENSG00000163661	1530.46	1.34582	0.11511	3.44865e-32	6.89866e-31	PTX3		ENSG00000170439	279.123	1.05102	0.196639	1.49429e-08	1.4315e-07	METTL7B
ENSG00000153914	989.895	-1.40623	0.120342	3.47069e-32	6.93587e-31	SREK1		ENSG00000001561	159.783	-1.1492	0.216492	1.51735e-08	1.45275e-07	ENPP4
ENSG00000118729	2299.91	-4.37573	0.378356	3.76116e-32	7.50891e-31	CASQ2		ENSG00000116017	303.168	1.64189	0.31652	1.72917e-08	1.64981e-07	ARID3A
ENSG00000122694	1399.04	-1.25654	0.107493	3.85644e-32	7.69151e-31	GLIPR2		ENSG00000144452	31.4306	3.22912	0.622451	1.80281e-08	1.71512e-07	ABCA12
ENSG00000115841	226.561	2.22396	0.191146	3.90642e-32	7.78351e-31	RMDN2		ENSG00000170458	113.627	1.39763	0.267274	1.8319e-08	1.73923e-07	CD14
ENSG00000143248	217.316	2.80456	0.241491	4.08701e-32	8.13528e-31	RGS5		ENSG00000080823	326.219	1.2161	0.231194	1.89063e-08	1.79168e-07	MOK
ENSG00000167107	457.114	2.17886	0.187548	4.76168e-32	9.46889e-31	ACSF2		ENSG00000198682	233.351	1.10405	0.209091	1.91053e-08	1.80718e-07	PAPSS2
ENSG00000131016	1057.84	1.06854	0.0913346	5.40817e-32	1.07439e-30	AKAP12		ENSG00000168646	102.488	-1.34079	0.25705	2.0228e-08	1.91008e-07	AXIN2
ENSG00000229563	145.278	4.01818	0.345625	5.68219e-32	1.1266e-30	LINC01204		ENSG00000277117	27.9174	-3.58813	0.698594	2.11373e-08	1.99026e-07	FP565260.3
ENSG00000100592	932.889	-1.10176	0.0943326	5.71026e-32	1.13106e-30	DAAM1		ENSG00000108852	87.064	1.48734	0.286713	2.17865e-08	2.04672e-07	MPP2
ENSG00000138380	398.288	1.74723	0.150596	6.23063e-32	1.23171e-30	CARF		ENSG00000004776	60.0843	-1.6702	0.325829	2.60964e-08	2.42675e-07	HSPB6
ENSG00000102996	441.19	-1.89886	0.163755	6.26618e-32	1.23752e-30	MMP15		ENSG00000186469	242.139	1.14809	0.220265	2.62976e-08	2.44408e-07	GNG2
ENSG00000165458	5769.05	-1.31083	0.11262	6.54093e-32	1.29052e-30	INPPL1		ENSG00000250479	93.8636	-1.36231	0.265144	2.93333e-08	2.71551e-07	CHCHD10
ENSG00000120093	990.064	1.34867	0.115989	7.61296e-32	1.4991e-30	HOXB3		ENSG00000109458	227.469	-1.03451	0.198648	3.1742e-08	2.92864e-07	GAB1
ENSG00000080823	597.238	2.23529	0.193175	7.90453e-32	1.55499e-30	MOK		ENSG00000153233	27.7165	-2.68965	0.532308	3.20783e-08	2.95801e-07	PTPRR
ENSG00000173230	2100.79	1.13643	0.0975383	8.01279e-32	1.57476e-30	GOLGB1		ENSG00000203644	73.1802	1.5572	0.305718	3.25772e-08	3.00067e-07	AC083799.1
ENSG00000169093	596.359	-1.4673	0.126434	8.37238e-32	1.64382e-30	ASMTL		ENSG00000272316	177.965	1.00642	0.193309	3.36527e-08	3.09283e-07	AL021368.2
ENSG00000144331	253.613	-2.809	0.243584	8.53242e-32	1.67362e-30	ZNF385B		ENSG00000184058	25.5055	-3.88484	0.768921	3.42897e-08	3.14611e-07	TBX1
ENSG00000086712	1077.19	1.05876	0.0909016	8.64732e-32	1.6945e-30	TXLNG		ENSG00000173114	93.8172	1.34713	0.264116	3.65284e-08	3.34222e-07	LRRN3
ENSG00000108179	904.323	1.06496	0.0914306	8.83387e-32	1.72938e-30	PPIF		ENSG00000140511	257.308	1.06559	0.20642	3.90352e-08	3.56567e-07	HAPLN3
ENSG00000165512	533.411	-1.37726	0.1188	1.04889e-31	2.05139e-30	ZNF22		ENSG00000102683	43.5702	-2.02162	0.402947	3.91438e-08	3.57163e-07	SGCG
ENSG00000128266	251.793	-2.36699	0.20523	1.07753e-31	2.10535e-30	GNAZ		ENSG00000143801	321.785	-1.53738	0.3048	4.09511e-08	3.72922e-07	PSEN2
ENSG00000082014	1653.75	-1.10751	0.0952888	1.09266e-31	2.13285e-30	SMARCD3		ENSG00000178882	84.3665	1.69679	0.337353	4.09867e-08	3.72947e-07	RFLNA
ENSG00000102781	625.9	-1.2856	0.110793	1.11127e-31	2.16708e-30	KATNAL1		ENSG00000087589	45.8644	-2.90311	0.587427	4.15224e-08	3.77406e-07	CASS4
ENSG00000260604	98.9461	4.30194	0.37376	1.43299e-31	2.78639e-30	AL590004.3		ENSG00000164112	83.221	1.7745	0.353126	4.30604e-08	3.9031e-07	TMEM155
ENSG00000168765	285.34	1.73475	0.150332	1.46623e-31	2.84826e-30	GSTM4		ENSG00000266964	69.5651	-1.77785	0.355126	4.39722e-08	3.98138e-07	FXYD1
ENSG00000142207	1695.01	-1.0076	0.0868891	1.63197e-31	3.16718e-30	URB1		ENSG00000283128	25.276	-3.43547	0.686877	4.4061e-08	3.98723e-07	AC009403.2
ENSG00000197635	599.935	-2.67002	0.232635	1.64673e-31	3.19276e-30	DPP4		ENSG00000115648	149.581	-1.1811	0.231432	4.50299e-08	4.07267e-07	MLPH
ENSG00000166033	22096.6	-1.64424	0.142182	1.9751e-31	3.82206e-30	HTRA1		ENSG00000198910	63.6805	-1.81082	0.363181	4.56523e-08	4.11769e-07	L1CAM
ENSG00000168389	356.23	-2.3054	0.201644	2.85916e-31	5.51694e-30	MFSD2A		ENSG00000268894	45.2727	2.03864	0.409568	4.68078e-08	4.21466e-07	PLCE1-AS1
ENSG00000164708	106.022	-3.67095	0.321095	2.86779e-31	5.52831e-30	PGAM2		ENSG00000170927	51.7953	-1.78381	0.356763	4.73973e-08	4.25879e-07	PKHD1
ENSG00000183287	1935.09	1.19722	0.103981	3.59312e-31	6.91333e-30	CCBE1		ENSG00000179388	36.5745	-2.15623	0.433297	4.75908e-08	4.27385e-07	EGR3
ENSG00000186432	1065.05	-1.41957	0.123757	4.11871e-31	7.91703e-30	KPNA4		ENSG00000167972	509.16	-1.07374	0.210046	4.78361e-08	4.29354e-07	ABCA3
ENSG00000227051	843.69	-1.45896	0.127241	4.20792e-31	8.08082e-30	C14orf132		ENSG00000158234	139.365	1.19886	0.237046	5.6534e-08	5.04133e-07	FAIM
ENSG00000198843	1549.25	-1.20664	0.10504	4.36478e-31	8.37407e-30	SELENOT		ENSG00000185710	33.7031	-3.74859	0.76035	5.69009e-08	5.07131e-07	SMG1P4
ENSG00000114423	847.3	1.20454	0.1049	4.75069e-31	9.08852e-30	CBLB		ENSG00000272768	81.0373	-1.41794	0.283295	5.73388e-08	5.10207e-07	AC004854.2
ENSG00000160072	640.014	1.31039	0.114231	5.2751e-31	1.00822e-29	ATAD3B		ENSG00000025039	174.257	-1.60806	0.324299	5.82541e-08	5.17514e-07	RRAGD
ENSG00000164402	1058.28	-1.03515	0.0901166	5.73885e-31	1.09582e-29	SEPT8		ENSG00000133874	140.551	-1.15963	0.230273	6.33569e-08	5.60133e-07	RNF122
ENSG00000156011	1625.86	1.26279	0.110215	6.21367e-31	1.18536e-29	PSD3		ENSG00000073910	714.174	-1.01562	0.200173	6.38291e-08	5.64006e-07	FRY
ENSG00000108443	837.463	-1.38649	0.121246	6.86572e-31	1.30851e-29	RPS6KB1		ENSG00000099308	283.762	-1.03595	0.204769	6.62822e-08	5.83807e-07	MAST3
ENSG00000151414	861.417	-1.2608	0.110226	7.30972e-31	1.39182e-29	NEK7		ENSG00000089127	21.6636	-3.62007	0.735569	6.65076e-08	5.8548e-07	OAS1
ENSG00000108439	620.609	1.2712	0.11111	7.95418e-31	1.5131e-29	PNPO		ENSG00000197565	60.6288	1.72209	0.350053	6.93151e-08	6.09544e-07	COL4A6
ENSG00000158321	833.722	-1.20576	0.105397	7.99043e-31	1.51856e-29	AUTS2		ENSG00000227036	179.669	-1.04927	0.207951	7.27348e-08	6.37578e-07	LINC00511
ENSG00000106367	760.047	1.71049	0.150216	8.45908e-31	1.6046e-29	AP1S1		ENSG00000077157	987.163	-1.10506	0.220144	7.3905e-08	6.46806e-07	PPP1R12B
ENSG00000260910	98.7207	3.686	0.32412	8.49563e-31	1.61002e-29	LINC00565		ENSG00000107731	340.6	-1.01793	0.201789	7.40528e-08	6.47756e-07	UNC5B
ENSG00000118707	387.936	-1.71625	0.150834	8.61175e-31	1.63049e-29	TGIF2		ENSG00000137266	127.056	1.17858	0.23563	7.67382e-08	6.69472e-07	SLC22A23
ENSG00000122068	2047.81	-1.33827	0.11747	1.13321e-30	2.13951e-29	FYTTD1		ENSG00000124343	199.594	1.44539	0.292032	7.68372e-08	6.69981e-07	XG
ENSG00000170802	972.8	-1.18077	0.103496	1.16822e-30	2.20356e-29	FOXN2		ENSG00000196154	240.618	-1.13315	0.226277	7.7989e-08	6.78949e-07	S100A4
ENSG00000115457	172.712	2.86171	0.253039	1.55695e-30	2.93405e-29	IGFBP2		ENSG00000166349	20.8587	-4.23536	0.855316	7.96659e-08	6.92087e-07	RAG1
ENSG00000137720	158.18	2.72529	0.24164	1.5655e-30	2.9474e-29	C11orf1		ENSG00000260822	160.967	-1.02402	0.203384	8.00135e-08	6.94741e-07	AC004656.1
ENSG00000179044	100.988	-3.42005	0.30339	1.77426e-30	3.33734e-29	EXOC3L1		ENSG00000149557	114.003	1.17562	0.235514	8.18377e-08	7.08344e-07	FEZ1
ENSG00000158457	198.951	-2.2796	0.202102	1.90175e-30	3.57381e-29	TSPAN33		ENSG00000179593	64.9063	-1.56847	0.319664	8.38416e-08	7.24929e-07	ALOX15B
ENSG00000160256	616.393	-1.40558	0.124083	2.11147e-30	3.96053e-29	FAM207A		ENSG00000199080	23.3732	-3.42633	0.705232	8.66224e-08	7.47407e-07	MIR133B
ENSG00000090539	418.3	-2.43149	0.216047	2.17301e-30	4.07216e-29	CHRD		ENSG00000161381	40.3877	-2.34992	0.487674	8.6753e-08	7.48142e-07	PLXDC1
ENSG00000122862	2941.24	1.43251	0.126426	2.19601e-30	4.11145e-29	SRGN		ENSG00000041353	43.1886	3.19594	0.663318	8.76157e-08	7.55188e-07	RAB27B
ENSG00000187840	771.335	-1.90061	0.168993	3.32541e-30	6.19719e-29	EIF4EBP1		ENSG00000067141	150.99	1.16523	0.234389	8.77751e-08	7.56078e-07	NEO1
ENSG00000157601	182.804	3.05587	0.271953	3.36618e-30	6.26737e-29	MX1		ENSG00000149809	100.917	-1.43134	0.291816	9.17253e-08	7.8773e-07	TM7SF2
ENSG00000136997	1883.56	-1.14024	0.100736	3.43545e-30	6.39045e-29	MYC		ENSG00000214575	44.6249	2.5213	0.523676	9.73713e-08	8.34914e-07	CPEB1
ENSG00000183520	1341.64	-1.13555	0.100363	3.5824e-30	6.65764e-29	UTP11		ENSG00000211448	417.497	-1.23013	0.249775	1.01539e-07	8.69296e-07	DIO2
ENSG00000214575	105.542	3.6835	0.327474	3.86912e-30	7.18389e-29	CPEB1		ENSG00000119699	133.913	-1.06868	0.215621	1.09171e-07	9.32218e-07	TGFB3
ENSG00000139874	90.8628	4.68415	0.414615	4.28113e-30	7.94155e-29	SSTR1		ENSG00000100889	385.645	-2.37264	0.499722	1.14058e-07	9.71434e-07	PCK2
ENSG00000131080	511.443	1.31362	0.116417	4.42677e-30	8.20417e-29	EDA2R		ENSG00000197594	188.799	1.07475	0.218536	1.38262e-07	1.17094e-06	ENPP1
ENSG00000137767	375.323	1.98712	0.177223	4.43696e-30	8.21551e-29	SQOR		ENSG00000235374	85.3906	-1.5229	0.31716	1.4692e-07	1.23854e-06	SSR4P1
ENSG00000147475	1813.34	1.2057	0.106977	5.37902e-30	9.9507e-29	ERLIN2		ENSG00000073282	68.5586	-2.94113	0.628237	1.50174e-07	1.26275e-06	TP63
ENSG00000177830	607.295	-1.25096	0.111172	6.85337e-30	1.26665e-28	CHID1		ENSG00000122477	70.5082	-1.92348	0.405503	1.52842e-07	1.28257e-06	LRRC39
ENSG00000163485	735.728	-2.1564	0.19299	6.93413e-30	1.2804e-28	ADORA1		ENSG00000149948	200.59	1.0219	0.208654	1.64048e-07	1.37183e-06	HMGA2
ENSG00000285671	87.4081	-3.82856	0.34331	7.45496e-30	1.37531e-28	AL139405.1		ENSG00000188916	62.0671	-1.55258	0.325361	1.68566e-07	1.40807e-06	INSYN2
ENSG00000127507	129.531	-3.28589	0.294804	7.80527e-30	1.43862e-28	ADGRE2		ENSG00000188223	13.1188	-7.56552	2.74268	1.73811e-07	1.44968e-06	AD000671.1
ENSG00000143479	581.768	1.34985	0.120201	8.06195e-30	1.48458e-28	DYRK3		ENSG00000130283	128.3	-1.21176	0.251421	1.76774e-07	1.47291e-06	GDF1
ENSG00000115155	224.156	-2.55727	0.229546	8.3196e-30	1.53062e-28	OTOF		ENSG00000055813	80.8196	1.55448	0.32682	1.79082e-07	1.48989e-06	CCDC85A
ENSG00000188177	708.811	1.58806	0.142044	9.45968e-30	1.7372e-28	ZC3H6		ENSG00000088808	118.804	1.33304	0.278828	1.91896e-07	1.59408e-06	PPP1R13B
ENSG00000153904	3213.79	1.43493	0.128171	1.00967e-29	1.8525e-28	DDAH1		ENSG00000186487	49.7873	-1.70845	0.362332	2.05342e-07	1.69553e-06	MYT1L
ENSG00000132906	365.833	-1.97349	0.177164	1.0338e-29	1.89505e-28	CASP9		ENSG00000177283	60.5401	-1.70195	0.362287	2.06313e-07	1.7027e-06	FZD8
ENSG00000114541	804.594	-1.42213	0.127231	1.16432e-29	2.12851e-28	FRMD4B		ENSG00000114853	214.464	-1.45581	0.307638	2.0793e-07	1.71433e-06	ZBTB47
ENSG00000164073	441.023	1.62137	0.145365	1.33078e-29	2.4284e-28	MFSD8		ENSG00000180999	39.3916	-2.0375	0.436725	2.14227e-07	1.76185e-06	C1orf105
ENSG00000162688	870.061	-1.26061	0.112734	1.37139e-29	2.50024e-28	AGL		ENSG00000184524	19.8852	3.52045	0.751023	2.17984e-07	1.79096e-06	CEND1
ENSG00000151239	2315.69	1.30885	0.117098	1.43033e-29	2.603e-28	TWF1		ENSG00000138771	82.2118	-1.3773	0.290765	2.21357e-07	1.81687e-06	SHROOM3
ENSG00000137269	256.739	-1.76089	0.158419	1.67033e-29	3.03702e-28	LRRC1		ENSG00000126882	58.6828	-1.73943	0.371375	2.245e-07	1.84175e-06	FAM78A
ENSG00000196954	662.746	1.27734	0.114397	1.79502e-29	3.26079e-28	CASP4		ENSG00000270885	158.164	1.10546	0.230411	2.25926e-07	1.85252e-06	RASL10B
ENSG00000066117	1038.57	1.16457	0.104254	1.92356e-29	3.48801e-28	SMARCD1		ENSG00000143867	53.0296	1.66703	0.35466	2.32136e-07	1.89967e-06	OSR1
ENSG00000169594	448.769	1.49092	0.134	1.99693e-29	3.61455e-28	BNC1		ENSG00000182168	27.038	2.66146	0.572929	2.35225e-07	1.92304e-06	UNC5C
ENSG00000198521	176.356	2.51296	0.227464	2.05416e-29	3.7148e-28	ZNF43		ENSG00000140297	19.551	-4.10033	0.873096	2.43556e-07	1.9855e-06	GCNT3
ENSG00000115112	77.8711	-4.65808	0.418866	2.08199e-29	3.76176e-28	TFCP2L1		ENSG00000256500	166.072	-1.3418	0.284762	2.58577e-07	2.10083e-06	AL139300.1
ENSG00000165072	1158.92	-1.12839	0.101087	2.08645e-29	3.76645e-28	MAMDC2		ENSG00000140403	22.3331	-3.33332	0.720768	2.58997e-07	2.10281e-06	DNAJA4
ENSG00000176697	220.748	2.01655	0.181826	2.21133e-29	3.9883e-28	BDNF		ENSG00000185028	20.1672	-5.46953	1.08709	2.75499e-07	2.2324e-06	LRRC14B
ENSG00000187555	1828.32	-1.11698	0.100145	2.26939e-29	4.08937e-28	USP7		ENSG00000234281	21.8714	-2.945	0.636639	2.76413e-07	2.2387e-06	LANCL1-AS1
ENSG00000139318	535.79	2.21387	0.200415	2.97371e-29	5.3442e-28	DUSP6		ENSG00000133101	31.0921	-2.33091	0.505439	2.81094e-07	2.27327e-06	CCNA1
ENSG00000093000	955.758	1.00035	0.0897965	3.18354e-29	5.71111e-28	NUP50		ENSG00000185885	65.6144	-1.72712	0.372255	2.83392e-07	2.29073e-06	IFITM1
ENSG00000122417	440.48	1.47087	0.132609	3.22329e-29	5.77729e-28	ODF2L		ENSG00000280087	31.395	-2.25258	0.490096	2.83916e-07	2.29384e-06	AC011481.3
ENSG00000130433	207.787	-3.30848	0.30074	3.26895e-29	5.85393e-28	CACNG6		ENSG00000101210	59.4926	-1.8743	0.406309	2.89886e-07	2.33864e-06	EEF1A2
ENSG00000122126	624.644	1.27717	0.114958	3.29265e-29	5.89112e-28	OCRL		ENSG00000171310	168.379	1.14487	0.241553	2.91765e-07	2.35226e-06	CHST11
ENSG00000231721	119.814	3.04103	0.275622	3.40907e-29	6.09401e-28	LINC-PINT		ENSG00000244414	79.7439	1.55088	0.335001	3.26243e-07	2.61787e-06	CFHR1
ENSG00000164093	1305.87	-1.01741	0.0914514	3.89915e-29	6.9639e-28	PITX2		ENSG00000177425	436.653	1.08189	0.228831	3.3871e-07	2.70739e-06	PAWR
ENSG00000064199	297.384	2.51619	0.228471	4.10015e-29	7.3164e-28	SPA17		ENSG00000251257	26.052	-2.564	0.563834	3.76692e-07	3.00226e-06	AC010457.1
ENSG00000148225	187.604	2.12436	0.192831	4.13542e-29	7.37282e-28	WDR31		ENSG00000285336	128.986	-1.47501	0.319825	3.78374e-07	3.01421e-06	AC108734.4
ENSG00000143469	528.084	1.86304	0.168773	4.25484e-29	7.57903e-28	SYT14		ENSG00000075275	69.3326	-2.79771	0.626998	3.82362e-07	3.04304e-06	CELSR1
ENSG00000167740	541.924	1.67537	0.151862	4.46132e-29	7.93281e-28	CYB5D2		ENSG00000147145	196.43	-1.06269	0.225991	3.95575e-07	3.14297e-06	LPAR4
ENSG00000167196	753.378	1.20232	0.108472	4.78549e-29	8.50173e-28	FBXO22		ENSG00000169255	12.1385	7.40819	2.69378	4.15198e-07	3.29325e-06	B3GALNT1
ENSG00000122574	95.9014	-3.57811	0.326104	5.4091e-29	9.59271e-28	WIPF3		ENSG00000284977	52.1551	2.02005	0.447582	4.67853e-07	3.69669e-06	AL160272.1
ENSG00000214063	709.475	-1.1194	0.101063	5.51727e-29	9.77594e-28	TSPAN4		ENSG00000157168	43.7348	2.2366	0.496655	4.81378e-07	3.79447e-06	NRG1
ENSG00000198176	1738.62	-1.0633	0.0959412	5.59022e-29	9.8965e-28	TFDP1		ENSG00000178175	61.0701	-1.42605	0.312411	4.98718e-07	3.91433e-06	ZNF366
ENSG00000079393	285.417	-1.97851	0.180582	5.59815e-29	9.90185e-28	DUSP13		ENSG00000111058	96.5729	1.20159	0.260091	4.99523e-07	3.91878e-06	ACSS3
ENSG00000169019	454.953	1.46217	0.132655	7.02174e-29	1.23981e-27	COMMD8		ENSG00000110318	155.972	1.24164	0.270399	5.20083e-07	4.07234e-06	CEP126
ENSG00000116194	525.826	-1.71793	0.156424	7.32625e-29	1.29244e-27	ANGPTL1		ENSG00000284753	111.326	1.16834	0.254002	5.43751e-07	4.24357e-06	EEF1AKMT4
ENSG00000145431	2276.62	1.23702	0.112081	7.73031e-29	1.36253e-27	PDGFC		ENSG00000166482	34.2207	2.11641	0.474604	5.57254e-07	4.34484e-06	MFAP4
ENSG00000143369	6726.95	1.48835	0.135255	8.10948e-29	1.42812e-27	ECM1		ENSG00000130940	369.312	-2.91717	0.669379	6.28359e-07	4.8785e-06	CASZ1
ENSG00000102882	1060.37	1.48377	0.134818	8.21379e-29	1.44523e-27	MAPK3		ENSG00000169116	58.8554	1.67056	0.372555	6.36797e-07	4.94169e-06	PARM1
ENSG00000105810	2465.88	-1.21255	0.110021	8.93381e-29	1.56918e-27	CDK6		ENSG00000250786	30.4009	2.44825	0.555604	6.4979e-07	5.03305e-06	SNHG18
ENSG00000041880	500.388	1.39362	0.126747	9.32862e-29	1.6371e-27	PARP3		ENSG00000077009	19.5909	-3.62616	0.81638	6.72524e-07	5.20426e-06	NMRK2
ENSG00000175175	129.098	-4.66372	0.42824	9.77711e-29	1.71431e-27	PPM1E		ENSG00000128487	222.427	-1.05228	0.229495	7.05902e-07	5.44214e-06	SPECC1
ENSG00000126767	720.057	-1.39627	0.127316	1.24823e-28	2.18674e-27	ELK1		ENSG00000243244	234.625	1.0021	0.217676	7.24476e-07	5.58012e-06	STON1
ENSG00000184887	898.406	-1.24645	0.113444	1.26169e-28	2.20839e-27	BTBD6		ENSG00000164764	16.9481	-4.64296	0.999965	7.35378e-07	5.65881e-06	SBSPON
ENSG00000140044	465.111	-1.69977	0.155434	1.29097e-28	2.25769e-27	JDP2		ENSG00000170807	63.8847	-2.13252	0.487464	7.7183e-07	5.92275e-06	LMOD2
ENSG00000176225	424.848	1.59069	0.145225	1.3251e-28	2.31537e-27	RTTN		ENSG00000245060	49.2876	1.91049	0.435843	7.76707e-07	5.95187e-06	LINC00847
ENSG00000057252	1343.06	1.57234	0.143818	1.56346e-28	2.72477e-27	SOAT1		ENSG00000223745	182.703	1.05318	0.232186	8.73673e-07	6.67632e-06	CCDC18-AS1
ENSG00000198756	151.764	2.37258	0.217781	1.59187e-28	2.77188e-27	COLGALT2		ENSG00000269378	198.381	-1.35154	0.30386	8.98453e-07	6.85615e-06	AC022149.1
ENSG00000136295	1839	-1.01678	0.0925051	1.62885e-28	2.83383e-27	TTYH3		ENSG00000279453	91.4741	-1.30583	0.292873	9.18473e-07	6.99922e-06	Z99129.4
ENSG00000142627	890.942	2.29382	0.210847	1.80512e-28	3.13509e-27	EPHA2		ENSG00000100036	150.764	1.04798	0.231093	9.27784e-07	7.06365e-06	SLC35E4
ENSG00000162878	400.351	-2.15132	0.197911	2.03153e-28	3.52528e-27	PKDCC		ENSG00000105696	40.7417	1.82955	0.41751	9.4243e-07	7.16195e-06	TMEM59L
ENSG00000137094	883.816	-1.07732	0.09829	2.06763e-28	3.58485e-27	DNAJB5		ENSG00000170153	131.706	1.49324	0.340884	1.01891e-06	7.7183e-06	RNF150
ENSG00000168899	1329.79	-1.05719	0.0964142	2.07811e-28	3.59991e-27	VAMP5		ENSG00000087495	24.8933	-2.40309	0.555627	1.06349e-06	8.03021e-06	PHACTR3
ENSG00000108960	499.67	-1.50118	0.137586	2.11317e-28	3.65751e-27	MMD		ENSG00000176387	18.0671	-3.15731	0.728768	1.11479e-06	8.38686e-06	HSD11B2
ENSG00000189180	819.446	1.34831	0.123371	2.13681e-28	3.69526e-27	ZNF33A		ENSG00000164022	134.916	-1.27478	0.288821	1.12018e-06	8.42356e-06	AIMP1
ENSG00000077522	2434	-4.79951	0.44505	2.36051e-28	4.07511e-27	ACTN2		ENSG00000119915	39.3712	1.93053	0.44489	1.12536e-06	8.45862e-06	ELOVL3
ENSG00000171848	1139.17	-2.16352	0.199478	2.47266e-28	4.25779e-27	RRM2		ENSG00000115255	84.5037	-1.20462	0.272088	1.18483e-06	8.87736e-06	REEP6
ENSG00000110811	741.514	1.4669	0.13451	2.53848e-28	4.3674e-27	P3H3		ENSG00000148835	125.29	1.00544	0.22456	1.28412e-06	9.54762e-06	TAF5
ENSG00000102007	824.39	-1.20886	0.110713	2.78809e-28	4.79276e-27	PLP2		ENSG00000146910	17.2863	-5.9649	1.44309	1.34916e-06	1.00042e-05	CNPY1
ENSG00000085365	943.742	-1.08649	0.0994038	2.84011e-28	4.87803e-27	SCAMP1		ENSG00000206530	96.0359	1.388	0.318999	1.35385e-06	1.00344e-05	CFAP44
ENSG00000143507	686.419	-1.43412	0.131697	3.01389e-28	5.1721e-27	DUSP10		ENSG00000226094	24.1699	-3.16385	0.747213	1.40065e-06	1.03534e-05	RPL7P3
ENSG00000147535	273.123	1.71984	0.1585	3.57365e-28	6.11188e-27	PLPP5		ENSG00000117226	160.19	1.24996	0.285628	1.45832e-06	1.0746e-05	GBP3
ENSG00000152409	831.722	-1.14683	0.105211	3.58251e-28	6.12185e-27	JMY		ENSG00000197769	53.44	-1.74954	0.408798	1.46163e-06	1.07655e-05	MAP1LC3C
ENSG00000166123	888.664	-2.17977	0.201455	3.59911e-28	6.145e-27	GPT2		ENSG00000198963	16.5397	3.87747	0.896903	1.47123e-06	1.08315e-05	RORB
ENSG00000067191	861.486	-1.86681	0.172424	3.67162e-28	6.26351e-27	CACNB1		ENSG00000091137	112.038	1.26843	0.291961	1.58033e-06	1.15573e-05	SLC26A4
ENSG00000150281	207.361	2.71565	0.252124	4.17249e-28	7.11192e-27	CTF1		ENSG00000171303	27.8222	-2.50006	0.594041	1.65241e-06	1.20578e-05	KCNK3
ENSG00000144283	1300.48	1.20792	0.110971	4.22243e-28	7.19097e-27	PKP4		ENSG00000267519	281.407	-1.18534	0.274132	1.90831e-06	1.38333e-05	AC020916.1
ENSG00000119537	1846.02	1.13692	0.103963	4.30855e-28	7.33145e-27	KDSR		ENSG00000128165	20.6609	-4.1758	0.986236	1.97192e-06	1.42631e-05	ADM2
ENSG00000107731	303.014	-2.50364	0.232435	4.42839e-28	7.52901e-27	UNC5B		ENSG00000198208	120.036	-1.27811	0.299556	2.20489e-06	1.5851e-05	RPS6KL1
ENSG00000130958	327.689	1.77198	0.164048	5.5511e-28	9.42985e-27	SLC35D2		ENSG00000117016	40.7061	-1.83908	0.443335	2.37574e-06	1.70126e-05	RIMS3
ENSG00000189184	472.425	-1.61901	0.149761	5.69287e-28	9.66255e-27	PCDH18		ENSG00000173868	18.0753	-3.49239	0.840256	2.39025e-06	1.7109e-05	PHOSPHO1
ENSG00000088538	146.503	2.59515	0.240787	5.86085e-28	9.93929e-27	DOCK3		ENSG00000283900	63.6874	-1.7775	0.429513	2.57352e-06	1.83255e-05	TPTEP2-CSNK1E
ENSG00000175938	921.903	1.30529	0.120363	5.99981e-28	1.01664e-26	ORAI3		ENSG00000120669	117.895	-1.06037	0.24673	2.59346e-06	1.84595e-05	SOHLH2
ENSG00000164187	846.191	-1.1308	0.104191	6.04943e-28	1.02419e-26	LMBRD2		ENSG00000229953	24.503	-2.61352	0.635861	2.6196e-06	1.86376e-05	AL590666.2
ENSG00000149948	337.6	1.85928	0.172235	6.26847e-28	1.06038e-26	HMGA2		ENSG00000166046	127.071	-1.17267	0.27572	2.67344e-06	1.8996e-05	TCP11L2
ENSG00000182013	868.001	-1.08228	0.0997872	7.1318e-28	1.20541e-26	PNMA8A		ENSG00000117115	47.9882	-1.83232	0.446292	2.74893e-06	1.95072e-05	PADI2
ENSG00000181085	104.146	-3.54052	0.329654	7.94533e-28	1.34179e-26	MAPK15		ENSG00000135622	180.138	1.26339	0.300215	2.89954e-06	2.05055e-05	SEMA4F
ENSG00000206560	896.212	1.00885	0.0932133	1.05273e-27	1.77485e-26	ANKRD28		ENSG00000221971	29.9797	-1.95403	0.477594	3.06124e-06	2.16028e-05	TTC4P1
ENSG00000134480	650.89	1.34796	0.124997	1.08191e-27	1.82253e-26	CCNH		ENSG00000099864	125.58	-1.03411	0.242478	3.14157e-06	2.2094e-05	PALM
ENSG00000148926	1172.99	1.43991	0.133725	1.1351e-27	1.91052e-26	ADM		ENSG00000168000	88.0863	1.13433	0.268755	3.32024e-06	2.32713e-05	BSCL2
ENSG00000283196	666.055	-1.1254	0.104344	1.35981e-27	2.28684e-26	AC006453.2		ENSG00000171488	67.789	1.27394	0.305165	3.45581e-06	2.41497e-05	LRRC8C
ENSG00000132207	748.594	1.11411	0.10329	1.41148e-27	2.37175e-26	SLX1A		ENSG00000135929	79.5398	-1.17092	0.278812	3.45501e-06	2.41497e-05	CYP27A1
ENSG00000261105	133.653	2.96994	0.278047	1.58779e-27	2.6658e-26	LMO7-AS1		ENSG00000107719	22.2281	-2.61561	0.647428	3.4837e-06	2.43343e-05	PALD1
ENSG00000131459	981.932	-1.10506	0.102589	1.59629e-27	2.67783e-26	GFPT2		ENSG00000158008	46.7716	-1.92926	0.477091	3.64106e-06	2.539e-05	EXTL1
ENSG00000275832	2406.45	-1.24291	0.115599	1.62278e-27	2.71775e-26	ARHGAP23		ENSG00000091972	41.3807	1.66278	0.407368	3.69137e-06	2.57088e-05	CD200
ENSG00000121879	1005.05	-1.17364	0.109244	1.89977e-27	3.17374e-26	PIK3CA		ENSG00000111554	82.4207	1.36224	0.329513	3.82907e-06	2.66004e-05	MDM1
ENSG00000203760	394.384	-1.53628	0.143452	1.91129e-27	3.19034e-26	CENPW		ENSG00000230387	43.151	-1.62529	0.399708	3.87701e-06	2.68995e-05	AL118508.1
ENSG00000108669	652.427	-1.31097	0.122189	2.01515e-27	3.36092e-26	CYTH1		ENSG00000261040	46.3378	1.69972	0.420306	4.10003e-06	2.83516e-05	WFDC21P
ENSG00000116133	2095.37	-1.05706	0.0983439	2.2221e-27	3.6969e-26	DHCR24		ENSG00000235501	63.954	-2.10558	0.529076	4.28902e-06	2.96088e-05	AC105942.1
ENSG00000137936	1108.92	-1.28767	0.12015	2.24379e-27	3.72992e-26	BCAR3		ENSG00000157680	116.854	1.51301	0.372943	4.37313e-06	3.01326e-05	DGKI
ENSG00000155363	702.032	2.12796	0.199687	2.29503e-27	3.80881e-26	MOV10		ENSG00000152583	14.2186	-3.6195	0.885499	4.37639e-06	3.01363e-05	SPARCL1
ENSG00000101638	101.752	-3.12802	0.294559	2.46527e-27	4.08461e-26	ST8SIA5		ENSG00000272068	16.1421	-3.3528	0.832047	4.65058e-06	3.19311e-05	AL365181.2
ENSG00000099800	879.234	-1.29158	0.120723	2.68564e-27	4.44609e-26	TIMM13		ENSG00000274419	115.188	1.11468	0.269294	4.83176e-06	3.30926e-05	TBC1D3D
ENSG00000136840	487.294	-1.30412	0.121907	2.71172e-27	4.48557e-26	ST6GALNAC4		ENSG00000257594	153.435	1.65007	0.41163	4.9347e-06	3.37276e-05	GALNT4
ENSG00000183762	932.438	-1.39504	0.130675	3.0488e-27	5.03902e-26	KREMEN1		ENSG00000220848	60.0807	1.48267	0.369702	5.28881e-06	3.59988e-05	RPS18P9
ENSG00000168140	172.125	2.37166	0.223701	3.34708e-27	5.52748e-26	VASN		ENSG00000091844	101.391	1.08213	0.262589	5.41957e-06	3.67978e-05	RGS17
ENSG00000114790	214.292	1.88998	0.177896	3.53541e-27	5.82894e-26	ARHGEF26		ENSG00000180921	22.401	-2.4246	0.618624	5.66768e-06	3.82621e-05	FAM83H
ENSG00000100528	1354.58	-1.04581	0.0977282	3.72846e-27	6.14221e-26	CNIH1		ENSG00000108176	71.4738	1.29293	0.319151	5.77567e-06	3.89274e-05	DNAJC12
ENSG00000117707	178.911	-2.49507	0.235562	3.92631e-27	6.46287e-26	PROX1		ENSG00000105499	167.987	-1.02542	0.249045	6.01081e-06	4.04132e-05	PLA2G4C
ENSG00000087085	185.914	-3.69208	0.349943	4.1537e-27	6.82602e-26	ACHE		ENSG00000155792	83.1883	-1.5243	0.384098	6.04735e-06	4.06423e-05	DEPTOR
ENSG00000136732	473.23	1.36021	0.127719	4.24664e-27	6.9674e-26	GYPC		ENSG00000157766	29.2109	-2.76419	0.714489	6.21e-06	4.17015e-05	ACAN
ENSG00000131831	98.8094	-3.58048	0.33988	5.26671e-27	8.61296e-26	RAI2		ENSG00000260398	93.4247	-1.31618	0.328778	6.33668e-06	4.24313e-05	AC068700.1
ENSG00000101265	152.742	-2.44473	0.231968	5.88631e-27	9.61844e-26	RASSF2		ENSG00000237517	22.1361	-2.85289	0.741267	6.63091e-06	4.43117e-05	DGCR5
ENSG00000260027	671.001	1.23533	0.116243	6.95274e-27	1.13426e-25	HOXB7		ENSG00000136928	86.7438	-4.41318	1.18568	6.6617e-06	4.44994e-05	GABBR2
ENSG00000182179	337.359	2.08014	0.197165	7.77577e-27	1.26751e-25	UBA7		ENSG00000014914	56.2793	1.42965	0.358859	6.74762e-06	4.50187e-05	MTMR11
ENSG00000133739	306.387	1.60775	0.152249	8.34135e-27	1.35641e-25	LRRCC1		ENSG00000135333	132.748	1.0614	0.260979	7.12801e-06	4.73651e-05	EPHA7
ENSG00000183765	377.653	1.41956	0.134088	8.56191e-27	1.39115e-25	CHEK2		ENSG00000100302	25.0363	-2.13261	0.551979	7.16814e-06	4.76126e-05	RASD2
ENSG00000174775	377.716	-1.457	0.138008	9.77047e-27	1.58625e-25	HRAS		ENSG00000182871	46.544	-2.25965	0.594075	7.79898e-06	5.13971e-05	COL18A1
ENSG00000178922	290.091	1.77864	0.168746	1.00563e-26	1.63133e-25	HYI		ENSG00000090339	38.9058	-1.626	0.417961	8.0469e-06	5.29172e-05	ICAM1
ENSG00000244242	259.649	-2.33724	0.222828	1.02419e-26	1.66011e-25	IFITM10		ENSG00000163827	22.9834	-2.51373	0.659868	8.04588e-06	5.29172e-05	LRRC2
ENSG00000054392	1151.12	1.29131	0.122296	1.06389e-26	1.72308e-25	HHAT		ENSG00000238042	20.8894	-2.48855	0.651705	8.49333e-06	5.55872e-05	LINC02257
ENSG00000240694	484.736	1.499	0.142123	1.07494e-26	1.73817e-25	PNMA2		ENSG00000214960	99.7702	-1.15579	0.290744	8.77821e-06	5.73279e-05	ISPD
ENSG00000151388	705.087	1.17401	0.110924	1.08666e-26	1.75572e-25	ADAMTS12		ENSG00000124212	73.1687	-1.20429	0.303739	8.86221e-06	5.77952e-05	PTGIS
ENSG00000111727	600.393	-1.31853	0.124804	1.11506e-26	1.79729e-25	HCFC2		ENSG00000128000	261.37	1.00124	0.248477	9.22541e-06	5.99742e-05	ZNF780B
ENSG00000164068	742.145	-1.17155	0.110776	1.18185e-26	1.90342e-25	RNF123		ENSG00000116183	13.8983	-4.2114	1.06856	9.4625e-06	6.14672e-05	PAPPA2
ENSG00000150540	750.709	1.42991	0.135515	1.22232e-26	1.96389e-25	HNMT		ENSG00000235532	27.5007	-1.94183	0.509254	9.48076e-06	6.15615e-05	LINC00402
ENSG00000137285	219.715	-2.24459	0.214288	1.22534e-26	1.96719e-25	TUBB2B		ENSG00000114529	47.865	-1.48415	0.382681	9.5058e-06	6.16756e-05	C3orf52
ENSG00000170961	1177.66	1.46368	0.138846	1.37685e-26	2.20866e-25	HAS2		ENSG00000162692	18.5381	2.72902	0.724054	9.855e-06	6.3666e-05	VCAM1
ENSG00000176170	110.744	2.83211	0.270654	1.42594e-26	2.28559e-25	SPHK1		ENSG00000185739	53.2186	-1.84219	0.485528	1.00977e-05	6.51062e-05	SRL
ENSG00000139163	869.654	1.09736	0.103839	1.52823e-26	2.44565e-25	ETNK1		ENSG00000001617	73.626	-1.22005	0.31098	1.04361e-05	6.71572e-05	SEMA3F
ENSG00000178033	586.617	-1.25405	0.118969	1.53376e-26	2.45256e-25	CALHM5		ENSG00000188488	49.9582	-1.59927	0.417666	1.05581e-05	6.78365e-05	SERPINA5
ENSG00000198824	923.525	1.01311	0.0957677	1.58428e-26	2.53134e-25	CHAMP1		ENSG00000079102	9.7954	6.84623	2.76781	1.10907e-05	7.08449e-05	RUNX1T1
ENSG00000259781	452.578	-1.57126	0.149596	1.65501e-26	2.64225e-25	HMGB1P6		ENSG00000164776	36.8484	-1.7475	0.462486	1.13256e-05	7.22336e-05	PHKG1
ENSG00000163395	1940.08	1.93061	0.184412	1.73262e-26	2.76396e-25	IGFN1		ENSG00000204967	35.9337	1.66238	0.438247	1.14346e-05	7.28727e-05	PCDHA4
ENSG00000141447	1006.32	1.03129	0.0976021	1.79967e-26	2.86866e-25	OSBPL1A		ENSG00000156103	31.9546	2.42253	0.653212	1.17834e-05	7.48642e-05	MMP16
ENSG00000163110	3024.44	-1.33317	0.126868	1.93907e-26	3.08842e-25	PDLIM5		ENSG00000124507	22.285	-2.61362	0.708183	1.19542e-05	7.58035e-05	PACSIN1
ENSG00000205730	1333.54	-1.07991	0.102488	2.10845e-26	3.35554e-25	ITPRIPL2		ENSG00000274615	85.9715	1.30981	0.339596	1.21896e-05	7.7148e-05	AC233968.1
ENSG00000141965	1172.96	-1.07555	0.102147	2.13622e-26	3.39706e-25	FEM1A		ENSG00000177943	129.533	1.11867	0.285492	1.21883e-05	7.7148e-05	MAMDC4
ENSG00000165996	617.892	-1.22115	0.11618	2.18828e-26	3.4771e-25	HACD1		ENSG00000184227	81.9982	-1.17211	0.300974	1.23958e-05	7.83327e-05	ACOT1
ENSG00000135617	252.433	-1.61891	0.154744	2.37319e-26	3.76498e-25	PRADC1		ENSG00000029559	23.5847	-2.96908	0.805294	1.27042e-05	8.01284e-05	IBSP
ENSG00000138613	791.495	1.34546	0.128407	2.6527e-26	4.20295e-25	APH1B		ENSG00000021355	121.228	-1.0009	0.253292	1.27902e-05	8.06395e-05	SERPINB1
ENSG00000172986	702.349	-1.3568	0.129511	2.65342e-26	4.20295e-25	GXYLT2		ENSG00000015133	15.0441	-3.97291	1.04381	1.33009e-05	8.3604e-05	CCDC88C
ENSG00000135622	292.974	1.95837	0.187794	2.69774e-26	4.2698e-25	SEMA4F		ENSG00000174827	18.4211	-2.37464	0.642155	1.42213e-05	8.9084e-05	PDZK1
ENSG00000135090	830.824	1.03527	0.0984634	2.8831e-26	4.5596e-25	TAOK3		ENSG00000168004	34.1508	-2.10977	0.573052	1.44853e-05	9.06347e-05	HRASLS5
ENSG00000104419	612.76	-1.86309	0.17887	3.12008e-26	4.92665e-25	NDRG1		ENSG00000099812	24.5359	-1.99253	0.538446	1.49966e-05	9.36921e-05	MISP
ENSG00000135930	1714.02	-1.00147	0.0954986	3.95224e-26	6.22116e-25	EIF4E2		ENSG00000214814	18.0202	-2.46505	0.669796	1.56406e-05	9.73836e-05	FER1L6
ENSG00000267060	96.9187	-3.67282	0.355537	4.16084e-26	6.5444e-25	PTGES3L		ENSG00000138311	42.9275	1.51826	0.404771	1.56578e-05	9.74541e-05	ZNF365
ENSG00000187123	394.699	1.49106	0.143207	4.73538e-26	7.44226e-25	LYPD6		ENSG00000171462	31.4653	1.86554	0.507123	1.67373e-05	0.000103587	DLK2
ENSG00000067064	1738.51	-1.06098	0.101488	5.22164e-26	8.20009e-25	IDI1		ENSG00000266718	29.7749	-1.79917	0.490608	1.72736e-05	0.000106626	AC079336.5
ENSG00000177425	846.606	2.12613	0.205596	5.69966e-26	8.9438e-25	PAWR		ENSG00000170290	56.0463	-1.85399	0.509184	1.77273e-05	0.000109141	SLN
ENSG00000169515	181.803	-1.90611	0.184157	6.1319e-26	9.60712e-25	CCDC8		ENSG00000042493	85.0608	-1.06159	0.277092	1.83846e-05	0.000113019	CAPG
ENSG00000170745	265.284	-1.93771	0.187431	6.55021e-26	1.02545e-24	KCNS3		ENSG00000231924	23.1292	-2.2809	0.633881	1.93773e-05	0.00011846	PSG1
ENSG00000144791	1548.44	-1.05077	0.100825	7.22511e-26	1.13023e-24	LIMD1		ENSG00000138161	42.7166	1.5008	0.407032	1.96636e-05	0.000119944	CUZD1
ENSG00000104866	603.654	-1.27221	0.122448	7.40601e-26	1.15763e-24	PPP1R37		ENSG00000285155	46.3695	-1.34659	0.361684	1.99532e-05	0.000121576	AC092153.1
ENSG00000179364	2804.82	-1.08943	0.104644	7.74786e-26	1.20919e-24	PACS2		ENSG00000272398	61.2973	-1.80239	0.498365	2.02666e-05	0.000123394	CD24
ENSG00000118496	1145.65	-1.12269	0.107976	8.36653e-26	1.30474e-24	FBXO30		ENSG00000095752	16.3396	2.63567	0.735172	2.0424e-05	0.000124307	IL11
ENSG00000160999	446.022	-1.54561	0.149445	9.20057e-26	1.4337e-24	SH2B2		ENSG00000170417	127.141	-1.52557	0.417803	2.07421e-05	0.000126103	TMEM182
ENSG00000065361	1456.1	-4.51769	0.441959	9.52447e-26	1.48188e-24	ERBB3		ENSG00000197558	38.6292	-2.47811	0.698955	2.08788e-05	0.000126794	SSPO
ENSG00000164674	237.895	-1.70574	0.165183	9.63442e-26	1.49783e-24	SYTL3		ENSG00000204001	12.3381	-4.61712	1.18015	2.13639e-05	0.000129311	LCN8
ENSG00000152779	176.513	2.06768	0.200881	9.9201e-26	1.53987e-24	SLC16A12		ENSG00000116981	58.6523	-1.20517	0.323385	2.29843e-05	0.00013856	NT5C1A
ENSG00000127528	1546.79	-1.57627	0.152868	1.06188e-25	1.64454e-24	KLF2		ENSG00000113532	68.0442	1.13415	0.302105	2.33444e-05	0.000140577	ST8SIA4
ENSG00000169252	214.088	-1.80938	0.175645	1.13441e-25	1.75551e-24	ADRB2		ENSG00000138303	183.83	-1.22475	0.331125	2.35905e-05	0.000141852	ASCC1
ENSG00000120885	885.641	-1.58513	0.153787	1.18337e-25	1.82987e-24	CLU		ENSG00000241644	25.9813	-1.92323	0.540308	2.44514e-05	0.000146389	INMT
ENSG00000065413	1234.71	-2.13579	0.208072	1.22067e-25	1.88609e-24	ANKRD44		ENSG00000153291	43.2652	1.8154	0.509212	2.49911e-05	0.00014935	SLC25A27
ENSG00000071246	495.178	-1.35869	0.131551	1.25395e-25	1.93455e-24	VASH1		ENSG00000198521	74.3984	1.22569	0.332128	2.51951e-05	0.000150448	ZNF43
ENSG00000125355	217.895	2.38437	0.232938	1.34482e-25	2.07317e-24	TMEM255A		ENSG00000072133	76.169	1.33851	0.367066	2.59863e-05	0.000154736	RPS6KA6
ENSG00000179163	643.158	1.25344	0.121317	1.46557e-25	2.25758e-24	FUCA1		ENSG00000188763	16.8491	-2.66687	0.757351	2.60331e-05	0.000154959	FZD9
ENSG00000162881	74.168	-4.65591	0.452692	1.48108e-25	2.27973e-24	OXER1		ENSG00000257859	14.1925	-2.89917	0.815036	2.63583e-05	0.000156782	CASC18
ENSG00000204054	481.408	1.54288	0.14974	1.48982e-25	2.29143e-24	LINC00963		ENSG00000161664	15.2019	-3.17117	0.897878	2.71772e-05	0.000161362	ASB16
ENSG00000180801	375.661	1.72496	0.168143	1.64191e-25	2.52344e-24	ARSJ		ENSG00000134769	68.5417	-1.66543	0.468491	2.72885e-05	0.000161965	DTNA
ENSG00000108395	1382.53	1.0003	0.0965918	1.64949e-25	2.53316e-24	TRIM37		ENSG00000178878	84.9449	-1.24615	0.340146	2.80033e-05	0.000165671	APOLD1
ENSG00000141985	3065.75	-1.01812	0.0983834	1.65646e-25	2.54192e-24	SH3GL1		ENSG00000169031	73.6514	1.3621	0.377764	2.97885e-05	0.000175478	COL4A3
ENSG00000095002	956.401	1.30263	0.126263	1.70557e-25	2.61331e-24	MSH2		ENSG00000175449	16.1229	2.55294	0.727028	3.04009e-05	0.000178703	RFESD
ENSG00000110092	4492.44	1.58505	0.154132	1.70921e-25	2.61689e-24	CCND1		ENSG00000129682	60.3262	-1.4445	0.40621	3.25597e-05	0.000189905	FGF13
ENSG00000171951	349.437	-1.37431	0.133463	1.76485e-25	2.70003e-24	SCG2		ENSG00000128573	26.1546	1.8239	0.522191	3.41836e-05	0.000198744	FOXP2
ENSG00000168952	343.316	-1.75076	0.171446	2.67169e-25	4.0658e-24	STXBP6		ENSG00000177685	32.4127	-1.79254	0.515274	3.46858e-05	0.000201238	CRACR2B
ENSG00000096433	1972.25	1.02983	0.10008	3.18266e-25	4.83976e-24	ITPR3		ENSG00000070759	33.4497	1.72519	0.492623	3.52104e-05	0.000204211	TESK2
ENSG00000103642	572.456	1.27629	0.124466	3.26793e-25	4.96568e-24	LACTB		ENSG00000148057	34.3099	-1.59021	0.452923	3.56416e-05	0.000206493	IDNK
ENSG00000134533	83.6059	4.29156	0.42237	3.35532e-25	5.0908e-24	RERG		ENSG00000224272	11.274	-5.17133	1.54307	3.5933e-05	0.000207963	AC131097.3
ENSG00000177303	801	-1.09277	0.106428	3.41358e-25	5.17529e-24	CASKIN2		ENSG00000204934	38.0914	-1.50745	0.428528	3.68178e-05	0.000212786	ATP6V0E2-AS1
ENSG00000196935	808.543	1.06282	0.103457	3.42593e-25	5.19012e-24	SRGAP1		ENSG00000242252	16.8833	-2.49846	0.738452	4.08956e-05	0.000234301	BGLAP
ENSG00000224531	519.489	-1.23499	0.120585	3.57298e-25	5.40882e-24	SMIM13		ENSG00000261644	31.3733	-1.7238	0.499587	4.11174e-05	0.00023549	AC007728.2
ENSG00000197296	286.313	-1.62693	0.15952	3.58549e-25	5.42369e-24	FITM2		ENSG00000154330	46.9061	-1.41509	0.403271	4.13878e-05	0.000236957	PGM5
ENSG00000246705	301.405	1.66689	0.163496	3.85201e-25	5.81812e-24	H2AFJ		ENSG00000259488	17.3179	-2.25091	0.661846	4.30964e-05	0.000245886	AC023355.1
ENSG00000164136	127.004	2.46726	0.243323	4.69798e-25	7.07997e-24	IL15		ENSG00000162511	24.6362	-1.80486	0.526787	4.44242e-05	0.000253112	LAPTM5
ENSG00000107140	1029.87	-1.0977	0.107365	5.32816e-25	8.01171e-24	TESK1		ENSG00000256029	7.83747	6.37884	2.77506	4.46212e-05	0.000253884	SNHG28
ENSG00000196549	5439.34	1.03507	0.101491	5.54311e-25	8.32251e-24	MME		ENSG00000206127	93.1001	1.03355	0.285599	4.47823e-05	0.000254713	GOLGA8O
ENSG00000166938	491.692	1.29675	0.127294	6.44577e-25	9.66338e-24	DIS3L		ENSG00000272573	15.4762	-2.99936	0.887303	4.50879e-05	0.000256275	MUSTN1
ENSG00000204116	642.253	1.2494	0.122809	7.00082e-25	1.04799e-23	CHIC1		ENSG00000109472	116.392	1.15684	0.325429	4.81746e-05	0.000272599	CPE
ENSG00000087088	1826.9	1.33651	0.131517	7.57114e-25	1.13169e-23	BAX		ENSG00000276527	37.8589	-1.49748	0.435499	4.95971e-05	0.000279689	AL356515.1
ENSG00000111049	991.033	-1.4515	0.143213	8.5949e-25	1.28281e-23	MYF5		ENSG00000184545	54.8884	-1.67886	0.497017	5.02165e-05	0.000282988	DUSP8
ENSG00000134242	88.8076	3.79053	0.375574	9.64486e-25	1.43739e-23	PTPN22		ENSG00000260772	89.0099	1.25379	0.358583	5.09564e-05	0.000286625	AC012321.1
ENSG00000167393	1153.16	-1.65664	0.164113	1.01333e-24	1.50796e-23	PPP2R3B		ENSG00000196517	13.5196	-3.73721	1.09689	5.10108e-05	0.000286682	SLC6A9
ENSG00000142871	11483	1.25558	0.123784	1.06806e-24	1.58705e-23	CYR61		ENSG00000249839	7.88164	6.35944	2.78969	5.15965e-05	0.000289776	AC011330.1
ENSG00000136842	170.999	-2.76922	0.276164	1.07357e-24	1.59407e-23	TMOD1		ENSG00000127585	22.2131	-2.03371	0.609815	5.28962e-05	0.000296671	FBXL16
ENSG00000164070	977.056	1.07811	0.106221	1.1438e-24	1.69585e-23	HSPA4L		ENSG00000259881	10.2692	-5.01466	1.54579	5.41387e-05	0.00030292	AC092384.2
ENSG00000183386	799.815	-1.07161	0.105655	1.23439e-24	1.82882e-23	FHL3		ENSG00000227544	126.368	-1.12071	0.318516	5.50063e-05	0.000307461	AC018647.1
ENSG00000100916	461.619	-1.43507	0.142145	1.25146e-24	1.85275e-23	BRMS1L		ENSG00000064787	28.3195	-2.00514	0.60468	5.58382e-05	0.000311479	BCAS1
ENSG00000005448	312.48	1.68183	0.166716	1.27362e-24	1.88417e-23	WDR54		ENSG00000130244	90.1419	1.31853	0.381576	5.67648e-05	0.0003159	FAM98C
ENSG00000258017	106.107	-3.22297	0.322389	1.3035e-24	1.92696e-23	AC011603.2		ENSG00000115252	24.9829	2.27428	0.691016	5.82108e-05	0.000323064	PDE1A
ENSG00000166813	389.075	1.33852	0.132472	1.43441e-24	2.11584e-23	KIF7		ENSG00000109610	37.3181	-1.72066	0.514632	5.98244e-05	0.000331474	SOD3
ENSG00000262814	631.386	-1.06893	0.10555	1.46506e-24	2.15946e-23	MRPL12		ENSG00000263489	9.06409	-4.79694	1.5024	6.35213e-05	0.000349728	AC127029.2
ENSG00000136783	610.171	-1.11887	0.110651	1.64348e-24	2.41891e-23	NIPSNAP3A		ENSG00000162772	105.577	-1.38643	0.41018	6.51145e-05	0.000357188	ATF3
ENSG00000151693	1898.49	-1.07427	0.106247	1.73154e-24	2.54667e-23	ASAP2		ENSG00000158528	89.9322	-1.22257	0.3565	6.57403e-05	0.000360382	PPP1R9A
ENSG00000149091	701.833	-1.16602	0.115537	1.88596e-24	2.76974e-23	DGKZ		ENSG00000184160	84.57	-1.02803	0.294007	6.9496e-05	0.000379081	ADRA2C
ENSG00000166595	1000.57	-1.04376	0.103308	1.9237e-24	2.82311e-23	CIAO2B		ENSG00000205414	13.1697	-2.92274	0.894672	7.04569e-05	0.000383562	AC007608.1
ENSG00000092054	3309.83	-3.4765	0.349961	2.06467e-24	3.0265e-23	MYH7		ENSG00000160200	25.9971	-2.73071	0.861165	7.24322e-05	0.000393408	CBS
ENSG00000106366	7695.72	1.14284	0.113069	2.08263e-24	3.04968e-23	SERPINE1		ENSG00000197971	30.7147	-2.02801	0.628535	7.36572e-05	0.000399666	MBP
ENSG00000091972	99.4711	2.97243	0.297852	2.11552e-24	3.0956e-23	CD200		ENSG00000159167	80.5562	1.38347	0.414716	7.96836e-05	0.000429262	STC1
ENSG00000110042	592.094	-1.16687	0.115799	2.15229e-24	3.14712e-23	DTX4		ENSG00000152503	64.3401	-1.35918	0.409938	8.1388e-05	0.000437729	TRIM36
ENSG00000165943	691.153	-1.12308	0.111416	2.2439e-24	3.27632e-23	MOAP1		ENSG00000272502	27.564	-1.66892	0.512991	8.51618e-05	0.000456538	AC104958.2
ENSG00000162496	476.769	1.52281	0.152039	2.47878e-24	3.61665e-23	DHRS3		ENSG00000120217	82.0668	1.02232	0.296691	8.65175e-05	0.000463054	CD274
ENSG00000167977	746.962	-1.02161	0.101365	2.60477e-24	3.79225e-23	KCTD5		ENSG00000178038	43.4054	-1.64205	0.507187	8.67421e-05	0.0004641	ALS2CL
ENSG00000078814	195.976	-3.29592	0.332339	2.70549e-24	3.93154e-23	MYH7B		ENSG00000174059	67.7962	-1.19175	0.354075	8.69968e-05	0.000465016	CD34
ENSG00000120910	382.769	-1.38987	0.13863	2.71804e-24	3.94575e-23	PPP3CC		ENSG00000185900	48.6818	-1.45379	0.443855	8.85162e-05	0.000471915	POMK
ENSG00000115641	1511.47	1.1275	0.112273	3.40038e-24	4.93276e-23	FHL2		ENSG00000017483	15.3497	-2.45803	0.777927	8.96652e-05	0.000477116	SLC38A5
ENSG00000164654	855.439	-1.08757	0.108278	3.49273e-24	5.06308e-23	MIOS		ENSG00000161912	54.386	1.33583	0.405492	9.18591e-05	0.000487689	ADCY10P1
ENSG00000175274	1137.37	-1.2264	0.122409	3.61537e-24	5.23709e-23	TP53I11		ENSG00000082126	61.5105	1.26857	0.382604	9.83041e-05	0.000518571	MPP4
ENSG00000204386	752.719	-1.2995	0.129888	3.66137e-24	5.29993e-23	NEU1		ENSG00000117069	90.597	1.02205	0.300549	9.93512e-05	0.00052376	ST6GALNAC5
ENSG00000060749	912.726	-1.08445	0.108082	3.8216e-24	5.52073e-23	QSER1		ENSG00000111981	54.3229	-1.39977	0.43023	0.000100437	0.00052847	ULBP1
ENSG00000198265	1409.26	-1.147	0.114438	3.82184e-24	5.52073e-23	HELZ		ENSG00000266402	15.1071	3.56021	1.13993	0.000103043	0.00054092	SNHG25
ENSG00000178988	865.461	-1.05645	0.105342	4.0163e-24	5.79705e-23	MRFAP1L1		ENSG00000242294	88.6514	1.21272	0.367288	0.000107551	0.000562495	STAG3L5P
ENSG00000140497	1446.57	-1.18388	0.118303	4.22702e-24	6.09683e-23	SCAMP2		ENSG00000197646	27.4468	1.60222	0.501767	0.000110275	0.000575102	PDCD1LG2
ENSG00000144868	763.809	-1.46858	0.147474	4.79652e-24	6.90342e-23	TMEM108		ENSG00000186998	31.8739	-1.64254	0.519411	0.000114044	0.000593072	EMID1
ENSG00000137494	344.17	1.44877	0.14532	4.81113e-24	6.91952e-23	ANKRD42		ENSG00000216588	10.0369	-4.19458	1.25055	0.000121652	0.000629069	IGSF23
ENSG00000143847	1856.31	-1.79082	0.180504	5.29981e-24	7.61692e-23	PPFIA4		ENSG00000273046	41.3231	1.38364	0.432287	0.000122325	0.000632154	HOXC5
ENSG00000165533	340.575	2.00412	0.202159	5.48473e-24	7.87147e-23	TTC8		ENSG00000104689	38.77	1.30723	0.405467	0.000125854	0.000648766	TNFRSF10A
ENSG00000171680	525.213	-2.0555	0.207829	5.71624e-24	8.19788e-23	PLEKHG5		ENSG00000175779	10.633	-3.30627	1.05727	0.000126382	0.00065108	C15orf53
ENSG00000175764	228.33	-2.10077	0.212529	5.88193e-24	8.42951e-23	TTLL11		ENSG00000253931	10.085	-4.16835	1.26105	0.000127624	0.000656452	AC105118.1
ENSG00000187164	183.399	1.92997	0.194707	6.12283e-24	8.7623e-23	SHTN1		ENSG00000224238	32.2822	1.40662	0.440109	0.000127787	0.000657087	WARS2-IT1
ENSG00000138311	102.439	2.87985	0.291294	6.22724e-24	8.90539e-23	ZNF365		ENSG00000267209	10.7382	-3.73485	1.17159	0.000129401	0.000664561	LINC01897
ENSG00000055163	510.433	1.79706	0.181391	6.72233e-24	9.57944e-23	CYFIP2		ENSG00000179300	19.7192	-1.98137	0.643422	0.000130431	0.000669224	RTL3
ENSG00000171621	279.911	-1.61754	0.163294	7.0765e-24	1.00699e-22	SPSB1		ENSG00000248751	20.6008	-2.31124	0.759872	0.000131622	0.000674494	AC004997.1
ENSG00000096696	601.203	1.49006	0.15006	7.23634e-24	1.02901e-22	DSP		ENSG00000119973	11.0136	-3.07104	0.99998	0.000143416	0.000728785	PRLHR
ENSG00000104131	1424.71	-1.02007	0.102225	7.27955e-24	1.03442e-22	EIF3J		ENSG00000111664	47.9529	1.42401	0.453218	0.000145551	0.000738312	GNB3
ENSG00000110195	83.277	-3.16067	0.321354	7.65614e-24	1.08717e-22	FOLR1		ENSG00000065989	45.4747	-1.36223	0.432117	0.000145677	0.000738572	PDE4A
ENSG00000140740	2131.15	-1.04738	0.105095	7.83395e-24	1.11164e-22	UQCRC2		ENSG00000281852	12.4222	-2.58841	0.854056	0.000145817	0.000738752	LINC00891
ENSG00000101333	1307.27	1.35028	0.136029	8.52066e-24	1.20738e-22	PLCB4		ENSG00000130561	30.6789	-1.91912	0.634038	0.000149063	0.000753809	SAG
ENSG00000116221	898.688	-1.11449	0.11205	8.80156e-24	1.24631e-22	MRPL37		ENSG00000217648	18.437	-1.94964	0.640938	0.000150796	0.000761642	AL136116.3
ENSG00000166128	983.556	1.21193	0.122622	1.14994e-23	1.62718e-22	RAB8B		ENSG00000139971	53.8993	1.29634	0.410792	0.00015205	0.000767153	ARMH4
ENSG00000128510	178.283	2.88248	0.293701	1.22043e-23	1.72209e-22	CPA4		ENSG00000186104	66.5785	1.19076	0.372812	0.000155784	0.000784435	CYP2R1
ENSG00000164045	262.758	1.60208	0.162425	1.26767e-23	1.7875e-22	CDC25A		ENSG00000132465	5.42178	-5.65322	2.74255	0.000155957	0.000785063	JCHAIN
ENSG00000213096	460.739	1.4319	0.145151	1.34004e-23	1.8856e-22	ZNF254		ENSG00000272512	10.9811	-3.34626	1.10407	0.000166674	0.00083443	AL645608.7
ENSG00000146386	321.395	1.58112	0.160565	1.45038e-23	2.03517e-22	ABRACL		ENSG00000203499	11.5708	-2.83231	0.955051	0.000171511	0.000855533	IQANK1
ENSG00000182827	1026.41	-1.00691	0.101631	1.49916e-23	2.10216e-22	ACBD3		ENSG00000122547	60.0928	-1.0894	0.339066	0.000173429	0.000864058	EEPD1
ENSG00000144712	301.472	-2.16947	0.2219	1.66926e-23	2.33418e-22	CAND2		ENSG00000247416	22.5823	-1.76461	0.587002	0.000174262	0.000867681	AP000802.1
ENSG00000165997	769.109	-1.03341	0.104464	1.69822e-23	2.37304e-22	ARL5B		ENSG00000133216	44.6387	-1.28056	0.410106	0.000179623	0.000893301	EPHB2
ENSG00000100099	756.083	1.09586	0.110841	1.70129e-23	2.37567e-22	HPS4		ENSG00000111245	11.9199	-2.67686	0.911755	0.000189661	0.000938133	MYL2
ENSG00000138316	256.191	-1.55879	0.158638	1.7044e-23	2.37838e-22	ADAMTS14		ENSG00000267744	5.36579	-5.58903	2.76267	0.000196155	0.000967357	AC022916.3
ENSG00000187210	693.294	1.44735	0.147152	1.72915e-23	2.41124e-22	GCNT1		ENSG00000234663	21.9573	-2.08755	0.719773	0.000199409	0.000982522	LINC01934
ENSG00000170004	7786.24	-1.37476	0.139929	2.08878e-23	2.9067e-22	CHD3
ENSG00000158270	199.932	2.22508	0.227962	2.15007e-23	2.98788e-22	COLEC12
ENSG00000197780	366.504	-1.31988	0.134323	2.18768e-23	3.03804e-22	TAF13
ENSG00000164615	772.389	1.05526	0.106929	2.19007e-23	3.03926e-22	CAMLG
ENSG00000162729	556.392	-1.24679	0.126801	2.33187e-23	3.23383e-22	IGSF8
ENSG00000080573	432.784	-4.90206	0.506342	2.3401e-23	3.24301e-22	COL5A3
ENSG00000138735	160.34	2.86258	0.29426	2.86936e-23	3.96015e-22	PDE5A
ENSG00000138162	878.42	-1.47631	0.151162	3.32721e-23	4.57952e-22	TACC2
ENSG00000100116	216.97	-1.72089	0.176645	3.43872e-23	4.72976e-22	GCAT
ENSG00000169429	84.8598	3.26633	0.335945	3.6965e-23	5.07394e-22	CXCL8
ENSG00000085276	257.76	1.87375	0.19313	4.21738e-23	5.7732e-22	MECOM
ENSG00000165813	487.155	-1.1787	0.12063	4.60771e-23	6.29471e-22	CCDC186
ENSG00000119042	664.111	1.03781	0.10597	4.66331e-23	6.36635e-22	SATB2
ENSG00000090520	1252.5	-1.00828	0.103226	6.13147e-23	8.34244e-22	DNAJB11
ENSG00000135373	89.1198	6.20516	0.629476	6.22176e-23	8.45958e-22	EHF
ENSG00000170276	601.888	-1.49692	0.154571	7.07884e-23	9.61844e-22	HSPB2
ENSG00000198169	414.186	1.26817	0.130533	7.81568e-23	1.05982e-21	ZNF251
ENSG00000170439	106.852	-3.52444	0.36775	8.30336e-23	1.12444e-21	METTL7B
ENSG00000221852	80.4567	4.24448	0.441091	8.61453e-23	1.16501e-21	KRTAP1-5
ENSG00000133110	104.914	2.87225	0.30016	8.94353e-23	1.2087e-21	POSTN
ENSG00000183691	243.195	-1.6276	0.168839	9.85828e-23	1.33054e-21	NOG
ENSG00000173442	3602.14	-1.07633	0.111091	1.18265e-22	1.59404e-21	EHBP1L1
ENSG00000257093	281.146	1.48287	0.153781	1.18448e-22	1.59544e-21	KIAA1147
ENSG00000164099	106.606	4.35318	0.451738	1.18563e-22	1.59593e-21	PRSS12
ENSG00000270194	152.725	2.06961	0.215799	1.26304e-22	1.69787e-21	AC097359.2
ENSG00000180611	102.317	-2.51643	0.263352	1.30935e-22	1.75894e-21	MB21D2
ENSG00000126821	633.834	1.04659	0.108106	1.32634e-22	1.78058e-21	SGPP1
ENSG00000170265	419.493	-1.27811	0.132668	1.51045e-22	2.02236e-21	ZNF282
ENSG00000134531	1592.85	1.31017	0.13617	1.70148e-22	2.26759e-21	EMP1
ENSG00000149177	332.462	1.75364	0.183559	1.86519e-22	2.48249e-21	PTPRJ
ENSG00000198948	625.699	-1.61029	0.168185	1.89513e-22	2.52067e-21	MFAP3L
ENSG00000139625	887.853	1.33302	0.138702	1.91613e-22	2.54692e-21	MAP3K12
ENSG00000146826	480.143	1.18617	0.123252	1.97241e-22	2.61828e-21	C7orf43
ENSG00000197557	286.93	1.51203	0.157928	2.11481e-22	2.80546e-21	TTC30A
ENSG00000160392	333.709	-1.82544	0.191361	2.22445e-22	2.94897e-21	C19orf47
ENSG00000107882	431.565	-1.25552	0.130793	2.31306e-22	3.06241e-21	SUFU
ENSG00000185504	603.9	-1.05423	0.109559	2.40453e-22	3.17935e-21	FAAP100
ENSG00000048342	380.108	1.32014	0.137792	2.57345e-22	3.39601e-21	CC2D2A
ENSG00000182667	107.1	3.56852	0.378199	2.64186e-22	3.48028e-21	NTM
ENSG00000054654	1028.66	1.56171	0.16349	2.64249e-22	3.48028e-21	SYNE2
ENSG00000164258	449.511	-1.19614	0.124733	2.68306e-22	3.53141e-21	NDUFS4
ENSG00000228560	71.5427	4.80476	0.500514	3.09196e-22	4.06429e-21	AL513323.1
ENSG00000173898	111.437	3.92539	0.415575	3.23948e-22	4.25543e-21	SPTBN2
ENSG00000112378	225.886	1.82476	0.191924	3.37597e-22	4.42896e-21	PERP
ENSG00000165949	340.204	2.59771	0.275564	3.40621e-22	4.46572e-21	IFI27
ENSG00000128059	282.295	-1.46621	0.153883	3.42539e-22	4.48795e-21	PPAT
ENSG00000179832	498.966	1.07912	0.112712	3.83333e-22	5.01591e-21	MROH1
ENSG00000157542	1504.76	-1.01982	0.106475	3.85708e-22	5.04372e-21	KCNJ6
ENSG00000132329	366.564	-1.59105	0.16742	3.89959e-22	5.0927e-21	RAMP1
ENSG00000266923	138.09	-2.07286	0.219148	4.02443e-22	5.25234e-21	AC063949.2
ENSG00000133816	3171.15	-1.15698	0.121225	4.19489e-22	5.46772e-21	MICAL2
ENSG00000227120	69.3092	5.25679	0.549409	4.23322e-22	5.51057e-21	AC009238.1
ENSG00000091129	942.901	1.15991	0.121794	4.45675e-22	5.79781e-21	NRCAM
ENSG00000186300	551.783	-1.45917	0.153644	4.75165e-22	6.16552e-21	ZNF555
ENSG00000130598	70.7142	-5.02821	0.532175	4.77722e-22	6.19472e-21	TNNI2
ENSG00000117643	430.222	-1.75604	0.185861	5.28382e-22	6.84283e-21	MAN1C1
ENSG00000136244	77.2672	4.74802	0.504564	5.54544e-22	7.17704e-21	IL6
ENSG00000187391	222.564	1.81595	0.192419	6.08481e-22	7.85997e-21	MAGI2
ENSG00000166900	494.086	1.23045	0.13012	8.94061e-22	1.1512e-20	STX3
ENSG00000260398	82.7757	-3.40115	0.364163	9.27234e-22	1.19315e-20	AC068700.1
ENSG00000164627	82.7326	6.07991	0.637733	9.58883e-22	1.23309e-20	KIF6
ENSG00000163686	179.887	1.86002	0.198117	9.60747e-22	1.2347e-20	ABHD6
ENSG00000196372	359.993	1.3593	0.144169	1.04146e-21	1.33587e-20	ASB13
ENSG00000230387	58.9569	-4.38093	0.467399	1.07706e-21	1.37979e-20	AL118508.1
ENSG00000188313	811.587	1.06681	0.112719	1.11184e-21	1.42344e-20	PLSCR1
ENSG00000100678	322.267	-1.30725	0.138744	1.15537e-21	1.47729e-20	SLC8A3
ENSG00000117151	398.771	1.26763	0.134441	1.18779e-21	1.51682e-20	CTBS
ENSG00000105671	516.452	-1.32864	0.141167	1.18874e-21	1.51707e-20	DDX49
ENSG00000119616	666.355	-1.11512	0.11813	1.25022e-21	1.59375e-20	FCF1
ENSG00000019549	941.57	-1.19244	0.126884	1.2504e-21	1.59375e-20	SNAI2
ENSG00000141574	221.185	-3.0656	0.330412	1.38111e-21	1.75813e-20	SECTM1
ENSG00000181826	1021.37	-1.59297	0.170185	1.45351e-21	1.8468e-20	RELL1
ENSG00000123352	433.75	1.3209	0.140446	1.45648e-21	1.8494e-20	SPATS2
ENSG00000184374	72.957	5.50857	0.582066	1.54084e-21	1.95529e-20	COLEC10
ENSG00000149600	209.857	-1.59097	0.170129	1.63484e-21	2.07196e-20	COMMD7
ENSG00000177082	566.75	1.21249	0.128998	1.7047e-21	2.15644e-20	WDR73
ENSG00000081052	240.644	-2.51182	0.271018	1.84695e-21	2.33346e-20	COL4A4
ENSG00000052802	1392.98	-1.06338	0.113031	1.86169e-21	2.3506e-20	MSMO1
ENSG00000257219	96.6695	2.70328	0.290978	1.89369e-21	2.38952e-20	LINC02407
ENSG00000224389	345.797	1.61419	0.173105	2.04898e-21	2.58384e-20	C4B
ENSG00000166348	1642.99	-1.27417	0.136114	2.10057e-21	2.64724e-20	USP54
ENSG00000251191	78.1879	3.60878	0.389562	2.17947e-21	2.74496e-20	LINC00589
ENSG00000106665	769.363	1.0542	0.112267	2.20463e-21	2.77492e-20	CLIP2
ENSG00000178585	265.489	-1.5572	0.167065	2.34533e-21	2.94833e-20	CTNNBIP1
ENSG00000104886	456.565	-1.21331	0.129756	2.58618e-21	3.24908e-20	PLEKHJ1
ENSG00000186918	543.077	-1.41563	0.151846	2.64661e-21	3.32293e-20	ZNF395
ENSG00000111254	69.9256	4.37485	0.468901	2.67152e-21	3.35212e-20	AKAP3
ENSG00000114904	487.614	1.19567	0.127874	2.80408e-21	3.51626e-20	NEK4
ENSG00000130363	389.92	1.70641	0.183738	2.95726e-21	3.70144e-20	RSPH3
ENSG00000006788	233.737	-2.2023	0.238599	3.29317e-21	4.11933e-20	MYH13
ENSG00000164308	337.369	1.54285	0.166511	4.09381e-21	5.11448e-20	ERAP2
ENSG00000258839	160.768	2.33744	0.254111	4.68757e-21	5.85265e-20	MC1R
ENSG00000162804	1480.44	-1.15321	0.124991	5.05267e-21	6.30068e-20	SNED1
ENSG00000140521	792.087	-1.46578	0.158624	5.07384e-21	6.31926e-20	POLG
ENSG00000072682	2888.42	-1.14358	0.123151	5.18088e-21	6.44859e-20	P4HA2
ENSG00000235609	341.158	1.35957	0.146928	5.47442e-21	6.80976e-20	AF127577.4
ENSG00000113790	197.341	2.1056	0.229533	5.65283e-21	7.02302e-20	EHHADH
ENSG00000105520	341.49	-1.26698	0.13685	5.68113e-21	7.05383e-20	PLPPR2
ENSG00000183023	277.463	2.03821	0.221652	5.9131e-21	7.33385e-20	SLC8A1
ENSG00000198721	821.347	1.07124	0.115371	6.09594e-21	7.55406e-20	ECI2
ENSG00000146540	551.213	-1.12368	0.121168	6.15105e-21	7.61386e-20	C7orf50
ENSG00000244731	370.694	1.79735	0.195552	6.18943e-21	7.65666e-20	C4A
ENSG00000117408	827.477	-1.00834	0.108544	6.43108e-21	7.94098e-20	IPO13
ENSG00000197565	104.334	2.61697	0.286863	6.92823e-21	8.53918e-20	COL4A6
ENSG00000101986	729.58	-1.25433	0.13587	6.95324e-21	8.56476e-20	ABCD1
ENSG00000170162	580.932	1.1001	0.118886	7.68573e-21	9.46123e-20	VGLL2
ENSG00000104177	532.405	1.46153	0.159035	8.39687e-21	1.03241e-19	MYEF2
ENSG00000177822	291.886	-1.4609	0.158962	8.42412e-21	1.03512e-19	AC098864.1
ENSG00000067113	493.457	-1.47331	0.160486	9.02131e-21	1.10783e-19	PLPP1
ENSG00000198087	627.542	1.15081	0.124798	9.48678e-21	1.16428e-19	CD2AP
ENSG00000214357	648.151	-1.49059	0.162873	9.70235e-21	1.18929e-19	NEURL1B
ENSG00000164823	1135.17	-1.50701	0.164377	9.84437e-21	1.20597e-19	OSGIN2
ENSG00000166439	590.885	1.053	0.114153	1.07147e-20	1.31178e-19	RNF169
ENSG00000106524	333.016	1.37257	0.149565	1.17071e-20	1.43068e-19	ANKMY2
ENSG00000133874	134.743	-2.11834	0.233082	1.2373e-20	1.51114e-19	RNF122
ENSG00000119514	59.1632	4.27079	0.46832	1.33177e-20	1.62553e-19	GALNT12
ENSG00000108381	76.5278	5.97641	0.644009	1.37645e-20	1.67905e-19	ASPA
ENSG00000168397	852.494	-1.01467	0.110336	1.46336e-20	1.78399e-19	ATG4B
ENSG00000136160	108.901	2.52487	0.27891	1.5718e-20	1.91503e-19	EDNRB
ENSG00000106853	696.25	1.12888	0.123126	1.63955e-20	1.99516e-19	PTGR1
ENSG00000083290	361.511	1.59053	0.174563	1.65956e-20	2.0183e-19	ULK2
ENSG00000139372	668.474	-1.08099	0.117916	1.66193e-20	2.01997e-19	TDG
ENSG00000154511	453.289	-1.16684	0.127566	1.79504e-20	2.17912e-19	FAM69A
ENSG00000105767	121.71	2.24956	0.248974	2.17672e-20	2.63295e-19	CADM4
ENSG00000008838	1119.26	-1.15517	0.126562	2.17667e-20	2.63295e-19	MED24
ENSG00000183579	413.377	-1.19224	0.130762	2.26013e-20	2.73221e-19	ZNRF3
ENSG00000137941	1053.84	-1.01315	0.110789	2.27526e-20	2.74885e-19	TTLL7
ENSG00000132669	817.607	-1.36673	0.150338	2.29356e-20	2.7693e-19	RIN2
ENSG00000141696	484.572	-1.24843	0.137079	2.31084e-20	2.7885e-19	P3H4
ENSG00000176407	832.166	-1.03444	0.113306	2.54405e-20	3.06258e-19	KCMF1
ENSG00000070669	1131.58	-3.22771	0.360803	2.71871e-20	3.26893e-19	ASNS
ENSG00000141012	498.999	-1.16933	0.12854	2.8363e-20	3.4083e-19	GALNS
ENSG00000186448	782.213	1.00002	0.109895	3.54776e-20	4.24804e-19	ZNF197
ENSG00000158019	431.83	-1.17514	0.129523	3.55568e-20	4.255e-19	BABAM2
ENSG00000066629	237.978	-1.60524	0.177922	3.56775e-20	4.2669e-19	EML1
ENSG00000170558	703.685	1.44494	0.159788	3.7153e-20	4.43811e-19	CDH2
ENSG00000170381	168.038	1.90579	0.211849	3.72161e-20	4.44302e-19	SEMA3E
ENSG00000137869	112.34	2.56255	0.286163	3.86995e-20	4.61737e-19	CYP19A1
ENSG00000186642	108.944	-3.37241	0.378529	3.96585e-20	4.72901e-19	PDE2A
ENSG00000139269	83.839	-4.56547	0.512945	4.47964e-20	5.33851e-19	INHBE
ENSG00000197948	173.631	2.29236	0.255926	4.54812e-20	5.41691e-19	FCHSD1
ENSG00000126217	363.393	1.37838	0.152794	4.67947e-20	5.57006e-19	MCF2L
ENSG00000125834	533.505	1.02622	0.113231	5.04214e-20	5.99467e-19	STK35
ENSG00000157152	61.628	-3.86355	0.433571	5.29237e-20	6.28477e-19	SYN2
ENSG00000259953	59.0245	4.18858	0.468455	8.03001e-20	9.49661e-19	AL138756.1
ENSG00000168944	475.753	1.14527	0.127339	8.14542e-20	9.62745e-19	CEP120
ENSG00000166432	190.344	2.93344	0.331459	8.99933e-20	1.0618e-18	ZMAT1
ENSG00000132530	189.229	2.16935	0.24485	9.71683e-20	1.14512e-18	XAF1
ENSG00000189221	382.696	-1.15509	0.12887	1.01188e-19	1.1904e-18	MAOA
ENSG00000147874	1114.69	1.21671	0.136013	1.17242e-19	1.37686e-18	HAUS6
ENSG00000132429	330.675	-1.45577	0.163556	1.20823e-19	1.41727e-18	POPDC3
ENSG00000010810	1574.08	-1.07868	0.120488	1.21347e-19	1.42258e-18	FYN
ENSG00000270959	118.442	2.20372	0.249705	1.24714e-19	1.46035e-18	LPP-AS2
ENSG00000143473	361.273	-1.28551	0.144117	1.25748e-19	1.47161e-18	KCNH1
ENSG00000130066	1561.2	1.06284	0.11885	1.45296e-19	1.69545e-18	SAT1
ENSG00000154124	456.807	-1.37986	0.155301	1.53786e-19	1.79246e-18	OTULIN
ENSG00000259207	201.324	2.6427	0.300458	1.60127e-19	1.86529e-18	ITGB3
ENSG00000120925	808.841	1.17561	0.132054	1.64669e-19	1.91598e-18	RNF170
ENSG00000142552	1786.31	1.00137	0.112127	1.73407e-19	2.013e-18	RCN3
ENSG00000146242	73.0859	2.96679	0.337311	1.74569e-19	2.02532e-18	TPBG
ENSG00000107859	235.324	-1.45026	0.163685	1.79262e-19	2.07738e-18	PITX3
ENSG00000096092	135.711	2.15006	0.244188	1.82847e-19	2.11771e-18	TMEM14A
ENSG00000198168	249.553	1.68952	0.191358	2.02589e-19	2.34366e-18	SVIP
ENSG00000169891	192.129	-1.59336	0.180678	2.17627e-19	2.51355e-18	REPS2
ENSG00000145014	203.865	1.78069	0.202079	2.18559e-19	2.52262e-18	TMEM44
ENSG00000186193	172.317	-1.83076	0.208313	2.37142e-19	2.73397e-18	SAPCD2
ENSG00000008853	428.584	-1.1929	0.134698	2.4102e-19	2.77711e-18	RHOBTB2
ENSG00000124659	377.627	-1.15185	0.129947	2.44982e-19	2.82114e-18	TBCC
ENSG00000145911	70.516	-3.83496	0.44097	2.96228e-19	3.40738e-18	N4BP3
ENSG00000162687	123.091	2.39071	0.275161	3.4319e-19	3.93857e-18	KCNT2
ENSG00000196220	134.208	2.14618	0.246564	3.69268e-19	4.23545e-18	SRGAP3
ENSG00000135749	118.798	2.72269	0.312615	3.87966e-19	4.44486e-18	PCNX2
ENSG00000167994	177.898	1.90527	0.218524	4.05547e-19	4.64101e-18	RAB3IL1
ENSG00000115165	52.311	-4.46811	0.513405	4.4621e-19	5.09767e-18	CYTIP
ENSG00000108825	65.6148	-3.3568	0.38789	4.56199e-19	5.20588e-18	PTGES3L-AARSD1
ENSG00000179593	52.6725	-5.48838	0.622407	4.95641e-19	5.64958e-18	ALOX15B
ENSG00000124593	384.953	1.13697	0.129316	5.06947e-19	5.77519e-18	AL365205.1
ENSG00000102359	893.603	1.80464	0.207397	5.22087e-19	5.94431e-18	SRPX2
ENSG00000082512	411.775	-1.78633	0.20609	6.78929e-19	7.70395e-18	TRAF5
ENSG00000123080	549.401	-1.15388	0.131939	7.18977e-19	8.1538e-18	CDKN2C
ENSG00000160094	514.738	-1.12049	0.128223	7.9321e-19	8.98556e-18	ZNF362
ENSG00000280323	111.931	-2.45846	0.285921	9.42499e-19	1.06707e-17	AC053503.6
ENSG00000101871	505.069	1.44204	0.166231	9.9579e-19	1.12551e-17	MID1
ENSG00000110876	155.246	-1.98665	0.230839	1.04963e-18	1.18437e-17	SELPLG
ENSG00000146707	178.34	-1.67589	0.194266	1.05451e-18	1.18921e-17	POMZP3
ENSG00000117226	267.348	2.17043	0.252601	1.17612e-18	1.32562e-17	GBP3
ENSG00000152749	432.373	1.29921	0.150041	1.32146e-18	1.48528e-17	GPR180
ENSG00000115271	110.094	2.11251	0.246379	1.36782e-18	1.53653e-17	GCA
ENSG00000035141	529.855	-1.09281	0.125925	1.40337e-18	1.57559e-17	FAM136A
ENSG00000145386	622.883	-1.4936	0.173293	1.42403e-18	1.59789e-17	CCNA2
ENSG00000151553	1032.55	1.02683	0.118325	1.52555e-18	1.7099e-17	FAM160B1
ENSG00000128567	492.828	1.45151	0.168343	1.54506e-18	1.73081e-17	PODXL
ENSG00000139304	258.505	1.97113	0.230107	1.60503e-18	1.796e-17	PTPRQ
ENSG00000132326	175.239	-1.65975	0.193521	1.69089e-18	1.88788e-17	PER2
ENSG00000204272	356.411	-1.48524	0.172937	1.81671e-18	2.02388e-17	NBDY
ENSG00000142945	324.481	-1.63883	0.191098	1.82745e-18	2.03472e-17	KIF2C
ENSG00000136720	521.562	-1.17028	0.135584	1.89913e-18	2.11335e-17	HS6ST1
ENSG00000162542	128.409	2.15561	0.252575	1.91878e-18	2.13405e-17	TMCO4
ENSG00000101544	667.254	1.15402	0.133581	1.96296e-18	2.18198e-17	ADNP2
ENSG00000100744	416.181	1.19375	0.138565	2.03672e-18	2.26148e-17	GSKIP
ENSG00000113742	818.011	-1.26062	0.146652	2.22416e-18	2.46418e-17	CPEB4
ENSG00000110723	150.73	2.08715	0.246062	2.5048e-18	2.7675e-17	EXPH5
ENSG00000124766	622.825	1.02553	0.118967	2.60399e-18	2.87394e-17	SOX4
ENSG00000173621	1179.2	-1.52716	0.178915	2.70708e-18	2.98609e-17	LRFN4
ENSG00000173209	1801.74	1.24435	0.144997	2.73985e-18	3.02057e-17	AHSA2P
ENSG00000159164	262.676	1.57182	0.183959	2.81813e-18	3.10348e-17	SV2A
ENSG00000272031	265.712	2.05587	0.241978	2.92975e-18	3.22465e-17	ANKRD34A
ENSG00000065923	474.993	1.73946	0.204485	3.17605e-18	3.49383e-17	SLC9A7
ENSG00000071205	706.613	-1.00838	0.117327	3.19551e-18	3.51332e-17	ARHGAP10
ENSG00000006062	460.666	-1.28016	0.149675	3.22311e-18	3.5398e-17	MAP3K14
ENSG00000262468	100.099	2.78522	0.330855	3.33835e-18	3.66038e-17	LINC01569
ENSG00000052795	647.483	-1.00219	0.116751	3.63075e-18	3.97235e-17	FNIP2
ENSG00000145246	903.272	1.39006	0.163186	3.85719e-18	4.21324e-17	ATP10D
ENSG00000177291	64.6848	-6.57214	0.753838	4.08863e-18	4.45879e-17	GJD4
ENSG00000075240	396.427	-1.2953	0.151989	4.12242e-18	4.49321e-17	GRAMD4
ENSG00000141562	676.424	-1.0736	0.125454	4.15301e-18	4.52411e-17	NARF
ENSG00000171388	99.1082	-2.62523	0.312394	4.24393e-18	4.62066e-17	APLN
ENSG00000057294	152.378	-1.91608	0.22679	4.39607e-18	4.77856e-17	PKP2
ENSG00000130640	634.487	-1.02762	0.120143	4.45638e-18	4.8389e-17	TUBGCP2
ENSG00000161618	389.776	1.29778	0.152697	4.82765e-18	5.23922e-17	ALDH16A1
ENSG00000110881	400.73	-1.23441	0.145218	5.2585e-18	5.6976e-17	ASIC1
ENSG00000010803	433.237	-1.06641	0.125036	5.26855e-18	5.70543e-17	SCMH1
ENSG00000106993	644.074	-1.0661	0.125127	5.59284e-18	6.04687e-17	CDC37L1
ENSG00000213928	921.191	1.10449	0.129806	6.18351e-18	6.66761e-17	IRF9
ENSG00000160224	66.5002	-4.3767	0.523463	6.24518e-18	6.73051e-17	AIRE
ENSG00000250722	417.369	1.48269	0.175282	6.33347e-18	6.82201e-17	SELENOP
ENSG00000277406	91.0039	2.66577	0.317903	6.737e-18	7.24892e-17	SEC22B4P
ENSG00000215012	550.972	-1.53296	0.181854	6.8014e-18	7.31431e-17	RTL10
ENSG00000067141	226.541	1.89854	0.226381	6.86298e-18	7.36875e-17	NEO1
ENSG00000105835	1781.38	-1.19859	0.141777	8.25508e-18	8.83521e-17	NAMPT
ENSG00000170271	268.731	-1.60928	0.191509	8.30707e-18	8.88614e-17	FAXDC2
ENSG00000134574	636.592	1.51618	0.180146	8.3322e-18	8.9083e-17	DDB2
ENSG00000158220	109.284	-2.52165	0.302468	8.47199e-18	9.05295e-17	ESYT3
ENSG00000139438	74.0437	-2.86034	0.344306	8.71382e-18	9.30151e-17	FAM222A
ENSG00000280789	257.8	-1.48928	0.177229	8.85665e-18	9.44897e-17	PAGR1
ENSG00000185813	500.99	-1.04219	0.122971	8.90697e-18	9.49762e-17	PCYT2
ENSG00000186567	137.228	-2.17558	0.261009	9.17373e-18	9.76658e-17	CEACAM19
ENSG00000143816	123.108	-2.11727	0.253736	9.72453e-18	1.03421e-16	WNT9A
ENSG00000113368	567.941	-1.3243	0.15774	9.96747e-18	1.05893e-16	LMNB1
ENSG00000249992	284.148	-1.37888	0.164139	1.0483e-17	1.11194e-16	TMEM158
ENSG00000162458	433.774	-1.53761	0.183597	1.0557e-17	1.1192e-16	FBLIM1
ENSG00000188042	459.576	-1.02529	0.121457	1.1805e-17	1.24888e-16	ARL4C
ENSG00000163257	714.08	-1.12648	0.133708	1.18202e-17	1.24983e-16	DCAF16
ENSG00000171084	79.8275	2.55721	0.308409	1.41986e-17	1.49739e-16	FAM86JP
ENSG00000138642	188.656	2.01556	0.242634	1.45204e-17	1.53052e-16	HERC6
ENSG00000056972	585.562	1.10438	0.131334	1.49321e-17	1.5731e-16	TRAF3IP2
ENSG00000100307	347.156	1.12345	0.133759	1.54485e-17	1.62666e-16	CBX7
ENSG00000145681	71.0306	3.825	0.461407	1.82304e-17	1.91457e-16	HAPLN1
ENSG00000021762	702.878	-1.0455	0.124777	1.96526e-17	2.06286e-16	OSBPL5
ENSG00000179403	149.137	-2.40372	0.291798	1.98425e-17	2.08171e-16	VWA1
ENSG00000137752	77.4916	3.50411	0.425597	2.03934e-17	2.13839e-16	CASP1
ENSG00000184381	433.38	1.35555	0.162645	2.04281e-17	2.14091e-16	PLA2G6
ENSG00000138772	54.9531	5.25697	0.627305	2.11514e-17	2.21442e-16	ANXA3
ENSG00000144451	385.344	1.08989	0.130312	2.16769e-17	2.26826e-16	SPAG16
ENSG00000127774	307.609	-1.25596	0.150817	2.23709e-17	2.33966e-16	EMC6
ENSG00000037042	469.853	1.46974	0.177037	2.38374e-17	2.48916e-16	TUBG2
ENSG00000214413	534.281	1.00642	0.120329	2.3915e-17	2.49597e-16	BBIP1
ENSG00000112787	370.956	-1.16446	0.139683	2.42103e-17	2.52549e-16	FBRSL1
ENSG00000064886	58.1693	-4.72689	0.574779	2.46157e-17	2.56512e-16	CHI3L2
ENSG00000269968	176.669	-1.78938	0.217028	2.66653e-17	2.7744e-16	AC006064.4
ENSG00000174007	111.263	2.13315	0.260033	2.73539e-17	2.84458e-16	CEP19
ENSG00000205133	453.142	1.19336	0.143569	2.88282e-17	2.99635e-16	TRIQK
ENSG00000138078	2612.16	-1.00503	0.120497	2.89033e-17	3.00261e-16	PREPL
ENSG00000266964	68.9134	-3.35789	0.410996	2.89679e-17	3.00777e-16	FXYD1
ENSG00000234810	175.757	1.77597	0.215756	2.94238e-17	3.05353e-16	AL603840.1
ENSG00000041353	87.1668	4.17501	0.509679	3.11007e-17	3.22093e-16	RAB27B
ENSG00000150630	377.683	1.22097	0.147081	3.26843e-17	3.38146e-16	VEGFC
ENSG00000186577	277.48	1.35222	0.163535	3.37158e-17	3.4846e-16	SMIM29
ENSG00000137563	807.557	1.35519	0.163848	3.3996e-17	3.51176e-16	GGH
ENSG00000250742	229.641	1.6063	0.195139	3.47779e-17	3.58885e-16	LINC02381
ENSG00000173040	335.804	-1.2493	0.151122	3.8377e-17	3.9562e-16	EVC2
ENSG00000105722	1226.37	1.09702	0.132262	3.85411e-17	3.97109e-16	ERF
ENSG00000272768	78.787	-2.44928	0.300573	4.12054e-17	4.23695e-16	AC004854.2
ENSG00000162706	282.277	1.31346	0.159625	4.84383e-17	4.96801e-16	CADM3
ENSG00000106086	615.344	1.04529	0.126303	4.84213e-17	4.96801e-16	PLEKHA8
ENSG00000174407	54.611	-4.41822	0.543823	4.90895e-17	5.03224e-16	MIR1-1HG
ENSG00000140488	126.75	1.91933	0.235355	5.15476e-17	5.27617e-16	CELF6
ENSG00000104369	149.616	-2.35307	0.290147	5.20789e-17	5.32784e-16	JPH1
ENSG00000167136	235.175	-1.37593	0.167659	5.3739e-17	5.49211e-16	ENDOG
ENSG00000111319	144.042	2.72764	0.336854	5.37692e-17	5.49241e-16	SCNN1A
ENSG00000137809	1066.49	-1.7258	0.211547	5.49519e-17	5.6047e-16	ITGA11
ENSG00000063438	64.6929	-3.06992	0.379996	6.43889e-17	6.55395e-16	AHRR
ENSG00000166908	373.721	1.45414	0.177999	6.8078e-17	6.91549e-16	PIP4K2C
ENSG00000099822	206.452	-1.50288	0.184351	7.28644e-17	7.3831e-16	HCN2
ENSG00000130303	105.173	2.28834	0.282672	7.41153e-17	7.50608e-16	BST2
ENSG00000131779	394.77	1.09542	0.133274	7.42093e-17	7.51183e-16	PEX11B
ENSG00000169660	242.251	-1.35758	0.16616	7.59567e-17	7.68485e-16	HEXDC
ENSG00000128965	200.504	-2.56761	0.319187	7.68685e-17	7.7732e-16	CHAC1
ENSG00000173193	878.669	1.06141	0.129133	7.72708e-17	7.80997e-16	PARP14
ENSG00000198736	324.711	-1.21715	0.148729	7.94982e-17	8.02919e-16	MSRB1
ENSG00000261553	184.844	-2.55209	0.317269	7.97857e-17	8.05205e-16	AL137782.1
ENSG00000139174	659.664	-1.21342	0.148265	8.24791e-17	8.3197e-16	PRICKLE1
ENSG00000130283	121.619	-2.29221	0.284077	8.27244e-17	8.34027e-16	GDF1
ENSG00000168778	189.649	1.82649	0.225156	8.33874e-17	8.39453e-16	TCTN2
ENSG00000120868	530.464	-1.08193	0.131906	8.54522e-17	8.59381e-16	APAF1
ENSG00000036530	76.1921	-2.71933	0.339294	1.01744e-16	1.02119e-15	CYP46A1
ENSG00000197646	61.5638	2.95901	0.368018	1.10096e-16	1.10337e-15	PDCD1LG2
ENSG00000070785	329.512	-1.28601	0.158337	1.18968e-16	1.19169e-15	EIF2B3
ENSG00000168404	67.7854	2.68251	0.335073	1.32081e-16	1.32041e-15	MLKL
ENSG00000112984	515.783	-1.63379	0.202661	1.3686e-16	1.36616e-15	KIF20A
ENSG00000185010	207.735	1.41324	0.174581	1.41933e-16	1.4161e-15	F8
ENSG00000198901	843.04	-1.23843	0.15274	1.47437e-16	1.47029e-15	PRC1
ENSG00000177370	490.335	-1.00595	0.123612	1.54755e-16	1.54174e-15	TIMM22
ENSG00000158246	84.4547	-2.18738	0.273517	1.61238e-16	1.60474e-15	TENT5B
ENSG00000165355	397.708	1.12544	0.13885	1.68828e-16	1.67779e-15	FBXO33
ENSG00000122592	405.105	1.34022	0.166047	1.73384e-16	1.72137e-15	HOXA7
ENSG00000154642	499.037	-1.15482	0.142582	1.76177e-16	1.74739e-15	C21orf91
ENSG00000151575	107.29	2.16269	0.271205	1.90603e-16	1.88768e-15	TEX9
ENSG00000174799	266.952	1.43522	0.178227	1.9203e-16	1.90088e-15	CEP135
ENSG00000104723	403.164	1.28744	0.159528	1.95683e-16	1.93515e-15	TUSC3
ENSG00000159873	618.858	-1.05571	0.130375	1.98519e-16	1.96223e-15	CCDC117
ENSG00000106266	1012.81	1.06697	0.131723	1.99917e-16	1.97508e-15	SNX8
ENSG00000181788	391.512	-1.08615	0.134277	2.089e-16	2.0618e-15	SIAH2
ENSG00000109466	440.724	-1.28082	0.15906	2.16669e-16	2.13743e-15	KLHL2
ENSG00000179277	105.336	2.17109	0.272807	2.23214e-16	2.19985e-15	MEIS3P1
ENSG00000167535	299.262	1.29184	0.160459	2.31906e-16	2.28328e-15	CACNB3
ENSG00000242294	154.62	2.06402	0.259023	2.32527e-16	2.28827e-15	STAG3L5P
ENSG00000131943	441.483	-1.1198	0.138871	2.37322e-16	2.33432e-15	C19orf12
ENSG00000111731	541.52	1.04362	0.129098	2.39121e-16	2.35088e-15	C2CD5
ENSG00000204842	1105.16	1.39152	0.173522	2.50859e-16	2.46266e-15	ATXN2
ENSG00000232774	560.067	1.2825	0.159569	2.57919e-16	2.53074e-15	FLJ22447
ENSG00000185739	53.9811	-3.97756	0.503283	2.70214e-16	2.64538e-15	SRL
ENSG00000174600	159.739	-2.32542	0.293993	2.70809e-16	2.64949e-15	CMKLR1
ENSG00000155016	739.886	1.00836	0.124802	2.74426e-16	2.68357e-15	CYP2U1
ENSG00000154589	119.381	1.87536	0.235727	2.87724e-16	2.80681e-15	LY96
ENSG00000245680	484.696	1.03142	0.127975	2.93986e-16	2.86651e-15	ZNF585B
ENSG00000154229	819.902	1.06772	0.132606	3.03014e-16	2.9531e-15	PRKCA
ENSG00000163322	412.997	1.04188	0.129448	3.26599e-16	3.17988e-15	ABRAXAS1
ENSG00000204323	46.5309	-3.67335	0.466403	3.42787e-16	3.32946e-15	SMIM5
ENSG00000131437	453.949	1.09433	0.136426	3.69679e-16	3.5872e-15	KIF3A
ENSG00000168000	166.613	2.1984	0.278854	3.70496e-16	3.59168e-15	BSCL2
ENSG00000138821	241.092	1.6644	0.209477	3.77162e-16	3.65278e-15	SLC39A8
ENSG00000106484	368.519	-1.13663	0.141937	3.8744e-16	3.75052e-15	MEST
ENSG00000196247	286.813	1.37201	0.172279	4.31791e-16	4.17184e-15	ZNF107
ENSG00000174132	343.541	-1.10445	0.138168	4.36804e-16	4.21826e-15	FAM174A
ENSG00000006459	338.689	-1.45679	0.183635	4.44863e-16	4.29402e-15	KDM7A
ENSG00000196876	468.712	1.59576	0.201502	4.77786e-16	4.60961e-15	SCN8A
ENSG00000123643	258.355	-1.48842	0.187759	4.79186e-16	4.6209e-15	SLC36A1
ENSG00000006282	1106.2	1.08926	0.136291	4.85427e-16	4.67885e-15	SPATA20
ENSG00000184182	861.074	-1.19667	0.150449	5.24665e-16	5.05222e-15	UBE2F
ENSG00000064300	327.603	-1.3166	0.165854	5.33967e-16	5.13933e-15	NGFR
ENSG00000137310	253.348	-1.67182	0.211879	5.38648e-16	5.18192e-15	TCF19
ENSG00000135218	448.565	1.12709	0.141478	5.39464e-16	5.1873e-15	CD36
ENSG00000197860	654.871	-1.21761	0.154098	5.60593e-16	5.3802e-15	SGTB
ENSG00000112294	131.992	1.82285	0.231526	5.69758e-16	5.46296e-15	ALDH5A1
ENSG00000225383	316.67	1.2891	0.162542	5.72258e-16	5.48432e-15	SFTA1P
ENSG00000254586	55.7119	-3.58279	0.459216	5.96694e-16	5.71036e-15	AC124301.1
ENSG00000164778	75.7685	-2.3672	0.303052	6.11423e-16	5.84855e-15	EN2
ENSG00000101057	266.927	-1.98757	0.253832	6.60922e-16	6.31304e-15	MYBL2
ENSG00000143633	225.831	-1.33138	0.168505	7.12598e-16	6.79056e-15	C1orf131
ENSG00000122557	699.613	-1.09506	0.138059	7.56127e-16	7.19516e-15	HERPUD2
ENSG00000145934	241.108	1.77534	0.226524	8.23425e-16	7.82079e-15	TENM2
ENSG00000240891	93.6495	2.50082	0.32195	9.27233e-16	8.79432e-15	PLCXD2
ENSG00000048162	323.86	-1.28514	0.163423	9.53703e-16	9.03262e-15	NOP16
ENSG00000172915	54.9815	3.15443	0.406054	9.64952e-16	9.13488e-15	NBEA
ENSG00000239713	85.6314	2.53645	0.328095	9.68749e-16	9.16652e-15	APOBEC3G
ENSG00000143390	1120.96	1.0862	0.137555	1.00197e-15	9.46757e-15	RFX5
ENSG00000275140	82.8756	10.6653	2.91616	1.07832e-15	1.01794e-14	SEC22B3
ENSG00000112874	440.245	1.05692	0.134137	1.21982e-15	1.14776e-14	NUDT12
ENSG00000115504	1481.78	1.0903	0.13861	1.24695e-15	1.17219e-14	EHBP1
ENSG00000069431	334.596	-1.65725	0.213193	1.28838e-15	1.21001e-14	ABCC9
ENSG00000161544	78.7045	2.77517	0.358628	1.29527e-15	1.21591e-14	CYGB
ENSG00000013392	289.192	1.1351	0.144541	1.38121e-15	1.29478e-14	RWDD2A
ENSG00000188269	43.8915	-5.17401	0.664856	1.42003e-15	1.33055e-14	OR7A5
ENSG00000152242	666.508	-1.031	0.131198	1.45239e-15	1.35835e-14	C18orf25
ENSG00000197616	86.5494	-3.21642	0.420357	1.5876e-15	1.48274e-14	MYH6
ENSG00000077585	378.465	1.03705	0.132101	1.63169e-15	1.52251e-14	GPR137B
ENSG00000267121	557.719	-1.44409	0.185794	1.66109e-15	1.54922e-14	AC008105.3
ENSG00000166402	289.844	-1.32572	0.170128	1.72772e-15	1.61062e-14	TUB
ENSG00000100359	1153.68	-1.05575	0.134913	1.82972e-15	1.70256e-14	SGSM3
ENSG00000141068	321.179	-2.03493	0.264553	1.84834e-15	1.71909e-14	KSR1
ENSG00000100889	494.484	-2.0487	0.266742	1.91249e-15	1.7763e-14	PCK2
ENSG00000198780	118.75	2.35391	0.307394	2.1353e-15	1.98233e-14	FAM169A
ENSG00000078237	881.637	1.21734	0.15658	2.16819e-15	2.01194e-14	TIGAR
ENSG00000215845	242.49	-1.33382	0.171994	2.17078e-15	2.01341e-14	TSTD1
ENSG00000203812	77.7037	10.5593	2.90864	2.22041e-15	2.05824e-14	HIST2H2AA3
ENSG00000170807	59.6138	-4.25836	0.559616	2.26743e-15	2.10016e-14	LMOD2
ENSG00000065809	360.642	-1.31982	0.170377	2.35078e-15	2.17536e-14	FAM107B
ENSG00000126759	56.5198	3.41611	0.447525	2.49206e-15	2.30293e-14	CFP
ENSG00000226200	117.851	2.63026	0.345136	2.66041e-15	2.45738e-14	SGMS1-AS1
ENSG00000158022	103.124	-2.31603	0.304174	2.80957e-15	2.59159e-14	TRIM63
ENSG00000084674	59.9884	2.72728	0.358305	2.90736e-15	2.67812e-14	APOB
ENSG00000068976	41.5174	-4.59141	0.599893	2.95299e-15	2.71891e-14	PYGM
ENSG00000155330	316.801	-1.70382	0.222351	3.09592e-15	2.84867e-14	C16orf87
ENSG00000101210	67.5687	-3.03967	0.401501	3.09675e-15	2.84867e-14	EEF1A2
ENSG00000253882	95.4626	-2.10047	0.275387	3.19229e-15	2.93388e-14	AC099548.2
ENSG00000181513	283.763	1.15196	0.148879	3.32134e-15	3.0497e-14	ACBD4
ENSG00000169122	526.051	-1.05742	0.136458	3.37674e-15	3.09775e-14	FAM110B
ENSG00000198270	154.336	1.87893	0.246748	3.59823e-15	3.29696e-14	TMEM116
ENSG00000175471	461.358	1.87453	0.245827	3.5988e-15	3.29696e-14	MCTP1
ENSG00000272888	537.057	-1.07039	0.138392	3.61674e-15	3.3104e-14	LINC01578
ENSG00000173137	222.14	-1.56011	0.20367	3.61668e-15	3.3104e-14	ADCK5
ENSG00000135314	42.8624	4.5262	0.588445	3.85389e-15	3.52266e-14	KHDC1
ENSG00000160194	608.431	-1.16517	0.15107	3.85272e-15	3.52266e-14	NDUFV3
ENSG00000182168	46.4549	3.53389	0.465166	4.00677e-15	3.66074e-14	UNC5C
ENSG00000171488	104.3	1.92576	0.25284	4.073e-15	3.71956e-14	LRRC8C
ENSG00000058335	156.331	2.08163	0.27464	4.08174e-15	3.72586e-14	RASGRF1
ENSG00000198805	157.005	1.71354	0.224546	4.18963e-15	3.82088e-14	PNP
ENSG00000184185	160.565	-1.84254	0.242699	4.46102e-15	4.06104e-14	KCNJ12
ENSG00000197208	60.7483	2.73115	0.360905	4.66812e-15	4.24766e-14	SLC22A4
ENSG00000185710	48.0327	-3.86358	0.512759	4.67617e-15	4.25306e-14	SMG1P4
ENSG00000174628	208.103	1.39145	0.181809	4.69327e-15	4.26669e-14	IQCK
ENSG00000176399	58.165	2.868	0.379081	4.83165e-15	4.38853e-14	DMRTA1
ENSG00000178726	132.786	-1.73506	0.228231	4.95382e-15	4.49545e-14	THBD
ENSG00000107815	311.437	-1.26274	0.164986	5.13671e-15	4.65513e-14	TWNK
ENSG00000108846	83.5653	2.70586	0.358799	5.17339e-15	4.68416e-14	ABCC3
ENSG00000101311	120.633	1.85129	0.243793	5.23896e-15	4.7414e-14	FERMT1
ENSG00000174483	450.097	1.13937	0.1485	5.37864e-15	4.86345e-14	BBS1
ENSG00000100429	464.443	1.01934	0.132378	5.48796e-15	4.95563e-14	HDAC10
ENSG00000176108	250.28	-1.2774	0.167054	5.58665e-15	5.04249e-14	CHMP6
ENSG00000106089	136.311	-1.95295	0.258629	5.9413e-15	5.35062e-14	STX1A
ENSG00000178568	60.8868	3.0047	0.400359	6.3512e-15	5.71211e-14	ERBB4
ENSG00000170855	515.128	-1.02568	0.133654	6.41171e-15	5.7629e-14	TRIAP1
ENSG00000131386	336.89	-1.14641	0.149808	6.41338e-15	5.7629e-14	GALNT15
ENSG00000137628	418.188	1.26662	0.166014	6.58378e-15	5.91075e-14	DDX60
ENSG00000138378	47.1673	4.14897	0.547016	6.60245e-15	5.92224e-14	STAT4
ENSG00000235173	266.709	-1.14032	0.149083	6.60161e-15	5.92224e-14	HGH1
ENSG00000172748	228.662	1.43757	0.188878	6.62944e-15	5.9438e-14	ZNF596
ENSG00000089127	114.369	2.12979	0.283802	7.31695e-15	6.55729e-14	OAS1
ENSG00000129480	432.061	1.18634	0.155564	7.93577e-15	7.10239e-14	DTD2
ENSG00000187942	54.513	-3.15519	0.422139	7.96074e-15	7.12157e-14	LDLRAD2
ENSG00000078018	255.388	1.256	0.165115	8.11638e-15	7.25759e-14	MAP2
ENSG00000228794	416.596	-1.36962	0.180678	8.27034e-15	7.38216e-14	LINC01128
ENSG00000126787	389.163	-1.57618	0.208761	8.31445e-15	7.41826e-14	DLGAP5
ENSG00000184575	3661.61	-1.09238	0.143318	8.47501e-15	7.55148e-14	XPOT
ENSG00000186174	227.246	1.92986	0.257319	9.70624e-15	8.62188e-14	BCL9L
ENSG00000179242	439.671	1.5755	0.209361	1.0654e-14	9.44708e-14	CDH4
ENSG00000119938	605.609	-1.01569	0.133928	1.06655e-14	9.44904e-14	PPP1R3C
ENSG00000162073	348.186	-1.06682	0.140523	1.14237e-14	1.01074e-13	PAQR4
ENSG00000109743	69.2151	2.84365	0.383616	1.22806e-14	1.0856e-13	BST1
ENSG00000122912	495.209	-1.22835	0.162715	1.22759e-14	1.0856e-13	SLC25A16
ENSG00000105287	382.783	1.24097	0.164566	1.25344e-14	1.10755e-13	PRKD2
ENSG00000137812	390.291	-1.3235	0.175965	1.4087e-14	1.24419e-13	KNL1
ENSG00000260804	308.905	1.25977	0.167233	1.44825e-14	1.27857e-13	LINC01963
ENSG00000155858	257.843	-1.1338	0.150342	1.52423e-14	1.34447e-13	LSM11
ENSG00000155158	384.694	1.18174	0.157014	1.53821e-14	1.35561e-13	TTC39B
ENSG00000006576	458.423	-1.01135	0.133721	1.53986e-14	1.35647e-13	PHTF2
ENSG00000134369	2079.43	-1.06857	0.141553	1.56522e-14	1.37822e-13	NAV1
ENSG00000181754	54.3442	3.30834	0.450138	1.60983e-14	1.41662e-13	AMIGO1
ENSG00000167747	519.284	-1.04757	0.138783	1.62775e-14	1.4314e-13	C19orf48
ENSG00000213694	92.9222	-2.52351	0.342791	1.66712e-14	1.46538e-13	S1PR3
ENSG00000117266	1886.74	-1.10446	0.146714	1.70973e-14	1.50218e-13	CDK18
ENSG00000258659	88.6945	2.1712	0.293551	1.86141e-14	1.63331e-13	TRIM34
ENSG00000124788	665.862	-1.3188	0.176448	1.96532e-14	1.72074e-13	ATXN1
ENSG00000165714	356.793	-1.74827	0.235871	2.01455e-14	1.76308e-13	BORCS5
ENSG00000171533	59.7627	2.67529	0.363971	2.06941e-14	1.80952e-13	MAP6
ENSG00000214708	51.0131	3.04161	0.412294	2.09073e-14	1.82737e-13	AC116407.1
ENSG00000176909	206.6	-1.47174	0.197753	2.12882e-14	1.85986e-13	MAMSTR
ENSG00000184828	46.3805	-3.13664	0.426862	2.17386e-14	1.89839e-13	ZBTB7C
ENSG00000072133	135.101	2.31558	0.315401	2.1849e-14	1.9072e-13	RPS6KA6
ENSG00000198892	381.293	-1.10816	0.147906	2.24561e-14	1.95681e-13	SHISA4
ENSG00000166166	279.314	-1.23998	0.166055	2.24934e-14	1.95921e-13	TRMT61A
ENSG00000205208	620.491	-1.00025	0.133294	2.47093e-14	2.1485e-13	C4orf46
ENSG00000143155	983.206	-1.04406	0.139337	2.48203e-14	2.15722e-13	TIPRL
ENSG00000031698	2641.72	-1.01336	0.135357	2.69329e-14	2.33681e-13	SARS
ENSG00000225840	108.001	-3.02264	0.414693	2.76015e-14	2.39276e-13	AC010970.1
ENSG00000270800	106.949	-2.34464	0.320938	2.79661e-14	2.42333e-13	RPS10-NUDT3
ENSG00000205517	91.9402	2.23919	0.305428	3.00486e-14	2.59931e-13	RGL3
ENSG00000030110	315.248	-1.25647	0.169248	3.05491e-14	2.64148e-13	BAK1
ENSG00000111261	51.0039	3.54002	0.483211	3.13818e-14	2.71115e-13	MANSC1
ENSG00000285336	125.868	-2.1342	0.291756	3.20142e-14	2.7646e-13	AC108734.4
ENSG00000183111	174.27	-1.94708	0.266124	3.2217e-14	2.78092e-13	ARHGEF37
ENSG00000175899	239.673	-1.66793	0.226761	3.25958e-14	2.81241e-13	A2M
ENSG00000132000	283.108	1.29713	0.175399	3.62827e-14	3.11851e-13	PODNL1
ENSG00000102683	41.2406	-4.56333	0.626229	3.95485e-14	3.39343e-13	SGCG
ENSG00000075275	70.1197	-4.19772	0.582047	4.06453e-14	3.48606e-13	CELSR1
ENSG00000104689	72.1445	2.4928	0.34339	4.23837e-14	3.63361e-13	TNFRSF10A
ENSG00000117586	550.767	1.03153	0.138887	4.26358e-14	3.65367e-13	TNFSF4
ENSG00000204764	105.828	2.00167	0.274725	4.26656e-14	3.65467e-13	RANBP17
ENSG00000133639	1194.49	-1.42889	0.194472	4.29682e-14	3.67903e-13	BTG1
ENSG00000181450	229.705	1.72653	0.235692	4.39758e-14	3.7621e-13	ZNF678
ENSG00000160223	65.3315	-2.97812	0.41186	4.6329e-14	3.95838e-13	ICOSLG
ENSG00000175745	353.657	1.22551	0.165967	4.71882e-14	4.03008e-13	NR2F1
ENSG00000109220	228.08	-1.2923	0.175548	4.80241e-14	4.09974e-13	CHIC2
ENSG00000089685	644.709	-1.28992	0.175209	4.80876e-14	4.10342e-13	BIRC5
ENSG00000124508	219.011	1.34315	0.182707	5.12075e-14	4.36043e-13	BTN2A2
ENSG00000154447	617.54	1.13319	0.153512	5.3824e-14	4.57356e-13	SH3RF1
ENSG00000172687	204.149	1.39593	0.190593	5.42837e-14	4.60874e-13	ZNF738
ENSG00000146592	91.5575	2.68047	0.373208	6.29967e-14	5.33277e-13	CREB5
ENSG00000254300	50.5269	3.00425	0.417173	6.68368e-14	5.64835e-13	LINC01111
ENSG00000155903	498.397	1.46434	0.200721	6.8265e-14	5.76663e-13	RASA2
ENSG00000188488	37.0493	-5.15084	0.704418	7.54257e-14	6.3529e-13	SERPINA5
ENSG00000164342	162.981	2.19299	0.305842	7.5642e-14	6.36846e-13	TLR3
ENSG00000104205	205.426	1.34394	0.18407	7.67123e-14	6.45587e-13	SGK3
ENSG00000103876	312.207	1.02153	0.138968	7.73771e-14	6.50911e-13	FAH
ENSG00000123364	146.878	-1.55062	0.213918	8.03177e-14	6.75084e-13	HOXC13
ENSG00000187266	157.285	2.08326	0.289503	9.08289e-14	7.61211e-13	EPOR
ENSG00000188290	178.513	-1.39311	0.191978	9.32132e-14	7.80869e-13	HES4
ENSG00000285517	105.268	1.83312	0.254538	9.67728e-14	8.10352e-13	LINC00941
ENSG00000107643	581.33	-1.03691	0.14203	9.95323e-14	8.33113e-13	MAPK8
ENSG00000198520	41.8679	4.15683	0.580055	1.02307e-13	8.55273e-13	ARMH1
ENSG00000164220	46.7639	5.2314	0.71582	1.03025e-13	8.60922e-13	F2RL2
ENSG00000164647	58.4989	2.66521	0.374142	1.03744e-13	8.66564e-13	STEAP1
ENSG00000172731	317.858	1.10661	0.151728	1.04592e-13	8.72926e-13	LRRC20
ENSG00000170290	51.371	-5.06531	0.706864	1.18188e-13	9.85587e-13	SLN
ENSG00000196693	325.99	1.67781	0.233665	1.20311e-13	1.00287e-12	ZNF33B
ENSG00000197586	448.546	-1.05008	0.144416	1.29472e-13	1.0779e-12	ENTPD6
ENSG00000260729	122.127	2.89334	0.408833	1.29857e-13	1.08066e-12	AC009690.1
ENSG00000047579	273.275	1.10225	0.151702	1.31418e-13	1.0932e-12	DTNBP1
ENSG00000213347	207.765	-1.97828	0.277465	1.36551e-13	1.1345e-12	MXD3
ENSG00000170011	46.1442	5.76137	0.782878	1.37596e-13	1.1427e-12	MYRIP
ENSG00000106105	3140.49	-1.1427	0.157745	1.43124e-13	1.18763e-12	GARS
ENSG00000055732	115.577	1.9231	0.269432	1.47111e-13	1.22021e-12	MCOLN3
ENSG00000047936	1002.33	-1.29292	0.179493	1.53745e-13	1.27472e-12	ROS1
ENSG00000169814	431.958	1.68678	0.236139	1.60692e-13	1.33012e-12	BTD
ENSG00000140022	474.051	-1.18233	0.163771	1.61154e-13	1.33286e-12	STON2
ENSG00000166851	326.532	-1.8158	0.254918	1.61703e-13	1.33685e-12	PLK1
ENSG00000170734	1513.46	1.185	0.164143	1.64118e-13	1.35626e-12	POLH
ENSG00000100311	223.232	-1.93378	0.27241	1.6737e-13	1.38144e-12	PDGFB
ENSG00000146666	39.7864	4.94614	0.689075	1.74939e-13	1.44096e-12	LINC00525
ENSG00000167074	151.936	-2.10701	0.297661	1.75087e-13	1.44159e-12	TEF
ENSG00000119431	83.7795	2.10091	0.296575	1.87267e-13	1.53811e-12	HDHD3
ENSG00000155886	108.893	-3.53069	0.50737	2.12893e-13	1.74645e-12	SLC24A2
ENSG00000284874	313.335	-1.26722	0.177037	2.2118e-13	1.81222e-12	SEPT5-GP1BB
ENSG00000104611	100.279	2.06297	0.291843	2.34761e-13	1.9196e-12	SH2D4A
ENSG00000186854	78.9265	2.26189	0.320661	2.35722e-13	1.92667e-12	TRABD2A
ENSG00000171310	227.062	1.30331	0.182733	2.49474e-13	2.0366e-12	CHST11
ENSG00000116791	419.202	1.29023	0.180679	2.53774e-13	2.07003e-12	CRYZ
ENSG00000149292	213.675	1.80769	0.256197	2.57217e-13	2.09726e-12	TTC12
ENSG00000129226	274.868	-1.42581	0.200639	2.62722e-13	2.14128e-12	CD68
ENSG00000197372	207.074	1.55214	0.219214	2.9183e-13	2.37468e-12	ZNF675
ENSG00000068489	534.469	-1.52499	0.215563	2.9671e-13	2.41244e-12	PRR11
ENSG00000141665	60.1043	2.87813	0.41273	2.99928e-13	2.43664e-12	FBXO15
ENSG00000154188	158.276	1.74008	0.247016	3.09775e-13	2.51462e-12	ANGPT1
ENSG00000104518	191.491	1.8024	0.256059	3.22174e-13	2.61211e-12	GSDMD
ENSG00000182010	97.8063	-1.78845	0.254255	3.28024e-13	2.6574e-12	RTKN2
ENSG00000228630	163.375	1.54203	0.218333	3.41506e-13	2.76329e-12	HOTAIR
ENSG00000163599	39.6125	3.84749	0.548663	3.42119e-13	2.76566e-12	CTLA4
ENSG00000144857	162.304	-2.63381	0.37988	3.41977e-13	2.76566e-12	BOC
ENSG00000115363	37.3924	4.48608	0.632244	3.44964e-13	2.7868e-12	EVA1A
ENSG00000143353	515.155	1.00722	0.140864	3.558e-13	2.86859e-12	LYPLAL1
ENSG00000168280	53.6712	9.92302	2.86206	3.57647e-13	2.88233e-12	KIF5C
ENSG00000108771	222.577	1.32321	0.187117	3.74345e-13	3.01329e-12	DHX58
ENSG00000133740	152.796	1.5299	0.217041	3.78606e-13	3.04637e-12	E2F5
ENSG00000006432	87.0088	1.99982	0.286376	3.93967e-13	3.16618e-12	MAP3K9
ENSG00000128915	933.411	1.04703	0.147104	3.95389e-13	3.17634e-12	ICE2
ENSG00000091831	60.9129	2.85772	0.411593	4.49104e-13	3.59926e-12	ESR1
ENSG00000126861	75.1689	7.42127	0.993908	4.50274e-13	3.6072e-12	OMG
ENSG00000197415	226.99	1.67811	0.239694	4.77452e-13	3.82038e-12	VEPH1
ENSG00000159871	46.9281	2.99208	0.431996	4.84434e-13	3.87317e-12	LYPD5
ENSG00000164171	36.4	3.82862	0.549628	4.8965e-13	3.91332e-12	ITGA2
ENSG00000180999	34.1357	-4.3031	0.616856	4.95009e-13	3.95458e-12	C1orf105
ENSG00000157110	414.015	1.11446	0.15738	5.0247e-13	4.0126e-12	RBPMS
ENSG00000079841	39.2352	4.96111	0.700829	5.14286e-13	4.10371e-12	RIMS1
ENSG00000138759	168.688	-1.58945	0.227685	5.22852e-13	4.1704e-12	FRAS1
ENSG00000162946	242.267	1.35669	0.192948	5.36743e-13	4.27613e-12	DISC1
ENSG00000121440	365.307	-1.0693	0.151188	5.41624e-13	4.31332e-12	PDZRN3
ENSG00000110090	458.153	1.20292	0.170799	5.62325e-13	4.4711e-12	CPT1A
ENSG00000158373	43.7004	3.22353	0.465116	5.64813e-13	4.48845e-12	HIST1H2BD
ENSG00000111907	306.668	1.13819	0.161294	5.64952e-13	4.48845e-12	TPD52L1
ENSG00000109472	190.16	2.08848	0.301212	5.66577e-13	4.49959e-12	CPE
ENSG00000134602	213.207	1.246	0.177334	5.9559e-13	4.72071e-12	STK26
ENSG00000253741	49.6172	4.47335	0.642134	6.34389e-13	5.01837e-12	LNCOC1
ENSG00000143801	333.503	-1.69651	0.244399	6.34786e-13	5.01954e-12	PSEN2
ENSG00000168078	339.322	-1.31913	0.188331	6.36896e-13	5.03425e-12	PBK
ENSG00000205808	190.152	1.49472	0.214729	6.53927e-13	5.16684e-12	PLPP6
ENSG00000204381	714.445	1.24466	0.177299	6.55763e-13	5.17729e-12	LAYN
ENSG00000116981	52.8463	-2.83085	0.412619	6.59862e-13	5.20151e-12	NT5C1A
ENSG00000213189	93.0719	-2.08896	0.30336	6.69262e-13	5.26737e-12	BTF3L4P2
ENSG00000068383	315.725	-1.0149	0.143952	6.80417e-13	5.35099e-12	INPP5A
ENSG00000163431	151.789	-1.47494	0.211832	7.11214e-13	5.58664e-12	LMOD1
ENSG00000179111	51.2114	2.72164	0.396259	7.28872e-13	5.71867e-12	HES7
ENSG00000270504	320.879	1.00878	0.143181	7.461e-13	5.84929e-12	AL391422.4
ENSG00000145779	143.541	1.50971	0.217202	7.80398e-13	6.11342e-12	TNFAIP8
ENSG00000121486	899.278	1.06463	0.151631	7.96876e-13	6.24008e-12	TRMT1L
ENSG00000144290	38.7335	4.48068	0.65047	8.13528e-13	6.368e-12	SLC4A10
ENSG00000220785	108.731	1.90992	0.276689	8.20594e-13	6.41833e-12	MTMR9LP
ENSG00000145242	37.2165	3.87829	0.561609	8.34503e-13	6.52459e-12	EPHA5
ENSG00000146376	676.26	1.00515	0.143171	8.91703e-13	6.96264e-12	ARHGAP18
ENSG00000198482	143.107	1.49625	0.215902	9.43773e-13	7.35326e-12	ZNF808
ENSG00000238105	64.5046	2.41359	0.352779	9.79689e-13	7.62426e-12	GOLGA2P5
ENSG00000030419	415.26	1.02196	0.146083	1.0518e-12	8.16966e-12	IKZF2
ENSG00000144810	711.502	1.08686	0.155752	1.09198e-12	8.47527e-12	COL8A1
ENSG00000148908	114.546	1.90134	0.277275	1.15705e-12	8.96993e-12	RGS10
ENSG00000133433	293.504	-1.31066	0.189493	1.19311e-12	9.23879e-12	GSTT2B
ENSG00000154856	63.0515	-3.71726	0.552206	1.2119e-12	9.38073e-12	APCDD1
ENSG00000065485	190.044	-1.41929	0.206035	1.25194e-12	9.67569e-12	PDIA5
ENSG00000088387	495.283	-1.02501	0.14732	1.32487e-12	1.02277e-11	DOCK9
ENSG00000102393	236.581	1.10634	0.159329	1.32796e-12	1.02465e-11	GLA
ENSG00000131747	2668.7	-1.19369	0.172527	1.33542e-12	1.02973e-11	TOP2A
ENSG00000103245	265.967	-1.05705	0.152178	1.35602e-12	1.04481e-11	CIAO3
ENSG00000139173	215.269	-1.31136	0.190395	1.42106e-12	1.09242e-11	TMEM117
ENSG00000146267	50.2164	3.69738	0.547801	1.42775e-12	1.09715e-11	FAXC
ENSG00000228526	237.739	1.47407	0.214489	1.43933e-12	1.10562e-11	MIR34AHG
ENSG00000176974	236.169	1.30202	0.188796	1.46095e-12	1.1218e-11	SHMT1
ENSG00000115738	658.15	1.19304	0.172572	1.47819e-12	1.13461e-11	ID2
ENSG00000142494	46.9467	-3.02133	0.448849	1.52516e-12	1.16977e-11	SLC47A1
ENSG00000069020	297.236	1.4847	0.216861	1.68427e-12	1.28838e-11	MAST4
ENSG00000109576	265.027	1.28161	0.186709	1.73828e-12	1.32768e-11	AADAT
ENSG00000280087	31.16	-3.99868	0.59167	1.76023e-12	1.34393e-11	AC011481.3
ENSG00000197568	78.481	2.10634	0.311722	1.8108e-12	1.38202e-11	HHLA3
ENSG00000104093	722.104	1.45393	0.212678	1.821e-12	1.38876e-11	DMXL2
ENSG00000186166	142.881	1.72442	0.253598	1.86796e-12	1.42349e-11	CCDC84
ENSG00000237649	406.71	-1.38965	0.203186	1.86904e-12	1.42378e-11	KIFC1
ENSG00000068394	288.079	-1.14911	0.167167	1.92384e-12	1.46386e-11	GPKOW
ENSG00000198142	283.776	1.09727	0.159082	1.93077e-12	1.46858e-11	SOWAHC
ENSG00000247746	64.3394	2.21015	0.3282	2.06677e-12	1.56907e-11	USP51
ENSG00000272752	263.202	1.37705	0.202179	2.35879e-12	1.78739e-11	STAG3L5P-PVRIG2P-PILRB
ENSG00000260077	35.9015	3.57461	0.532279	2.512e-12	1.90064e-11	AC104794.2
ENSG00000144655	227.419	1.18906	0.173839	2.51539e-12	1.9018e-11	CSRNP1
ENSG00000196091	37.8438	-4.93397	0.73291	2.58174e-12	1.95048e-11	MYBPC1
ENSG00000184675	215.342	-1.14438	0.167424	2.65077e-12	2.00113e-11	AMER1
ENSG00000171051	52.6001	-2.92214	0.439988	2.6687e-12	2.01391e-11	FPR1
ENSG00000266208	115.785	1.69379	0.251615	2.70343e-12	2.03783e-11	AC080112.1
ENSG00000261324	46.5107	2.81288	0.421243	2.77809e-12	2.08942e-11	AC010168.2
ENSG00000140043	551.248	1.11014	0.162624	2.84488e-12	2.13806e-11	PTGR2
ENSG00000265142	44.5972	-5.37551	0.801657	2.89346e-12	2.17376e-11	MIR133A1HG
ENSG00000213462	352.233	1.01182	0.147837	2.93579e-12	2.20392e-11	ERV3-1
ENSG00000127920	556.784	1.00606	0.146838	2.97441e-12	2.23125e-11	GNG11
ENSG00000092871	332.334	1.15522	0.169307	2.97573e-12	2.23141e-11	RFFL
ENSG00000174206	285.718	1.24507	0.183398	3.06177e-12	2.29508e-11	C12orf66
ENSG00000164620	59.7841	2.42285	0.362819	3.17865e-12	2.37826e-11	RELL2
ENSG00000213463	721.794	-1.05151	0.154316	3.46628e-12	2.5858e-11	SYNJ2BP
ENSG00000078967	303.206	-1.4474	0.214992	3.48305e-12	2.59735e-11	UBE2D4
ENSG00000177354	33.7169	-3.9843	0.600137	3.50719e-12	2.61341e-11	C10orf71
ENSG00000167034	130.995	2.10387	0.317124	3.52225e-12	2.62367e-11	NKX3-1
ENSG00000152684	489.259	1.16753	0.172046	3.73655e-12	2.77817e-11	PELO
ENSG00000139209	536.562	2.8835	0.437963	3.75419e-12	2.79025e-11	SLC38A4
ENSG00000163611	158.994	1.59698	0.238056	3.8505e-12	2.85973e-11	SPICE1
ENSG00000116151	114.328	1.85744	0.278913	3.90473e-12	2.8968e-11	MORN1
ENSG00000116668	171.113	1.34002	0.198958	4.1294e-12	3.06122e-11	SWT1
ENSG00000157326	247.053	-1.2501	0.185394	4.29911e-12	3.18469e-11	DHRS4
ENSG00000167377	309.461	1.03922	0.153024	4.33156e-12	3.20755e-11	ZNF23
ENSG00000013810	650.051	-1.11452	0.164736	4.43824e-12	3.28052e-11	TACC3
ENSG00000133195	306.842	1.1277	0.166824	4.4861e-12	3.31469e-11	SLC39A11
ENSG00000180263	250.918	1.18611	0.175705	4.63996e-12	3.42711e-11	FGD6
ENSG00000184979	249.275	-1.11773	0.165561	4.78527e-12	3.52926e-11	USP18
ENSG00000151470	121.73	2.1434	0.323654	4.78924e-12	3.53091e-11	C4orf33
ENSG00000139200	41.8641	3.30902	0.5	5.08748e-12	3.74804e-11	PIANP
ENSG00000231574	40.6035	5.58142	0.815387	5.17321e-12	3.80703e-11	LINC02015
ENSG00000181804	246.065	1.19032	0.177079	5.37432e-12	3.94926e-11	SLC9A9
ENSG00000158062	191.983	1.22332	0.18213	5.52286e-12	4.05399e-11	UBXN11
ENSG00000148604	67.9142	-8.34558	1.36142	5.53683e-12	4.06128e-11	RGR
ENSG00000163719	385.237	-1.00152	0.148334	5.73823e-12	4.20748e-11	MTMR14
ENSG00000243649	50.9507	2.78931	0.423691	5.77843e-12	4.23541e-11	CFB
ENSG00000131188	183.041	1.27233	0.189836	5.78292e-12	4.23716e-11	PRR7
ENSG00000145794	1391.87	-1.21111	0.180922	6.17306e-12	4.51973e-11	MEGF10
ENSG00000196663	686.819	-1.61853	0.244501	6.21394e-12	4.54307e-11	TECPR2
ENSG00000163739	38.334	3.43297	0.525869	6.29433e-12	4.60018e-11	CXCL1
ENSG00000095951	535.733	1.09602	0.163165	6.35193e-12	4.63891e-11	HIVEP1
ENSG00000171174	86.0841	1.92609	0.292312	6.39996e-12	4.6706e-11	RBKS
ENSG00000188522	63.3805	2.39109	0.364169	6.63221e-12	4.83659e-11	FAM83G
ENSG00000133048	34.4446	-3.77969	0.579695	6.76126e-12	4.92892e-11	CHI3L1
ENSG00000173258	74.1134	3.04159	0.466195	6.8567e-12	4.99669e-11	ZNF483
ENSG00000103888	188.187	-1.28712	0.19314	7.05259e-12	5.13388e-11	CEMIP
ENSG00000272645	240.921	1.16027	0.173625	7.72869e-12	5.61186e-11	GTF2IP20
ENSG00000119699	126.092	-1.6276	0.247552	8.94368e-12	6.47077e-11	TGFB3
ENSG00000107821	279.496	1.34677	0.203587	9.07379e-12	6.56019e-11	KAZALD1
ENSG00000261971	192.723	-1.82684	0.279314	9.11306e-12	6.58622e-11	MMP25-AS1
ENSG00000075223	645.024	-1.03987	0.156048	9.27134e-12	6.69822e-11	SEMA3C
ENSG00000130988	50.2543	2.66931	0.409881	9.3151e-12	6.72743e-11	RGN
ENSG00000198380	1211.86	1.03404	0.154871	9.46534e-12	6.82859e-11	GFPT1
ENSG00000183775	53.6613	2.61382	0.401438	9.56168e-12	6.89563e-11	KCTD16
ENSG00000075711	643.493	1.23158	0.185731	9.75639e-12	7.02801e-11	DLG1
ENSG00000164776	38.6358	-3.23718	0.50071	1.0253e-11	7.37312e-11	PHKG1
ENSG00000040608	42.7557	-3.98642	0.620407	1.05086e-11	7.55421e-11	RTN4R
ENSG00000164066	315.637	1.11436	0.168219	1.16815e-11	8.37643e-11	INTU
ENSG00000157456	316.803	-1.47214	0.224613	1.17706e-11	8.43732e-11	CCNB2
ENSG00000004848	31.189	-3.98987	0.617905	1.22213e-11	8.74486e-11	ARX
ENSG00000187955	370.724	-1.16395	0.176442	1.29019e-11	9.22204e-11	COL14A1
ENSG00000149150	174.283	-1.25747	0.191182	1.29373e-11	9.24404e-11	SLC43A1
ENSG00000143061	32.105	-3.58497	0.557719	1.38881e-11	9.89887e-11	IGSF3
ENSG00000111665	249.049	-1.41949	0.217117	1.43071e-11	1.01939e-10	CDCA3
ENSG00000134013	1050.01	-1.01969	0.154258	1.47558e-11	1.05099e-10	LOXL2
ENSG00000197013	215.522	1.25739	0.191614	1.48581e-11	1.05754e-10	ZNF429
ENSG00000213949	98.9618	1.75811	0.271741	1.58632e-11	1.12748e-10	ITGA1
ENSG00000111052	167.394	1.39944	0.215201	1.71079e-11	1.2121e-10	LIN7A
ENSG00000170312	575.859	-1.27959	0.195844	1.71533e-11	1.21489e-10	CDK1
ENSG00000235194	219.152	1.26265	0.193439	1.75033e-11	1.2375e-10	PPP1R3E
ENSG00000181036	33.752	9.13922	2.77896	1.75352e-11	1.23932e-10	FCRL6
ENSG00000155265	64.8026	-1.96567	0.306181	1.86454e-11	1.31687e-10	GOLGA7B
ENSG00000105711	170.677	1.35412	0.208258	1.88285e-11	1.32933e-10	SCN1B
ENSG00000144596	61.4635	-3.83502	0.605056	1.96472e-11	1.38471e-10	GRIP2
ENSG00000165511	69.1611	2.05038	0.320763	2.0738e-11	1.45904e-10	C10orf25
ENSG00000280187	98.8067	1.87695	0.293181	2.08226e-11	1.46397e-10	AC022107.1
ENSG00000196739	421.097	1.10014	0.16819	2.11372e-11	1.48505e-10	COL27A1
ENSG00000151233	514.314	1.14974	0.176223	2.26015e-11	1.58738e-10	GXYLT1
ENSG00000181322	42.4311	-3.04953	0.482583	2.27296e-11	1.59582e-10	NME9
ENSG00000169439	343.897	-1.08386	0.166206	2.41241e-11	1.69078e-10	SDC2
ENSG00000161912	87.451	2.03927	0.320804	2.41801e-11	1.69353e-10	ADCY10P1
ENSG00000006468	358.506	1.03348	0.158629	2.67217e-11	1.86635e-10	ETV1
ENSG00000213892	45.2802	-3.55014	0.567011	2.67591e-11	1.86832e-10	CEACAM16
ENSG00000111554	115.587	1.95099	0.305795	2.71342e-11	1.89254e-10	MDM1
ENSG00000169255	37.3465	9.29266	2.81744	2.75673e-11	1.92142e-10	B3GALNT1
ENSG00000215883	380.099	1.06891	0.164139	2.77543e-11	1.93245e-10	CYB5RL
ENSG00000070193	146.639	1.33517	0.207282	2.92996e-11	2.03723e-10	FGF10
ENSG00000171766	362.593	-1.16604	0.180219	2.93241e-11	2.03823e-10	GATM
ENSG00000143387	50.6934	-3.16413	0.505008	2.98868e-11	2.07663e-10	CTSK
ENSG00000236017	210.759	1.46764	0.228495	3.01461e-11	2.09392e-10	ASMTL-AS1
ENSG00000101892	66.1929	-3.52212	0.564114	3.01857e-11	2.09595e-10	ATP1B4
ENSG00000082482	67.9912	2.04961	0.323608	3.07191e-11	2.13225e-10	KCNK2
ENSG00000261039	132.733	-1.55636	0.243783	3.34389e-11	2.31705e-10	LINC02544
ENSG00000137959	382.643	1.23904	0.192313	3.35635e-11	2.32436e-10	IFI44L
ENSG00000154358	343.074	-2.07053	0.328117	3.3575e-11	2.32436e-10	OBSCN
ENSG00000178502	265.047	1.02431	0.157966	3.48495e-11	2.41148e-10	KLHL11
ENSG00000175449	34.129	3.6231	0.571844	3.52973e-11	2.44045e-10	RFESD
ENSG00000267757	39.4141	3.01909	0.480169	3.5645e-11	2.4623e-10	EML2-AS1
ENSG00000181218	93.3819	1.78294	0.281304	3.64287e-11	2.51472e-10	HIST3H2A
ENSG00000204311	110.745	1.52989	0.239631	3.67871e-11	2.53772e-10	PJVK
ENSG00000089818	382.242	-1.30327	0.203455	3.80131e-11	2.6205e-10	NECAP1
ENSG00000092445	385.517	1.04019	0.160881	3.83276e-11	2.64128e-10	TYRO3
ENSG00000185522	31.5289	3.71427	0.58923	3.91149e-11	2.69461e-10	LMNTD2
ENSG00000126860	221.369	1.82633	0.28854	3.9338e-11	2.70813e-10	EVI2A
ENSG00000205056	136.027	-1.51902	0.23888	3.95789e-11	2.72378e-10	LINC02397
ENSG00000162777	30.4473	4.52746	0.712932	4.34169e-11	2.9818e-10	DENND2D
ENSG00000100628	39.1923	-3.36296	0.541106	4.38761e-11	3.0113e-10	ASB2
ENSG00000053524	59.3179	2.43179	0.388952	4.44442e-11	3.04924e-10	MCF2L2
ENSG00000188916	63.8138	-1.9636	0.312496	4.59284e-11	3.14572e-10	INSYN2
ENSG00000177432	192.048	-1.09933	0.171578	5.01846e-11	3.43258e-10	NAP1L5
ENSG00000221947	44.0592	2.69964	0.433593	5.04249e-11	3.44784e-10	XKR9
ENSG00000075461	27.7766	-3.96152	0.632637	5.09363e-11	3.48163e-10	CACNG4
ENSG00000198855	179.071	1.41602	0.222944	5.10189e-11	3.48609e-10	FICD
ENSG00000162461	49.1675	-2.43052	0.390181	5.27211e-11	3.59631e-10	SLC25A34
ENSG00000204767	30.7056	8.97071	2.76635	5.33299e-11	3.63292e-10	INSYN2B
ENSG00000276600	53.7032	-2.12313	0.340064	5.34749e-11	3.64157e-10	RAB7B
ENSG00000043143	260.751	1.68111	0.267931	5.56402e-11	3.78263e-10	JADE2
ENSG00000251669	86.514	1.80692	0.287848	5.6604e-11	3.84686e-10	FAM86EP
ENSG00000100505	145.995	-1.51033	0.239511	5.67806e-11	3.85756e-10	TRIM9
ENSG00000143028	170.464	-1.33173	0.210141	5.71869e-11	3.88385e-10	SYPL2
ENSG00000281357	49.7235	2.54798	0.409498	5.90575e-11	4.00685e-10	ARRDC3-AS1
ENSG00000131153	114.322	-2.02753	0.325658	6.11075e-11	4.13758e-10	GINS2
ENSG00000180481	56.2381	2.20084	0.354006	6.74986e-11	4.56113e-10	GLIPR1L2
ENSG00000001460	94.3403	1.6915	0.270059	6.8645e-11	4.63394e-10	STPG1
ENSG00000261487	69.5376	2.12858	0.343944	7.27539e-11	4.90474e-10	AC135048.1
ENSG00000189056	28.9432	8.87451	2.75458	7.30981e-11	4.9263e-10	RELN
ENSG00000108479	242.476	-1.10455	0.174008	7.39211e-11	4.9801e-10	GALK1
ENSG00000188321	260.625	1.2974	0.205867	7.73423e-11	5.20364e-10	ZNF559
ENSG00000129355	166.332	-1.41985	0.226231	7.86572e-11	5.28505e-10	CDKN2D
ENSG00000274422	56.4686	2.18412	0.35363	8.16593e-11	5.48311e-10	AC245060.5
ENSG00000246922	123.101	1.80327	0.29056	8.31125e-11	5.57883e-10	UBAP1L
ENSG00000109805	335.862	-1.20456	0.19124	8.89448e-11	5.96238e-10	NCAPG
ENSG00000166803	289.77	-1.44576	0.231405	9.07458e-11	6.07301e-10	PCLAF
ENSG00000112299	91.722	1.6779	0.269533	9.07916e-11	6.07406e-10	VNN1
ENSG00000139117	145.356	1.46485	0.234287	9.21607e-11	6.16361e-10	CPNE8
ENSG00000154065	51.7221	2.8669	0.470314	9.27154e-11	6.19865e-10	ANKRD29
ENSG00000121957	710.435	-1.44021	0.230965	9.56105e-11	6.38797e-10	GPSM2
ENSG00000111266	270.959	1.52627	0.24537	9.83066e-11	6.55724e-10	DUSP16
ENSG00000106868	87.4021	1.86142	0.30199	1.0244e-10	6.83067e-10	SUSD1
ENSG00000211448	365.083	-3.18495	0.526439	1.02734e-10	6.84802e-10	DIO2
ENSG00000129195	158.48	-1.62704	0.262767	1.06363e-10	7.08058e-10	PIMREG
ENSG00000088325	985.311	-1.01904	0.161504	1.06773e-10	7.1055e-10	TPX2
ENSG00000079337	32.7862	4.91287	0.785496	1.0994e-10	7.3066e-10	RAPGEF3
ENSG00000236345	50.351	-2.56395	0.421721	1.10633e-10	7.35024e-10	AL354719.2
ENSG00000153902	36.4066	-3.5766	0.588284	1.11144e-10	7.37935e-10	LGI4
ENSG00000122873	219.378	-1.12299	0.178898	1.12386e-10	7.45445e-10	CISD1
ENSG00000133106	77.5766	2.09318	0.341652	1.12857e-10	7.48323e-10	EPSTI1
ENSG00000256268	32.166	5.22327	0.822045	1.13509e-10	7.52152e-10	LINC02454
ENSG00000196659	133.909	1.29781	0.208098	1.17103e-10	7.75711e-10	TTC30B
ENSG00000182197	673.435	1.29465	0.207448	1.173e-10	7.76508e-10	EXT1
ENSG00000165874	34.4655	3.63119	0.592069	1.18536e-10	7.84429e-10	SHLD2P1
ENSG00000183696	48.0981	2.44283	0.399629	1.19646e-10	7.9152e-10	UPP1
ENSG00000143344	234.034	1.25329	0.200497	1.20505e-10	7.96936e-10	RGL1
ENSG00000134769	60.2235	-2.82667	0.468154	1.21334e-10	8.02155e-10	DTNA
ENSG00000102904	53.5842	2.28506	0.373528	1.22113e-10	8.07044e-10	TSNAXIP1
ENSG00000133063	31.2521	-3.26812	0.537187	1.23407e-10	8.1506e-10	CHIT1
ENSG00000154330	37.7671	-2.80994	0.463689	1.28731e-10	8.49389e-10	PGM5
ENSG00000138738	213.313	1.13653	0.181805	1.30384e-10	8.59731e-10	PRDM5
ENSG00000025796	2125.46	-1.04893	0.167307	1.31759e-10	8.68232e-10	SEC63
[truncated: 1,067 more rows]

## Sheet: Supplementary Table 3a_HALLMARK
GSEA Hallmark
	NAME	SIZE.shTDP-43	NES.shTDP-43	FDR q-val.shTDP-43	log10FDRpval_shTDP-43	score.shTDP-43	SIZE.shFUS	NES.shFUS	FDR q-val.shFUS	log10FDR_shFUS	score_shFUS	avg.log10FDR
3	MYOGENESIS	199	-2.23352	1e-05	5	-11.1676	199	-2.04768	1e-05	5	-10.2384	5
2	MYC_TARGETS_V1	195	-1.97581	1e-05	5	-9.87903	195	-1.43579	0.0729377	1.13705	-1.63256	3.06852
1	G2M_CHECKPOINT	195	-1.86027	1e-05	5	-9.30133	195	-1.15885	0.316267	0.499946	-0.579363	2.74997
4	MTORC1_SIGNALING	197	-1.72101	0.000963542	3.01613	-5.19078	197	-1.65703	0.00598017	2.22329	-3.68406	2.61971
6	OXIDATIVE_PHOSPHORYLATION	200	-1.58511	0.0140366	1.85274	-2.9368	200	-1.29377	0.107452	0.968786	-1.25339	1.41076
7	E2F_TARGETS	198	-1.53261	0.0202311	1.69398	-2.59621	198	-0.803263	0.955782	0.0196409	-0.0157768	0.85681
8	MYC_TARGETS_V2	57	-1.49037	0.0244596	1.61155	-2.40181	57	-0.965006	0.673402	0.171726	-0.165716	0.891639
9	MITOTIC_SPINDLE	198	-1.45215	0.0344151	1.46325	-2.12486	198	-1.3605	0.105079	0.978484	-1.33123	1.22087
10	UNFOLDED_PROTEIN_RESPONSE	110	-1.4036	0.051706	1.28646	-1.80568	110	-1.41175	0.0802829	1.09538	-1.5464	1.19092
11	WNT_BETA_CATENIN_SIGNALING	42	-1.34315	0.0813035	1.08989	-1.46389	42	-1.00448	0.600316	0.22162	-0.222614	0.655755
12	HYPOXIA	197	-1.32836	0.0866502	1.06223	-1.41102	197	-1.09858	0.390438	0.408448	-0.448713	0.73534
14	CHOLESTEROL_HOMEOSTASIS	73	-1.26686	0.140601	0.852012	-1.07938	73	-1.5281	0.0261406	1.58268	-2.4185	1.21735
15	GLYCOLYSIS	198	-1.23978	0.168892	0.77239	-0.957594	198	0.922707	0.8165	0.0880438	0.0812387	0.430217
19	UV_RESPONSE_UP	156	-1.21315	0.195928	0.707904	-0.85879	156	-1.25522	0.152487	0.816767	-1.02522	0.762335
17	FATTY_ACID_METABOLISM	156	-1.20852	0.192242	0.716152	-0.865483	156	-1.30706	0.100537	0.997674	-1.30402	0.856913
20	APICAL_JUNCTION	199	-1.19638	0.200281	0.69836	-0.835506	199	-0.96119	0.665709	0.176716	-0.169858	0.437538
16	ANDROGEN_RESPONSE	99	-1.19511	0.190885	0.719228	-0.859559	99	-1.32291	0.11218	0.950083	-1.25688	0.834655
18	ADIPOGENESIS	198	-1.18472	0.19581	0.708165	-0.838976	198	-1.33786	0.106666	0.971974	-1.30037	0.84007
21	HEME_METABOLISM	194	-1.15892	0.229587	0.639052	-0.740611	194	-1.14933	0.32114	0.493306	-0.566972	0.566179
22	PI3K_AKT_MTOR_SIGNALING	105	-1.14225	0.248076	0.605416	-0.691536	105	-0.938807	0.697268	0.1566	-0.147017	0.381008
23	PANCREAS_BETA_CELLS	40	-1.12892	0.264322	0.577867	-0.652364	40	-0.936725	0.68315	0.165484	-0.155013	0.371676
24	ANGIOGENESIS	36	-1.12079	0.267773	0.572234	-0.641356	36	1.24526	0.229892	0.638477	0.795072	0.605355
28	EPITHELIAL_MESENCHYMAL_TRANSITION	198	-1.09967	0.301532	0.520667	-0.572563	198	1.46613	0.0691729	1.16006	1.7008	0.840365
26	ESTROGEN_RESPONSE_LATE	197	-1.09555	0.297638	0.526312	-0.576601	197	-1.31681	0.107823	0.967289	-1.27374	0.7468
25	ESTROGEN_RESPONSE_EARLY	198	-1.09498	0.286858	0.542332	-0.593842	198	-1.37041	0.109971	0.958722	-1.31384	0.750527
27	APICAL_SURFACE	44	-1.08535	0.2984	0.525201	-0.570025	44	-0.925159	0.700219	0.154766	-0.143183	0.339983
30	TGF_BETA_SIGNALING	54	-1.04656	0.385719	0.413729	-0.432992	54	-1.07971	0.431177	0.365344	-0.394465	0.389536
32	BILE_ACID_METABOLISM	112	-1.0341	0.410373	0.386821	-0.400013	112	-1.31652	0.0990676	1.00407	-1.32188	0.695445
37	UV_RESPONSE_DN	141	-1.01377	0.456897	0.340181	-0.344867	141	1.26295	0.293898	0.531803	0.67164	0.435992
40	HEDGEHOG_SIGNALING	36	-0.984992	0.542478	0.265618	-0.261631	36	-0.917113	0.70676	0.150728	-0.138235	0.208173
45	PEROXISOME	104	-0.940512	0.697003	0.156765	-0.147439	104	-0.989976	0.628258	0.201862	-0.199838	0.179314
48	PROTEIN_SECRETION	95	-0.901706	0.838279	0.0766115	-0.069081	95	-0.982756	0.630567	0.200268	-0.196815	0.13844
47	DNA_REPAIR	149	-0.899961	0.818715	0.0868671	-0.078177	149	0.853113	0.892914	0.0491902	0.0419648	0.0680287
49	NOTCH_SIGNALING	32	-0.863548	0.908802	0.0415307	-0.0358637	32	0.95923	0.857808	0.06661	0.0638943	0.0540703
50	REACTIVE_OXYGEN_SPECIES_PATHWAY	49	-0.84231	0.923889	0.03438	-0.0289586	49	-1.14634	0.311589	0.506418	-0.580528	0.270399
46	KRAS_SIGNALING_DN	198	0.90637	0.700949	0.154314	0.139865	198	-1.23471	0.174445	0.758343	-0.936331	0.456328
44	P53_PATHWAY	196	0.932578	0.671864	0.172718	0.161073	196	1.04032	0.905522	0.0431008	0.0448385	0.10791
42	SPERMATOGENESIS	133	0.981905	0.570407	0.243815	0.239404	133	-0.94403	0.700824	0.154391	-0.14575	0.199103
43	IL2_STAT5_SIGNALING	199	0.988576	0.595589	0.225053	0.222482	199	-1.22373	0.182215	0.739416	-0.904847	0.482234
41	APOPTOSIS	160	1.01796	0.549733	0.259848	0.264516	160	0.964345	0.974248	0.0113305	0.0109265	0.135589
35	COMPLEMENT	200	1.06747	0.444428	0.352199	0.375963	200	-1.04119	0.515641	0.287652	-0.2995	0.319926
38	TNFA_SIGNALING_VIA_NFKB	199	1.07537	0.467763	0.329974	0.354844	199	-1.35778	0.0944315	1.02488	-1.39157	0.677429
39	COAGULATION	138	1.08661	0.484352	0.314839	0.342107	138	0.917467	0.755269	0.121898	0.111838	0.218369
36	XENOBIOTIC_METABOLISM	197	1.11403	0.449382	0.347385	0.386997	197	1.03574	0.74838	0.125878	0.130376	0.236631
33	ALLOGRAFT_REJECTION	196	1.14163	0.418941	0.377847	0.431361	196	0.926322	0.901023	0.0452641	0.0419291	0.211556
29	IL6_JAK_STAT3_SIGNALING	87	1.18368	0.352999	0.452226	0.53529	87	-0.854942	0.875254	0.0578658	-0.0494719	0.255046
31	INFLAMMATORY_RESPONSE	200	1.19863	0.389361	0.409647	0.491015	200	-1.02446	0.552224	0.257884	-0.264193	0.333766
34	KRAS_SIGNALING_UP	199	1.21861	0.431435	0.365085	0.444895	199	-1.11042	0.373731	0.427441	-0.474641	0.396263
13	INTERFERON_GAMMA_RESPONSE	198	1.3769	0.123207	0.909364	1.2521	198	-1.06139	0.471612	0.326416	-0.346455	0.61789
5	INTERFERON_ALPHA_RESPONSE	95	1.64169	0.00373942	2.4272	3.98471	95	-1.13208	0.331636	0.479338	-0.542651	1.45327

## Sheet: Supplementary Table 3b_GO_BP
GSEA GO_Biological Process
	NAME	SIZE.shTDP-43	NES.shTDP-43	FDR q-val.shTDP-43	log10FDRpval_shTDP-43	score.shTDP-43	SIZE.shFUS	NES.shFUS	FDR q-val.shFUS	log10FDRpval.shFUS	score.shFUS	avg.log10FDR
3885	GOBP_SARCOMERE_ORGANIZATION	44	-1.97196	0.00139574	2.85519	-5.63034	44	-1.79401	0.00657934	2.18182	-3.9142	2.51851
1511	GOBP_MUSCLE_ORGAN_DEVELOPMENT	343	-1.92691	0.00279473	2.55366	-4.92068	343	-1.85243	0.00169012	2.77208	-5.1351	2.66287
4026	GOBP_STRIATED_MUSCLE_CELL_DEVELOPMENT	69	-1.90585	0.00557085	2.25408	-4.29593	69	-1.88329	0.00479819	2.31892	-4.36721	2.2865
1503	GOBP_MUSCLE_CELL_DEVELOPMENT	190	-1.87042	0.00791465	2.10157	-3.93082	190	-1.83861	0.00228349	2.6414	-4.8565	2.37148
4029	GOBP_STRIATED_MUSCLE_CONTRACTION	177	-1.87952	0.0080822	2.09247	-3.93283	177	-1.87251	0.00119955	2.92098	-5.46957	2.50673
1495	GOBP_MULTICELLULAR_ORGANISMAL_MOVEMENT	56	-1.8441	0.00853524	2.06878	-3.81504	56	-1.87516	0.0015994	2.79604	-5.24303	2.43241
3939	GOBP_SKELETAL_MUSCLE_ORGAN_DEVELOPMENT	174	-1.86282	0.00857334	2.06685	-3.85017	174	-1.841	0.00211889	2.67389	-4.92264	2.37037
3938	GOBP_SKELETAL_MUSCLE_CONTRACTION	43	-1.84471	0.00932795	2.03021	-3.74516	43	-1.87638	0.00239909	2.61995	-4.91602	2.32508
1884	GOBP_NEGATIVE_REGULATION_OF_STEROL_TRANSPORT	30	-1.88242	0.00940352	2.02671	-3.81512	30	-1.77552	0.00983665	2.00715	-3.56375	2.01693
377	GOBP_CELLULAR_COMPONENT_ASSEMBLY_INVOLVED_IN_MORPHOGENESIS	116	-1.84681	0.0101523	1.99344	-3.68151	116	-1.77909	0.00945347	2.02441	-3.60161	2.00892
4027	GOBP_STRIATED_MUSCLE_CELL_DIFFERENTIATION	292	-1.8174	0.0178506	1.74835	-3.17746	292	-1.75298	0.0186207	1.73	-3.03266	1.73918
1508	GOBP_MUSCLE_CONTRACTION	346	-1.79329	0.0236104	1.6269	-2.9175	346	-1.84679	0.00180999	2.74232	-5.06449	2.18461
1513	GOBP_MUSCLE_SYSTEM_PROCESS	450	-1.79444	0.0243933	1.61273	-2.89394	450	-1.81714	0.00374392	2.42667	-4.4096	2.0197
3936	GOBP_SKELETAL_MUSCLE_CELL_DIFFERENTIATION	72	-1.7997	0.0245444	1.61005	-2.8976	72	-1.84455	0.00172348	2.76359	-5.09759	2.18682
589	GOBP_CYTOPLASMIC_TRANSLATION	159	-1.80022	0.0262432	1.58098	-2.84612	159	-1.25694	0.662252	0.178977	-0.224964	0.87998
19	GOBP_ACTIN_MYOSIN_FILAMENT_SLIDING	16	-1.75525	0.0486468	1.31295	-2.30455	16	-1.71898	0.0405211	1.39232	-2.39337	1.35263
1504	GOBP_MUSCLE_CELL_DIFFERENTIATION	403	-1.76081	0.0487954	1.31162	-2.30952	403	-1.67326	0.0814947	1.08887	-1.82196	1.20025
4024	GOBP_STRIATED_MUSCLE_ADAPTATION	55	-1.75795	0.0488005	1.31158	-2.30569	55	-1.6957	0.0522431	1.28197	-2.17384	1.29677
1820	GOBP_NEGATIVE_REGULATION_OF_POTASSIUM_ION_TRANSMEMBRANE_TRANSPORT	32	-1.72924	0.0804674	1.09438	-1.89244	32	-1.39045	0.538955	0.268447	-0.373263	0.681414
18	GOBP_ACTIN_MEDIATED_CELL_CONTRACTION	103	-1.71566	0.0998218	1.00077	-1.71699	103	-1.74299	0.0239929	1.61992	-2.82349	1.31035
1633	GOBP_NEGATIVE_REGULATION_OF_CHOLESTEROL_EFFLUX	21	-1.69007	0.134094	0.87259	-1.47474	21	-1.70211	0.0513225	1.28969	-2.19519	1.08114
4023	GOBP_STRESS_RESPONSE_TO_METAL_ION	19	-1.69256	0.135185	0.869071	-1.47096	19	-0.707651	1	0	0	0.434535
1514	GOBP_MUSCLE_TISSUE_DEVELOPMENT	419	-1.69264	0.141556	0.849072	-1.43717	419	-1.61975	0.173749	0.760078	-1.23113	0.804575
289	GOBP_CARDIAC_MUSCLE_CONTRACTION	137	-1.64865	0.219986	0.657604	-1.08416	137	-1.6292	0.16239	0.78944	-1.28616	0.723522
12	GOBP_ACTIN_FILAMENT_BASED_MOVEMENT	133	-1.65029	0.222013	0.653622	-1.07866	133	-1.70438	0.0510768	1.29178	-2.20168	0.972699
3360	GOBP_REGULATION_OF_MUSCLE_SYSTEM_PROCESS	254	-1.64521	0.223867	0.650009	-1.0694	254	-1.70125	0.0472404	1.32569	-2.25533	0.987848
1534	GOBP_MYOTUBE_DIFFERENTIATION	129	-1.65694	0.223873	0.649999	-1.07701	129	-1.62602	0.159709	0.796672	-1.2954	0.723335
420	GOBP_CELLULAR_RESPONSE_TO_COPPER_ION	27	-1.65072	0.22904	0.640089	-1.05661	27	-1.08745	0.806101	0.0936108	-0.101797	0.36685
275	GOBP_CARDIAC_CELL_DEVELOPMENT	90	-1.65219	0.233283	0.632117	-1.04437	90	-1.40619	0.530483	0.275329	-0.387166	0.453723
2862	GOBP_PROTON_MOTIVE_FORCE_DRIVEN_ATP_SYNTHESIS	72	-1.63101	0.235976	0.627133	-1.02286	72	-0.846441	0.965637	0.015186	-0.0128541	0.32116
3935	GOBP_SKELETAL_MUSCLE_ADAPTATION	25	-1.63237	0.238441	0.622619	-1.01635	25	-1.50101	0.404465	0.39312	-0.590077	0.507869
1500	GOBP_MUSCLE_ADAPTATION	122	-1.63286	0.24401	0.612593	-1.00028	122	-1.51676	0.392216	0.406475	-0.616524	0.509534
81	GOBP_AMINO_ACID_IMPORT_ACROSS_PLASMA_MEMBRANE	50	-1.62543	0.248818	0.604118	-0.981949	50	-1.49558	0.4077	0.389659	-0.582766	0.496889
637	GOBP_DETOXIFICATION_OF_COPPER_ION	15	-1.63319	0.250574	0.601063	-0.981653	15	-1.04886	0.821483	0.0854016	-0.0895746	0.343233
3848	GOBP_RIBOSOMAL_LARGE_SUBUNIT_BIOGENESIS	75	-1.63482	0.253758	0.59558	-0.973666	75	-1.44609	0.507321	0.294717	-0.426188	0.445149
3355	GOBP_REGULATION_OF_MUSCLE_ADAPTATION	97	-1.62077	0.257388	0.589412	-0.955301	97	-1.47668	0.474477	0.323785	-0.478126	0.456598
2778	GOBP_PROTEIN_DEPOLYMERIZATION	117	-1.61673	0.265543	0.575866	-0.931022	117	-1.59096	0.235539	0.627938	-0.999025	0.601902
3361	GOBP_REGULATION_OF_MUSCLE_TISSUE_DEVELOPMENT	44	-1.61068	0.281299	0.550832	-0.887214	44	-1.50777	0.416922	0.379945	-0.572869	0.465389
3847	GOBP_RIBOSOMAL_LARGE_SUBUNIT_ASSEMBLY	26	-1.60638	0.284129	0.546484	-0.877863	26	-1.32757	0.577954	0.238107	-0.316104	0.392295
3709	GOBP_RESPONSE_TO_COPPER_ION	41	-1.60423	0.28563	0.544197	-0.873019	41	-0.841452	0.968843	0.0137465	-0.011567	0.278972
2526	GOBP_POSITIVE_REGULATION_OF_MYOTUBE_DIFFERENTIATION	17	-1.60694	0.288687	0.539573	-0.867059	17	-1.49635	0.408003	0.389337	-0.582585	0.464455
4015	GOBP_STEROL_BIOSYNTHETIC_PROCESS	66	-1.5898	0.316393	0.499773	-0.794539	66	-1.64959	0.123146	0.909581	-1.50044	0.704677
3545	GOBP_REGULATION_OF_SKELETAL_MUSCLE_TISSUE_DEVELOPMENT	26	-1.58806	0.316954	0.499004	-0.79245	26	-1.40549	0.530719	0.275135	-0.3867	0.38707
3679	GOBP_RESPIRATORY_ELECTRON_TRANSPORT_CHAIN	121	-1.59267	0.318285	0.497184	-0.791853	121	-0.864549	0.95154	0.0215728	-0.0186507	0.259378
158	GOBP_ATP_BIOSYNTHETIC_PROCESS	100	-1.59039	0.321261	0.493142	-0.784289	100	-0.897053	0.925703	0.0335281	-0.0300765	0.263335
1387	GOBP_MICROTUBULE_DEPOLYMERIZATION	46	-1.59362	0.321564	0.492732	-0.78523	46	-1.44465	0.502668	0.298719	-0.431543	0.395725
3001	GOBP_REGULATION_OF_CALCIUM_ION_IMPORT_ACROSS_PLASMA_MEMBRANE	16	-1.58298	0.331939	0.478942	-0.758155	16	-1.14183	0.780694	0.107519	-0.122768	0.29323
160	GOBP_ATP_SYNTHESIS_COUPLED_ELECTRON_TRANSPORT	100	-1.58037	0.33621	0.473389	-0.748128	100	-0.856538	0.962149	0.0167578	-0.0143537	0.245073
3542	GOBP_REGULATION_OF_SKELETAL_MUSCLE_CELL_DIFFERENTIATION	20	-1.57581	0.348822	0.457396	-0.720768	20	-1.38328	0.538676	0.268673	-0.371649	0.363034
167	GOBP_ATTACHMENT_OF_SPINDLE_MICROTUBULES_TO_KINETOCHORE	43	-1.55106	0.368826	0.433179	-0.671885	43	-0.932207	0.894632	0.0483558	-0.0450777	0.240767
2110	GOBP_OXIDATIVE_PHOSPHORYLATION	144	-1.56403	0.370367	0.431368	-0.674672	144	-1.19115	0.731188	0.135971	-0.161962	0.283669
2322	GOBP_POSITIVE_REGULATION_OF_CHROMOSOME_SEGREGATION	25	-1.55177	0.37173	0.429772	-0.666909	25	-0.604366	1	0	0	0.214886
1097	GOBP_INNATE_IMMUNE_RESPONSE_IN_MUCOSA	19	-1.56771	0.375921	0.424903	-0.666125	19	-1.50252	0.401664	0.396137	-0.595205	0.41052
3078	GOBP_REGULATION_OF_CHROMOSOME_SEGREGATION	129	-1.56422	0.376491	0.424246	-0.663613	129	-0.84486	0.965869	0.0150816	-0.0127418	0.219664
2005	GOBP_NON_MEMBRANE_BOUNDED_ORGANELLE_ASSEMBLY	403	-1.55211	0.376738	0.423961	-0.658035	403	-1.5067	0.406088	0.39138	-0.58969	0.40767
2661	GOBP_POSITIVE_REGULATION_OF_STRIATED_MUSCLE_CELL_DIFFERENTIATION	52	-1.5603	0.380442	0.419712	-0.654876	52	-1.40424	0.527667	0.27764	-0.389874	0.348676
1769	GOBP_NEGATIVE_REGULATION_OF_MUSCLE_HYPERTROPHY	38	-1.55223	0.382367	0.417519	-0.648088	38	-1.10538	0.798879	0.0975188	-0.107796	0.257519
3340	GOBP_REGULATION_OF_MITOTIC_SISTER_CHROMATID_SEGREGATION	56	-1.56455	0.38237	0.417516	-0.653223	56	-0.808196	0.981734	0.00800599	-0.00647041	0.212761
1755	GOBP_NEGATIVE_REGULATION_OF_METAPHASE_ANAPHASE_TRANSITION_OF_CELL_CYCLE	50	-1.55279	0.386294	0.413082	-0.641427	50	-0.743108	0.997108	0.00125778	-0.000934668	0.20717
3370	GOBP_REGULATION_OF_MYOTUBE_DIFFERENTIATION	46	-1.55722	0.387074	0.412207	-0.641894	46	-1.55764	0.311079	0.50713	-0.789924	0.459668
1530	GOBP_MYOBLAST_DIFFERENTIATION	112	-1.54498	0.389165	0.409866	-0.633235	112	-1.25763	0.660694	0.18	-0.226374	0.294933
3367	GOBP_REGULATION_OF_MYOBLAST_DIFFERENTIATION	75	-1.55491	0.390684	0.408174	-0.634676	75	-1.33525	0.57976	0.236752	-0.316122	0.322463
37	GOBP_ACTOMYOSIN_STRUCTURE_ORGANIZATION	202	-1.55322	0.391102	0.407709	-0.633263	202	-1.70148	0.049182	1.30819	-2.22587	0.857952
3079	GOBP_REGULATION_OF_CHROMOSOME_SEPARATION	111	-1.5408	0.401467	0.39635	-0.610698	111	-0.755596	0.998775	0.000532163	-0.0004021	0.198441
159	GOBP_ATP_METABOLIC_PROCESS	210	-1.53344	0.410085	0.387126	-0.593635	210	-1.30033	0.604719	0.218446	-0.284052	0.302786
999	GOBP_HEART_PROCESS	259	-1.53651	0.415078	0.381871	-0.586748	259	-1.59275	0.235089	0.628768	-1.00147	0.505319
2515	GOBP_POSITIVE_REGULATION_OF_MUSCLE_CELL_DIFFERENTIATION	81	-1.53367	0.415145	0.381801	-0.585557	81	-1.30175	0.610121	0.214584	-0.279335	0.298192
2518	GOBP_POSITIVE_REGULATION_OF_MUSCLE_TISSUE_DEVELOPMENT	22	-1.5344	0.418446	0.37836	-0.580555	22	-1.51878	0.405045	0.392497	-0.596118	0.385429
1439	GOBP_MITOTIC_NUCLEAR_DIVISION	325	-1.52678	0.428443	0.368107	-0.562017	325	-0.982241	0.850706	0.0702203	-0.0689732	0.219164
3568	GOBP_REGULATION_OF_STRIATED_MUSCLE_CONTRACTION	95	-1.52755	0.431195	0.365326	-0.558053	95	-1.62786	0.160131	0.795523	-1.295	0.580425
1375	GOBP_METAPHASE_ANAPHASE_TRANSITION_OF_CELL_CYCLE	98	-1.52255	0.435569	0.360943	-0.549556	98	0.736158	1	0	0	0.180472
805	GOBP_ESTABLISHMENT_OF_MITOTIC_SPINDLE_LOCALIZATION	38	-1.52305	0.43938	0.357159	-0.543973	38	-1.07479	0.815654	0.0884941	-0.0951127	0.222827
2191	GOBP_PHYSIOLOGICAL_CARDIAC_MUSCLE_HYPERTROPHY	31	-1.51837	0.449315	0.347449	-0.527555	31	-1.12714	0.771049	0.112918	-0.127274	0.230183
286	GOBP_CARDIAC_MUSCLE_CELL_DIFFERENTIATION	124	-1.51372	0.458394	0.338761	-0.512788	124	-1.39663	0.535034	0.271618	-0.37935	0.30519
1315	GOBP_MATURATION_OF_LSU_RRNA	28	-1.51483	0.459722	0.337505	-0.511263	28	-1.21208	0.700388	0.154661	-0.187462	0.246083
3357	GOBP_REGULATION_OF_MUSCLE_CONTRACTION	172	-1.50633	0.473899	0.324314	-0.488524	172	-1.70673	0.0512394	1.2904	-2.20236	0.807355
2524	GOBP_POSITIVE_REGULATION_OF_MYOBLAST_DIFFERENTIATION	44	-1.50732	0.47545	0.322895	-0.486705	44	-1.19083	0.727998	0.13787	-0.164179	0.230382
4146	GOBP_TRANSLATIONAL_INITIATION	121	-1.50764	0.480141	0.318631	-0.480381	121	-1.53323	0.36657	0.435843	-0.66825	0.377237
2931	GOBP_REGULATION_OF_ACTIN_FILAMENT_BASED_MOVEMENT	40	-1.4997	0.486775	0.312671	-0.468914	40	-1.56707	0.300513	0.522137	-0.818226	0.417404
3356	GOBP_REGULATION_OF_MUSCLE_CELL_DIFFERENTIATION	160	-1.50201	0.487694	0.311853	-0.468406	160	-1.32263	0.57264	0.242119	-0.320234	0.276986
3195	GOBP_REGULATION_OF_GLUCOSE_IMPORT	59	-1.47359	0.488796	0.310872	-0.458097	59	-1.22752	0.69154	0.160183	-0.196627	0.235528
1921	GOBP_NEGATIVE_REGULATION_OF_VASCULAR_ENDOTHELIAL_CELL_PROLIFERATION	25	-1.47867	0.490807	0.309089	-0.457039	25	-1.32518	0.570266	0.243923	-0.323242	0.276506
1392	GOBP_MICROTUBULE_POLYMERIZATION_OR_DEPOLYMERIZATION	125	-1.49999	0.491335	0.308622	-0.46293	125	-1.4722	0.474412	0.323844	-0.476763	0.316233
4030	GOBP_STRIATED_MUSCLE_TISSUE_DEVELOPMENT	255	-1.47384	0.492231	0.307831	-0.453692	255	-1.38852	0.534758	0.271843	-0.377458	0.289837
2223	GOBP_POLYSACCHARIDE_BIOSYNTHETIC_PROCESS	74	-1.49706	0.493655	0.306577	-0.458963	74	-1.14274	0.783466	0.10598	-0.121107	0.206278
3567	GOBP_REGULATION_OF_STRIATED_MUSCLE_CELL_DIFFERENTIATION	96	-1.49559	0.494372	0.305946	-0.457571	96	-1.3802	0.543096	0.265123	-0.365924	0.285535
727	GOBP_ENAMEL_MINERALIZATION	21	-1.47433	0.494959	0.30543	-0.450305	21	-1.08258	0.804974	0.0942183	-0.101999	0.199824
1517	GOBP_MYELIN_MAINTENANCE	17	-1.47877	0.495304	0.305128	-0.451215	17	-0.866159	0.94921	0.0226378	-0.0196079	0.163883
1533	GOBP_MYOTUBE_CELL_DEVELOPMENT	41	-1.47501	0.496998	0.303646	-0.447879	41	-1.38196	0.539968	0.267632	-0.369857	0.285639
759	GOBP_ENERGY_DERIVATION_BY_OXIDATION_OF_ORGANIC_COMPOUNDS	328	-1.47614	0.497403	0.303292	-0.447701	328	-1.25203	0.661792	0.179279	-0.224463	0.241285
437	GOBP_CELLULAR_RESPONSE_TO_INSULIN_STIMULUS	207	-1.47898	0.499587	0.301389	-0.445747	207	-1.51964	0.41345	0.383577	-0.582898	0.342483
2225	GOBP_POLYSACCHARIDE_METABOLIC_PROCESS	110	-1.49313	0.50004	0.300995	-0.449424	110	-1.09272	0.810756	0.0911096	-0.0995568	0.196052
285	GOBP_CARDIAC_MUSCLE_CELL_CONTRACTION	75	-1.46895	0.500202	0.300855	-0.44194	75	-1.41252	0.527231	0.277999	-0.39268	0.289427
858	GOBP_FATTY_ACID_HOMEOSTASIS	17	-1.46997	0.500368	0.300711	-0.442037	17	-1.50753	0.407014	0.390391	-0.588527	0.345551
3934	GOBP_SISTER_CHROMATID_SEGREGATION	239	-1.46611	0.503319	0.298156	-0.43713	239	-0.882941	0.932397	0.0303989	-0.0268404	0.164278
2592	GOBP_POSITIVE_REGULATION_OF_PROTEIN_CONTAINING_COMPLEX_DISASSEMBLY	35	-1.46258	0.504143	0.297446	-0.435037	35	-1.34166	0.573235	0.241667	-0.324236	0.269557
3209	GOBP_REGULATION_OF_HEART_CONTRACTION	213	-1.46473	0.504578	0.297072	-0.435131	213	-1.47951	0.469047	0.328784	-0.486437	0.312928
3940	GOBP_SKELETAL_MUSCLE_TISSUE_REGENERATION	39	-1.479	0.504699	0.296968	-0.439214	39	-1.34319	0.574612	0.240625	-0.323206	0.268797
1399	GOBP_MIRNA_MEDIATED_GENE_SILENCING_BY_INHIBITION_OF_TRANSLATION	93	-1.46321	0.505984	0.295863	-0.432908	93	-1.56389	0.301662	0.520479	-0.813974	0.408171
2638	GOBP_POSITIVE_REGULATION_OF_SKELETAL_MUSCLE_TISSUE_DEVELOPMENT	19	-1.46639	0.506744	0.295211	-0.432895	19	-1.40744	0.5306	0.275233	-0.387373	0.285222
1531	GOBP_MYOBLAST_FUSION	50	-1.47959	0.507146	0.294867	-0.436284	50	-1.35763	0.556017	0.254912	-0.346075	0.27489
3285	GOBP_REGULATION_OF_LIPOPROTEIN_PARTICLE_CLEARANCE	34	-1.4602	0.509784	0.292613	-0.427275	34	-1.50346	0.402407	0.395335	-0.59437	0.343974
4205	GOBP_VASCULAR_TRANSPORT	87	-1.47964	0.512464	0.290337	-0.429595	87	-1.36304	0.565716	0.247401	-0.337217	0.268869
935	GOBP_GLUCAN_BIOSYNTHETIC_PROCESS	45	-1.45744	0.517701	0.285921	-0.416712	45	-1.27566	0.637933	0.195225	-0.24904	0.240573
2971	GOBP_REGULATION_OF_ATTACHMENT_OF_SPINDLE_MICROTUBULES_TO_KINETOCHORE	18	-1.47971	0.517851	0.285795	-0.422893	18	-1.03529	0.83148	0.080148	-0.0829761	0.182972
129	GOBP_AORTA_DEVELOPMENT	62	-1.47972	0.523449	0.281126	-0.415989	62	0.906478	1	0	0	0.140563
290	GOBP_CARDIAC_MUSCLE_TISSUE_MORPHOGENESIS	60	-1.45493	0.52432	0.280404	-0.407968	60	-1.27857	0.635358	0.196982	-0.251855	0.238693
476	GOBP_CELLULAR_RESPONSE_TO_ZINC_ION	24	-1.48026	0.526391	0.278692	-0.412537	24	-1.17264	0.741568	0.129849	-0.152267	0.20427
2907	GOBP_PYRUVATE_METABOLIC_PROCESS	107	-1.48148	0.526744	0.2784	-0.412444	107	-1.41742	0.53672	0.270252	-0.38306	0.274326
3740	GOBP_RESPONSE_TO_INSULIN	267	-1.48611	0.527264	0.277972	-0.413098	267	-1.50076	0.400899	0.396965	-0.595747	0.337468
3468	GOBP_REGULATION_OF_PROTEIN_CONTAINING_COMPLEX_DISASSEMBLY	123	-1.4509	0.528552	0.276913	-0.401772	123	-1.5632	0.298227	0.525453	-0.82139	0.401183
1740	GOBP_NEGATIVE_REGULATION_OF_LIPOPROTEIN_PARTICLE_CLEARANCE	19	-1.45291	0.528947	0.276588	-0.401857	19	-1.57059	0.30473	0.516085	-0.810559	0.396336
299	GOBP_CARDIOCYTE_DIFFERENTIATION	160	-1.48199	0.530068	0.275669	-0.408537	160	-1.27059	0.642132	0.192375	-0.244431	0.234022
3852	GOBP_RIBOSOME_ASSEMBLY	60	-1.45132	0.531335	0.274631	-0.398578	60	-1.02534	0.837847	0.0768351	-0.0787821	0.175733
1821	GOBP_NEGATIVE_REGULATION_OF_POTASSIUM_ION_TRANSPORT	39	-1.48274	0.532367	0.273789	-0.405959	39	-1.25456	0.661843	0.179245	-0.224874	0.226517
130	GOBP_AORTA_MORPHOGENESIS	36	-1.48389	0.53239	0.27377	-0.406246	36	-0.86626	0.949343	0.0225768	-0.0195573	0.148174
3837	GOBP_RIBONUCLEOPROTEIN_COMPLEX_BIOGENESIS	470	-1.44891	0.532744	0.273482	-0.396251	470	-1.23784	0.680145	0.167399	-0.207212	0.22044
1386	GOBP_MICROTUBULE_CYTOSKELETON_ORGANIZATION_INVOLVED_IN_MITOSIS	164	-1.44666	0.538333	0.268949	-0.389078	164	-1.04464	0.822967	0.0846175	-0.0883946	0.176783
2291	GOBP_POSITIVE_REGULATION_OF_CELL_CYCLE_CHECKPOINT	19	-1.44281	0.550593	0.259169	-0.373931	19	-1.1527	0.77479	0.110816	-0.127737	0.184993
1512	GOBP_MUSCLE_ORGAN_MORPHOGENESIS	81	-1.44124	0.552903	0.257351	-0.370904	81	-1.26024	0.657902	0.181839	-0.229161	0.219595
384	GOBP_CELLULAR_GLUCAN_METABOLIC_PROCESS	75	-1.40467	0.554375	0.256196	-0.359871	75	-1.17929	0.746372	0.127044	-0.149822	0.19162
454	GOBP_CELLULAR_RESPONSE_TO_PEPTIDE_HORMONE_STIMULUS	305	-1.40485	0.557037	0.254116	-0.356994	305	-1.3865	0.536613	0.270339	-0.374826	0.262228
2744	GOBP_POTASSIUM_ION_IMPORT_ACROSS_PLASMA_MEMBRANE	50	-1.39599	0.557235	0.253961	-0.354526	50	-1.4174	0.533429	0.272923	-0.386841	0.263442
3850	GOBP_RIBOSOMAL_SMALL_SUBUNIT_BIOGENESIS	75	-1.40148	0.557409	0.253826	-0.355732	75	-0.81663	0.981318	0.00819037	-0.0066885	0.131008
1565	GOBP_NEGATIVE_REGULATION_OF_AMINO_ACID_TRANSPORT	15	-1.40211	0.558039	0.253335	-0.355205	15	-1.13989	0.780701	0.107515	-0.122555	0.180425
2771	GOBP_PROTEIN_CONTAINING_COMPLEX_DISASSEMBLY	242	-1.39657	0.558289	0.253141	-0.353528	242	-1.47847	0.469171	0.328668	-0.485927	0.290905
2989	GOBP_REGULATION_OF_BLOOD_CIRCULATION	262	-1.40862	0.558371	0.253077	-0.35649	262	-1.42631	0.52628	0.278783	-0.397632	0.26593
374	GOBP_CELLULAR_CARBOHYDRATE_BIOSYNTHETIC_PROCESS	79	-1.40264	0.559329	0.252333	-0.353932	79	-1.04192	0.824929	0.0835832	-0.0870869	0.167958
791	GOBP_ER_NUCLEUS_SIGNALING_PATHWAY	46	-1.40908	0.559959	0.251843	-0.354867	46	-1.43646	0.528988	0.276554	-0.397258	0.264199
3339	GOBP_REGULATION_OF_MITOTIC_NUCLEAR_DIVISION	118	-1.40491	0.560241	0.251625	-0.35351	118	-0.747484	0.998828	0.000509161	-0.00038059	0.126067
3783	GOBP_RESPONSE_TO_PEPTIDE_HORMONE	418	-1.39657	0.561592	0.250579	-0.34995	418	-1.28845	0.611063	0.213914	-0.275617	0.232247
1509	GOBP_MUSCLE_HYPERTROPHY	104	-1.43833	0.561617	0.25056	-0.360388	104	-1.29863	0.605905	0.217596	-0.282577	0.234078
1532	GOBP_MYOBLAST_PROLIFERATION	34	-1.40911	0.56351	0.249098	-0.351007	34	-0.890802	0.929116	0.03193	-0.0284433	0.140514
3353	GOBP_REGULATION_OF_MRNA_SPLICING_VIA_SPLICEOSOME	109	-1.40496	0.563548	0.249069	-0.349933	109	-1.47646	0.470818	0.327147	-0.483021	0.288108
3838	GOBP_RIBONUCLEOPROTEIN_COMPLEX_SUBUNIT_ORGANIZATION	229	-1.39687	0.563593	0.249034	-0.347869	229	-1.17985	0.745949	0.127291	-0.150185	0.188163
819	GOBP_ESTABLISHMENT_OF_SPINDLE_ORIENTATION	40	-1.42281	0.563812	0.248866	-0.354089	40	-1.10684	0.800853	0.0964471	-0.106751	0.172656
4124	GOBP_TOOTH_MINERALIZATION	31	-1.40978	0.564431	0.248389	-0.350175	31	-0.812397	0.981739	0.00800387	-0.00650232	0.128196
1409	GOBP_MITOCHONDRIAL_ELECTRON_TRANSPORT_NADH_TO_UBIQUINONE	51	-1.39348	0.564675	0.248201	-0.345864	51	0.756155	1	0	0	0.124101
941	GOBP_GLUCOSE_IMPORT	74	-1.41041	0.565213	0.247788	-0.349482	74	-1.24235	0.678828	0.168241	-0.209013	0.208014
1185	GOBP_L_GLUTAMATE_TRANSMEMBRANE_TRANSPORT	29	-1.39258	0.56527	0.247744	-0.345004	29	-0.891188	0.928394	0.0322676	-0.0287565	0.140006
1402	GOBP_MITOCHONDRIAL_CALCIUM_ION_HOMEOSTASIS	25	-1.40538	0.565314	0.24771	-0.348126	25	-1.42168	0.521653	0.282618	-0.401794	0.265164
1684	GOBP_NEGATIVE_REGULATION_OF_GLIOGENESIS	44	-1.37687	0.565502	0.247566	-0.340865	44	-1.18774	0.73509	0.13366	-0.158753	0.190613
2013	GOBP_NUCLEAR_ENVELOPE_ORGANIZATION	60	-1.37759	0.565662	0.247443	-0.340875	60	-0.997017	0.840004	0.0757189	-0.075493	0.161581
1665	GOBP_NEGATIVE_REGULATION_OF_EPITHELIAL_CELL_MIGRATION	112	-1.3979	0.566182	0.247044	-0.345342	112	-1.34881	0.562044	0.25023	-0.337513	0.248637
2106	GOBP_OVULATION	22	-1.37817	0.566245	0.246996	-0.340402	22	0.815917	1	0	0	0.123498
1909	GOBP_NEGATIVE_REGULATION_OF_TRANSMEMBRANE_TRANSPORT	154	-1.40591	0.566603	0.246721	-0.346867	154	-1.38574	0.537577	0.269559	-0.373537	0.25814
1953	GOBP_NEUROMUSCULAR_PROCESS	152	-1.39695	0.566641	0.246692	-0.344616	152	-1.36282	0.564429	0.248391	-0.338511	0.247542
297	GOBP_CARDIAC_VENTRICLE_MORPHOGENESIS	72	-1.41084	0.566991	0.246424	-0.347664	72	-1.15559	0.76867	0.11426	-0.132038	0.180342
3544	GOBP_REGULATION_OF_SKELETAL_MUSCLE_CONTRACTION	15	-1.39853	0.567033	0.246391	-0.344585	15	-1.43326	0.525563	0.279375	-0.400418	0.262883
2950	GOBP_REGULATION_OF_AMINO_ACID_TRANSMEMBRANE_TRANSPORT	18	-1.42299	0.567103	0.246338	-0.350537	18	-1.45053	0.509288	0.293037	-0.42506	0.269688
3995	GOBP_SPINDLE_LOCALIZATION	58	-1.37852	0.568002	0.24565	-0.338635	58	-1.03098	0.834905	0.0783627	-0.0807907	0.162007
1566	GOBP_NEGATIVE_REGULATION_OF_AMYLOID_PRECURSOR_PROTEIN_BIOSYNTHETIC_PROCESS	20	-1.42373	0.568161	0.245529	-0.349567	20	-1.32693	0.577305	0.238595	-0.316599	0.242062
1540	GOBP_NADH_METABOLIC_PROCESS	38	-1.42538	0.5691	0.244812	-0.34895	38	-1.31617	0.589038	0.229857	-0.302529	0.237334
1430	GOBP_MITOTIC_CHROMOSOME_CONDENSATION	18	-1.41194	0.569347	0.244623	-0.345394	18	-1.02244	0.830164	0.0808364	-0.0826501	0.16273
1742	GOBP_NEGATIVE_REGULATION_OF_LOW_DENSITY_LIPOPROTEIN_PARTICLE_CLEARANCE	15	-1.37888	0.569378	0.244599	-0.337274	15	-1.55975	0.307523	0.512122	-0.798785	0.378361
291	GOBP_CARDIAC_MYOFIBRIL_ASSEMBLY	19	-1.37511	0.569806	0.244273	-0.335902	19	-1.39703	0.538964	0.26844	-0.37502	0.256357
1720	GOBP_NEGATIVE_REGULATION_OF_ION_TRANSMEMBRANE_TRANSPORT	115	-1.41092	0.570495	0.243748	-0.34391	115	-1.41069	0.523701	0.280916	-0.396286	0.262332
1376	GOBP_METAPHASE_PLATE_CONGRESSION	73	-1.37916	0.571234	0.243186	-0.335392	73	-0.772858	0.994899	0.00222114	-0.00171662	0.122704
4064	GOBP_SYNCYTIUM_FORMATION	68	-1.41216	0.572269	0.2424	-0.342307	68	-1.35138	0.565318	0.247707	-0.334747	0.245053
3632	GOBP_REGULATION_OF_UBIQUITIN_PROTEIN_TRANSFERASE_ACTIVITY	56	-1.42374	0.572391	0.242308	-0.344983	56	-0.71611	0.999189	0.000352504	-0.000252431	0.12133
1429	GOBP_MITOTIC_CELL_CYCLE_PHASE_TRANSITION	470	-1.37302	0.57253	0.242202	-0.332546	470	-0.980543	0.851251	0.0699422	-0.0685813	0.156072
3604	GOBP_REGULATION_OF_THE_FORCE_OF_HEART_CONTRACTION	26	-1.37944	0.573141	0.241739	-0.333464	26	-1.13609	0.781674	0.106975	-0.121532	0.174357
2846	GOBP_PROTEIN_REFOLDING	27	-1.42543	0.57319	0.241702	-0.344529	27	-1.36915	0.572449	0.242263	-0.331694	0.241982
2204	GOBP_PLASMA_MEMBRANE_FUSION	26	-1.41359	0.574386	0.240796	-0.340387	26	-1.65745	0.109925	0.958902	-1.58934	0.599849
3870	GOBP_RNA_SPLICING	458	-1.3733	0.5744	0.240786	-0.33067	458	-1.28855	0.612217	0.213095	-0.274583	0.22694
1348	GOBP_MEMBRANE_REPOLARIZATION	51	-1.37174	0.574844	0.24045	-0.329836	51	-1.45175	0.516077	0.287286	-0.417066	0.263868
3963	GOBP_SODIUM_ION_EXPORT_ACROSS_PLASMA_MEMBRANE	16	-1.42588	0.575333	0.240081	-0.342326	16	-1.22607	0.691639	0.160121	-0.196319	0.200101
3326	GOBP_REGULATION_OF_MICROTUBULE_POLYMERIZATION_OR_DEPOLYMERIZATION	86	-1.37947	0.576033	0.239552	-0.330455	86	-1.4508	0.512113	0.290634	-0.421651	0.265093
527	GOBP_CHROMOSOME_SEPARATION	134	-1.4343	0.576052	0.239538	-0.343569	134	-0.752311	0.998047	0.000849181	-0.000638848	0.120194
1635	GOBP_NEGATIVE_REGULATION_OF_CHROMOSOME_ORGANIZATION	94	-1.41217	0.576141	0.239471	-0.338175	94	-0.780058	0.992652	0.00320315	-0.00249864	0.121337
2401	GOBP_POSITIVE_REGULATION_OF_GLUCOSE_IMPORT	37	-1.3693	0.576337	0.239324	-0.327707	37	-1.15424	0.771854	0.112465	-0.129812	0.175894
3455	GOBP_REGULATION_OF_POSTSYNAPTIC_NEUROTRANSMITTER_RECEPTOR_ACTIVITY	18	-1.41391	0.577089	0.238757	-0.337581	18	-1.24756	0.666594	0.176139	-0.219743	0.207448
917	GOBP_GENERATION_OF_PRECURSOR_METABOLITES_AND_ENERGY	497	-1.38205	0.577291	0.238605	-0.329764	497	-1.22841	0.691204	0.160394	-0.197029	0.1995
1183	GOBP_L_ALPHA_AMINO_ACID_TRANSMEMBRANE_TRANSPORT	76	-1.43293	0.577388	0.238532	-0.3418	76	-1.28908	0.613098	0.21247	-0.273891	0.225501
4215	GOBP_VENTRICULAR_CARDIAC_MUSCLE_TISSUE_MORPHOGENESIS	46	-1.41461	0.578032	0.238048	-0.336745	46	-1.09954	0.8054	0.0939886	-0.103344	0.166018
1438	GOBP_MITOTIC_METAPHASE_PLATE_CONGRESSION	59	-1.42801	0.578178	0.237939	-0.339778	59	-0.792934	0.990027	0.0043528	-0.00345148	0.121146
2012	GOBP_NUCLEAR_CHROMOSOME_SEGREGATION	318	-1.37965	0.578515	0.237686	-0.327922	318	-0.975971	0.857309	0.0668626	-0.065256	0.152274
761	GOBP_ENERGY_RESERVE_METABOLIC_PROCESS	87	-1.36943	0.578601	0.237621	-0.325404	87	-1.21261	0.701384	0.154044	-0.186795	0.195832
16	GOBP_ACTIN_FILAMENT_ORGANIZATION	445	-1.42591	0.579608	0.236865	-0.337748	445	-1.6396	0.138639	0.858115	-1.40696	0.54749
3003	GOBP_REGULATION_OF_CALCIUM_ION_TRANSMEMBRANE_TRANSPORTER_ACTIVITY	101	-1.36574	0.57971	0.23679	-0.323393	101	-1.43631	0.525772	0.279203	-0.401021	0.257996
1510	GOBP_MUSCLE_HYPERTROPHY_IN_RESPONSE_TO_STRESS	31	-1.38217	0.579906	0.236642	-0.327081	31	-1.46433	0.49405	0.306229	-0.448419	0.271436
2959	GOBP_REGULATION_OF_ANION_TRANSMEMBRANE_TRANSPORT	28	-1.3697	0.580242	0.23639	-0.323783	28	-1.36587	0.569434	0.244556	-0.334032	0.240473
3010	GOBP_REGULATION_OF_CARBOHYDRATE_BIOSYNTHETIC_PROCESS	103	-1.38813	0.580585	0.236134	-0.327786	103	-0.995162	0.839449	0.0760059	-0.0756382	0.15607
3620	GOBP_REGULATION_OF_TRANSLATIONAL_INITIATION	82	-1.41849	0.580622	0.236106	-0.334916	82	-1.51031	0.415312	0.381626	-0.576371	0.308866
526	GOBP_CHROMOSOME_SEGREGATION	375	-1.38734	0.580739	0.236019	-0.327438	375	-1.02412	0.835431	0.0780892	-0.0799727	0.157054
3369	GOBP_REGULATION_OF_MYOBLAST_PROLIFERATION	25	-1.37979	0.580991	0.23583	-0.325397	25	-1.21323	0.700909	0.154338	-0.187248	0.195084
2743	GOBP_POTASSIUM_ION_HOMEOSTASIS	35	-1.36604	0.581293	0.235605	-0.321845	35	-1.31524	0.586126	0.232009	-0.305148	0.233807
1443	GOBP_MITOTIC_SPINDLE_ORGANIZATION	134	-1.38636	0.581819	0.235212	-0.326088	134	-1.02109	0.832019	0.0798666	-0.0815511	0.157539
403	GOBP_CELLULAR_RESPIRATION	236	-1.41465	0.581915	0.23514	-0.33264	236	-1.19756	0.71952	0.142957	-0.1712	0.189049
876	GOBP_FIBROBLAST_APOPTOTIC_PROCESS	26	-1.43099	0.581939	0.235123	-0.336459	26	-1.16464	0.749873	0.125012	-0.145594	0.180068
523	GOBP_CHROMOSOME_CONDENSATION	35	-1.42815	0.582	0.235077	-0.335726	35	-0.820181	0.980186	0.00869164	-0.00712871	0.121885
3471	GOBP_REGULATION_OF_PROTEIN_DEPOLYMERIZATION	86	-1.42904	0.582291	0.23486	-0.335624	86	-1.64767	0.122412	0.912175	-1.50297	0.573518
3456	GOBP_REGULATION_OF_POTASSIUM_ION_TRANSMEMBRANE_TRANSPORTER_ACTIVITY	69	-1.38012	0.582657	0.234587	-0.323758	69	-1.47391	0.47511	0.323205	-0.476376	0.278896
2042	GOBP_NUCLEOSIDE_TRIPHOSPHATE_METABOLIC_PROCESS	259	-1.38224	0.582839	0.234452	-0.324067	259	-1.22693	0.690283	0.160973	-0.197502	0.197712
3041	GOBP_REGULATION_OF_CELL_GROWTH_INVOLVED_IN_CARDIAC_MUSCLE_CELL_DEVELOPMENT	21	-1.36622	0.583462	0.233988	-0.319679	21	-0.756674	0.999384	0.000267564	-0.000202459	0.117128
264	GOBP_CARBOHYDRATE_BIOSYNTHETIC_PROCESS	212	-1.42601	0.583667	0.233835	-0.333451	212	-1.06408	0.819143	0.0866402	-0.0921919	0.160238
524	GOBP_CHROMOSOME_LOCALIZATION	90	-1.38428	0.584136	0.233486	-0.323211	90	-0.83227	0.972995	0.0118895	-0.00989529	0.122688
453	GOBP_CELLULAR_RESPONSE_TO_PEPTIDE	375	-1.38503	0.58418	0.233453	-0.323341	375	-1.36255	0.556118	0.254833	-0.347223	0.244143
3872	GOBP_RNA_STABILIZATION	62	-1.3826	0.584301	0.233363	-0.322648	62	-1.41553	0.536034	0.270808	-0.383338	0.252086
58	GOBP_AEROBIC_RESPIRATION	191	-1.41494	0.58465	0.233104	-0.329828	191	-1.22494	0.692836	0.159369	-0.195219	0.196237
254	GOBP_CALCIUM_ION_TRANSMEMBRANE_TRANSPORT_VIA_HIGH_VOLTAGE_GATED_CALCIUM_CHANNEL	19	-1.42936	0.585166	0.232721	-0.332643	19	-1.16269	0.755787	0.1216	-0.141383	0.177161
2538	GOBP_POSITIVE_REGULATION_OF_NEURON_DEATH	91	-1.36651	0.585208	0.23269	-0.317972	91	-0.957427	0.870284	0.060339	-0.0577701	0.146514
3188	GOBP_REGULATION_OF_GENERATION_OF_PRECURSOR_METABOLITES_AND_ENERGY	132	-1.36353	0.58587	0.232198	-0.316608	132	-1.30021	0.603613	0.219241	-0.285059	0.22572
3374	GOBP_REGULATION_OF_NECROTIC_CELL_DEATH	52	-1.36078	0.585917	0.232164	-0.315925	52	-1.17728	0.747859	0.12618	-0.14855	0.179172
3886	GOBP_SARCOPLASMIC_RETICULUM_CALCIUM_ION_TRANSPORT	41	-1.41646	0.585958	0.232133	-0.328808	41	-1.53169	0.368431	0.433644	-0.664208	0.332889
1113	GOBP_INSULIN_RECEPTOR_SIGNALING_PATHWAY	123	-1.38295	0.586276	0.231898	-0.320703	123	-1.3956	0.537075	0.269965	-0.376763	0.250931
3853	GOBP_RIBOSOME_BIOGENESIS	303	-1.41541	0.586441	0.231776	-0.328058	303	-1.19369	0.725514	0.139354	-0.166345	0.185565
1389	GOBP_MICROTUBULE_ORGANIZING_CENTER_LOCALIZATION	33	-1.35923	0.586746	0.23155	-0.314729	33	-1.41463	0.533361	0.272979	-0.386163	0.252264
1764	GOBP_NEGATIVE_REGULATION_OF_MRNA_METABOLIC_PROCESS	87	-1.35962	0.587841	0.23074	-0.313718	87	-1.45707	0.505117	0.296608	-0.432178	0.263674
557	GOBP_COPII_COATED_VESICLE_BUDDING	43	-1.36093	0.588151	0.230511	-0.313708	43	-0.706609	1	0	0	0.115256
839	GOBP_EXTRACELLULAR_MATRIX_DISASSEMBLY	64	-1.35811	0.588618	0.230166	-0.312591	64	-0.915804	0.908737	0.0415617	-0.0380624	0.135864
53	GOBP_ADP_METABOLIC_PROCESS	91	-1.36143	0.58874	0.230076	-0.313232	91	-1.32673	0.576355	0.23931	-0.317499	0.234693
728	GOBP_ENDOCARDIAL_CUSHION_DEVELOPMENT	49	-1.36159	0.590907	0.228481	-0.311097	49	-1.05499	0.817742	0.0873835	-0.0921885	0.157932
3909	GOBP_SENSORY_PERCEPTION_OF_SMELL	444	1.65449	0.591722	0.227882	0.37703	444	0.96781	1	0	0	0.113941
3686	GOBP_RESPONSE_TO_ACTIVITY	70	-1.34105	0.592024	0.227661	-0.305304	70	-1.33022	0.577063	0.238777	-0.317624	0.233219
3505	GOBP_REGULATION_OF_RECEPTOR_LOCALIZATION_TO_SYNAPSE	17	-1.34883	0.593201	0.226798	-0.305912	17	-0.797764	0.989043	0.00478469	-0.00381706	0.115791
942	GOBP_GLUCOSE_METABOLIC_PROCESS	187	-1.34192	0.593443	0.226621	-0.304108	187	-1.0247	0.838002	0.0767548	-0.0786506	0.151688
2784	GOBP_PROTEIN_FOLDING	222	-1.34107	0.594423	0.225905	-0.302955	222	-1.00496	0.839517	0.0759704	-0.0763472	0.150938
2810	GOBP_PROTEIN_LOCALIZATION_TO_CHROMOSOME_CENTROMERIC_REGION	26	-1.34971	0.594668	0.225725	-0.304664	26	0.855107	1	0	0	0.112863
590	GOBP_CYTOPLASMIC_TRANSLATIONAL_INITIATION	39	-1.349	0.595109	0.225403	-0.304068	39	-1.32759	0.579771	0.236743	-0.314297	0.231073
2633	GOBP_POSITIVE_REGULATION_OF_RUFFLE_ASSEMBLY	15	-1.35079	0.595415	0.22518	-0.304172	15	-1.34126	0.570968	0.243388	-0.326446	0.234284
3871	GOBP_RNA_SPLICING_VIA_TRANSESTERIFICATION_REACTIONS	323	-1.34196	0.59581	0.224892	-0.301797	323	-1.26401	0.655439	0.183468	-0.231906	0.20418
445	GOBP_CELLULAR_RESPONSE_TO_LIPOPROTEIN_PARTICLE_STIMULUS	37	-1.34993	0.596319	0.224522	-0.303089	37	-1.24839	0.665677	0.176737	-0.220636	0.200629
3077	GOBP_REGULATION_OF_CHROMOSOME_ORGANIZATION	246	-1.3424	0.596555	0.22435	-0.301167	246	-0.900963	0.922529	0.0350202	-0.0315519	0.129685
15	GOBP_ACTIN_FILAMENT_DEPOLYMERIZATION	58	-1.33927	0.596835	0.224146	-0.300192	58	-1.5553	0.309189	0.509775	-0.792854	0.366961
4200	GOBP_VASCULAR_ENDOTHELIAL_CELL_PROLIFERATION	53	-1.34279	0.597328	0.223787	-0.300498	53	-1.13114	0.783461	0.105982	-0.119881	0.164885
507	GOBP_CHAPERONE_MEDIATED_PROTEIN_FOLDING	71	-1.35542	0.597417	0.223722	-0.303238	71	-1.04695	0.821419	0.0854351	-0.0894464	0.154579
3556	GOBP_REGULATION_OF_SPROUTING_ANGIOGENESIS	62	-1.34333	0.597607	0.223585	-0.300348	62	-1.44504	0.50461	0.297044	-0.429242	0.260315
780	GOBP_EPITHELIAL_CELL_FATE_COMMITMENT	15	-1.35086	0.597843	0.223413	-0.301799	15	-1.19908	0.717274	0.144315	-0.173045	0.183864
2323	GOBP_POSITIVE_REGULATION_OF_CHROMOSOME_SEPARATION	27	-1.33516	0.599075	0.222519	-0.297099	27	0.72931	1	0	0	0.111259
320	GOBP_CELL_CELL_ADHESION_MEDIATED_BY_INTEGRIN	17	-1.35435	0.599223	0.222412	-0.301223	17	-1.54231	0.333262	0.477214	-0.736012	0.349813
3678	GOBP_RESPIRATORY_CHAIN_COMPLEX_IV_ASSEMBLY	29	-1.3374	0.599345	0.222323	-0.297334	29	-0.756172	0.998869	0.000491509	-0.000371665	0.111407
3771	GOBP_RESPONSE_TO_MUSCLE_ACTIVITY	24	-1.34665	0.599535	0.222185	-0.299205	24	-1.41109	0.531343	0.274625	-0.387522	0.248405
3541	GOBP_REGULATION_OF_SISTER_CHROMATID_COHESION	20	-1.34342	0.599801	0.221993	-0.298229	20	-0.999453	0.83945	0.0760051	-0.0759635	0.148999
3352	GOBP_REGULATION_OF_MRNA_PROCESSING	139	-1.35089	0.600452	0.221521	-0.299251	139	-1.51015	0.410249	0.386953	-0.584356	0.304237
82	GOBP_AMINO_ACID_TRANSMEMBRANE_TRANSPORT	102	-1.33426	0.600592	0.22142	-0.295432	102	-1.14224	0.780828	0.107445	-0.122727	0.164432
3531	GOBP_REGULATION_OF_RNA_SPLICING	179	-1.35139	0.600986	0.221136	-0.298839	179	-1.39384	0.53664	0.270317	-0.376779	0.245726
831	GOBP_EXIT_FROM_MITOSIS	29	-1.33519	0.601418	0.220823	-0.294841	29	-0.944812	0.879828	0.0556023	-0.0525337	0.138213
1317	GOBP_MATURATION_OF_SSU_RRNA	52	-1.34487	0.601709	0.220613	-0.296697	52	-0.904226	0.916582	0.0378285	-0.0342055	0.129221
114	GOBP_ANTIBACTERIAL_HUMORAL_RESPONSE	55	-1.34359	0.601738	0.220593	-0.296385	55	-1.26362	0.651246	0.186255	-0.235356	0.203424
2530	GOBP_POSITIVE_REGULATION_OF_NECROTIC_CELL_DEATH	20	-1.33741	0.601773	0.220567	-0.294989	20	-0.913677	0.908929	0.0414702	-0.0378904	0.131019
21	GOBP_ACTIN_POLYMERIZATION_OR_DEPOLYMERIZATION	194	-1.33339	0.601846	0.220515	-0.294031	194	-1.50569	0.406035	0.391437	-0.589382	0.305976
1775	GOBP_NEGATIVE_REGULATION_OF_NATURAL_KILLER_CELL_MEDIATED_IMMUNITY	20	-1.33108	0.601996	0.220406	-0.293378	20	-0.943826	0.880318	0.0553606	-0.0522507	0.137883
1879	GOBP_NEGATIVE_REGULATION_OF_SPROUTING_ANGIOGENESIS	28	-1.35301	0.602221	0.220244	-0.297992	28	-1.30005	0.60272	0.219884	-0.28586	0.220064
200	GOBP_BEHAVIORAL_DEFENSE_RESPONSE	39	-1.33604	0.602677	0.219915	-0.293816	39	-1.33309	0.577588	0.238382	-0.317784	0.229148
1359	GOBP_MESENCHYME_MORPHOGENESIS	57	-1.32351	0.602804	0.219824	-0.290938	57	-0.944085	0.879935	0.0555496	-0.0524435	0.137687
1085	GOBP_IMPORT_ACROSS_PLASMA_MEMBRANE	201	-1.35161	0.602844	0.219795	-0.297077	201	-1.43342	0.528718	0.276776	-0.396738	0.248286
911	GOBP_GANGLIOSIDE_METABOLIC_PROCESS	27	-1.33538	0.603057	0.219642	-0.293306	27	-0.783682	0.991877	0.00354196	-0.00277577	0.111592
92	GOBP_AMYLOID_FIBRIL_FORMATION	40	-1.33142	0.603084	0.219622	-0.29241	40	-1.09737	0.806529	0.0933802	-0.102472	0.156501
2252	GOBP_POSITIVE_REGULATION_OF_ATP_METABOLIC_PROCESS	34	-1.34512	0.603433	0.219371	-0.295081	34	-1.1455	0.779644	0.108104	-0.123833	0.163737
1567	GOBP_NEGATIVE_REGULATION_OF_AMYLOID_PRECURSOR_PROTEIN_CATABOLIC_PROCESS	33	-1.33175	0.603822	0.219091	-0.291775	33	-1.03595	0.83135	0.0802161	-0.0830997	0.149654
1186	GOBP_LABYRINTHINE_LAYER_BLOOD_VESSEL_DEVELOPMENT	19	-1.34372	0.60385	0.219071	-0.294371	19	-1.51683	0.397576	0.40058	-0.607612	0.309825
2512	GOBP_POSITIVE_REGULATION_OF_MRNA_SPLICING_VIA_SPLICEOSOME	26	-1.3204	0.604129	0.21887	-0.288997	26	-1.19927	0.718692	0.143457	-0.172044	0.181164
2595	GOBP_POSITIVE_REGULATION_OF_PROTEIN_DEPOLYMERIZATION	18	-1.35187	0.604541	0.218575	-0.295484	18	-1.37413	0.558657	0.252854	-0.347454	0.235714
110	GOBP_ANOIKIS	34	-1.32358	0.60478	0.218403	-0.289074	34	0.75978	1	0	0	0.109201
1086	GOBP_IMPORT_INTO_CELL	250	-1.32917	0.604912	0.218308	-0.290167	250	-1.44512	0.508113	0.29404	-0.424922	0.256174
1541	GOBP_NADH_REGENERATION	16	-1.31964	0.605099	0.218174	-0.287912	16	-1.25476	0.662354	0.17891	-0.22449	0.198542
2858	GOBP_PROTEIN_TRANSPORT_TO_VACUOLE_INVOLVED_IN_UBIQUITIN_DEPENDENT_PROTEIN_CATABOLIC_PROCESS_VIA_THE_MULTIVESICULAR_BODY_SORTING_PATHWAY	15	-1.32178	0.605247	0.218068	-0.288238	15	-1.09884	0.805918	0.0937092	-0.102972	0.155888
3351	GOBP_REGULATION_OF_MRNA_METABOLIC_PROCESS	303	-1.32966	0.605256	0.218061	-0.289947	303	-1.52027	0.416904	0.379964	-0.577649	0.299013
405	GOBP_CELLULAR_RESPONSE_TO_ACID_CHEMICAL	88	-1.32563	0.605351	0.217993	-0.288977	88	-1.04963	0.822278	0.0849812	-0.0891989	0.151487
265	GOBP_CARBOHYDRATE_CATABOLIC_PROCESS	153	-1.32062	0.605417	0.217945	-0.287822	153	-1.16493	0.750651	0.124562	-0.145106	0.171254
3193	GOBP_REGULATION_OF_GLUCAN_BIOSYNTHETIC_PROCESS	30	-1.31841	0.605556	0.217845	-0.287209	30	-0.848762	0.964864	0.0155338	-0.0131845	0.11669
1829	GOBP_NEGATIVE_REGULATION_OF_PROTEIN_CONTAINING_COMPLEX_ASSEMBLY	144	-1.31894	0.605748	0.217708	-0.287143	144	-1.40469	0.531647	0.274377	-0.385413	0.246042
940	GOBP_GLUCOSE_CATABOLIC_PROCESS	25	-1.32667	0.60579	0.217678	-0.288788	25	-1.08597	0.802526	0.0955409	-0.103755	0.156609
1486	GOBP_MRNA_PROCESSING	489	-1.32603	0.606024	0.21751	-0.288425	489	-1.24667	0.666302	0.176329	-0.219823	0.196919
959	GOBP_GLYCOLIPID_BIOSYNTHETIC_PROCESS	70	-1.32212	0.606131	0.217434	-0.287472	70	1.00853	1	0	0	0.108717
1316	GOBP_MATURATION_OF_LSU_RRNA_FROM_TRICISTRONIC_RRNA_TRANSCRIPT_SSU_RRNA_5_8S_RRNA_LSU_RRNA	15	-1.33176	0.606219	0.217371	-0.289485	15	-1.19461	0.723623	0.140488	-0.167828	0.178929
1721	GOBP_NEGATIVE_REGULATION_OF_ION_TRANSMEMBRANE_TRANSPORTER_ACTIVITY	89	-1.31438	0.606583	0.21711	-0.285366	89	-1.40193	0.529872	0.275829	-0.386693	0.24647
2041	GOBP_NUCLEOSIDE_TRIPHOSPHATE_BIOSYNTHETIC_PROCESS	128	-1.31385	0.606661	0.217054	-0.285177	128	-0.945912	0.879856	0.0555883	-0.0525816	0.136321
4214	GOBP_VENTRICULAR_CARDIAC_MUSCLE_TISSUE_DEVELOPMENT	55	-1.32425	0.606713	0.217017	-0.287385	55	-1.20265	0.70995	0.148772	-0.178921	0.182895
95	GOBP_AMYLOID_PRECURSOR_PROTEIN_METABOLIC_PROCESS	95	-1.32366	0.606765	0.216979	-0.287208	95	-1.06527	0.816926	0.0878174	-0.0935496	0.152398
2836	GOBP_PROTEIN_NEDDYLATION	27	-1.31753	0.607032	0.216788	-0.285625	27	-0.81927	0.980807	0.00841666	-0.00689552	0.112603
3891	GOBP_SECONDARY_ALCOHOL_METABOLIC_PROCESS	150	-1.32069	0.60743	0.216503	-0.285933	150	-1.41485	0.535637	0.271129	-0.383608	0.243816
3253	GOBP_REGULATION_OF_INTRINSIC_APOPTOTIC_SIGNALING_PATHWAY_IN_RESPONSE_TO_DNA_DAMAGE	36	-1.31562	0.608005	0.216093	-0.284296	36	-0.953657	0.870907	0.0600281	-0.0572462	0.13806
4212	GOBP_VENTRICULAR_CARDIAC_MUSCLE_CELL_ACTION_POTENTIAL	35	-1.3267	0.608039	0.216069	-0.286659	35	-1.36474	0.570041	0.244094	-0.333126	0.230081
3064	GOBP_REGULATION_OF_CELLULAR_RESPONSE_TO_INSULIN_STIMULUS	72	-1.32446	0.608162	0.21598	-0.286058	72	-1.50361	0.406675	0.390753	-0.587539	0.303367
1871	GOBP_NEGATIVE_REGULATION_OF_SMALL_MOLECULE_METABOLIC_PROCESS	108	-1.31292	0.608291	0.215889	-0.283445	108	-1.26561	0.651131	0.186331	-0.235822	0.20111
3401	GOBP_REGULATION_OF_NUCLEAR_DIVISION	144	-1.31445	0.608491	0.215746	-0.283588	144	0.782246	1	0	0	0.107873
378	GOBP_CELLULAR_COMPONENT_DISASSEMBLY	477	-1.31498	0.608532	0.215717	-0.283662	477	-1.23216	0.687214	0.162908	-0.200729	0.189312
2556	GOBP_POSITIVE_REGULATION_OF_NUCLEOTIDE_METABOLIC_PROCESS	45	-1.32704	0.608935	0.215429	-0.285883	45	-1.09459	0.808137	0.0925152	-0.101267	0.153972
3317	GOBP_REGULATION_OF_METAL_ION_TRANSPORT	421	-1.31564	0.610107	0.214594	-0.282328	421	-1.5692	0.304348	0.51663	-0.810697	0.365612
702	GOBP_ELECTRON_TRANSPORT_CHAIN	174	-1.31605	0.610648	0.214209	-0.28191	174	-0.812985	0.982168	0.00781403	-0.00635269	0.111012
2279	GOBP_POSITIVE_REGULATION_OF_CARBOHYDRATE_METABOLIC_PROCESS	77	-1.32708	0.611152	0.213851	-0.283796	77	-1.20855	0.705761	0.151342	-0.182905	0.182596
1734	GOBP_NEGATIVE_REGULATION_OF_LIPID_BIOSYNTHETIC_PROCESS	63	-1.31141	0.61215	0.213142	-0.279517	63	-1.30613	0.603886	0.219045	-0.286102	0.216093
2205	GOBP_PLASMA_MEMBRANE_ORGANIZATION	164	-1.30884	0.613817	0.211961	-0.277423	164	-1.44704	0.510689	0.291843	-0.422309	0.251902
44	GOBP_ADAPTIVE_THERMOGENESIS	160	-1.30937	0.613844	0.211942	-0.27751	160	-1.28409	0.618112	0.208933	-0.268288	0.210437
1675	GOBP_NEGATIVE_REGULATION_OF_FATTY_ACID_BIOSYNTHETIC_PROCESS	22	-1.30972	0.614531	0.211456	-0.276947	22	-1.35927	0.569029	0.244866	-0.332839	0.228161
1414	GOBP_MITOCHONDRIAL_MEMBRANE_ORGANIZATION	115	-1.31016	0.61502	0.211111	-0.27659	115	-1.17077	0.742843	0.129103	-0.151149	0.170107
1154	GOBP_INTRINSIC_APOPTOTIC_SIGNALING_PATHWAY	294	-1.30799	0.61514	0.211026	-0.27602	294	-1.10867	0.797743	0.0981373	-0.108802	0.154582
3315	GOBP_REGULATION_OF_MEMBRANE_REPOLARIZATION	37	-1.30609	0.620802	0.207047	-0.270421	37	-1.37639	0.553377	0.256979	-0.353703	0.232013
1404	GOBP_MITOCHONDRIAL_CYTOCHROME_C_OXIDASE_ASSEMBLY	24	-1.30553	0.620831	0.207026	-0.27028	24	-0.789738	0.990535	0.00413022	-0.00326179	0.105578
3797	GOBP_RESPONSE_TO_STARVATION	207	-1.21578	0.621658	0.206448	-0.250995	207	-1.36515	0.570481	0.243759	-0.332768	0.225104
3358	GOBP_REGULATION_OF_MUSCLE_HYPERTROPHY	72	-1.21655	0.622501	0.20586	-0.250438	72	-0.992738	0.838942	0.0762679	-0.075714	0.141064
2683	GOBP_POSITIVE_REGULATION_OF_TELOMERE_MAINTENANCE_VIA_TELOMERE_LENGTHENING	37	-1.21516	0.62253	0.20584	-0.250128	37	-1.02886	0.837262	0.0771386	-0.0793648	0.141489
2494	GOBP_POSITIVE_REGULATION_OF_METAPHASE_ANAPHASE_TRANSITION_OF_CELL_CYCLE	15	-1.21818	0.622654	0.205753	-0.250644	15	0.612122	1	0	0	0.102877
3408	GOBP_REGULATION_OF_NUCLEOTIDE_METABOLIC_PROCESS	94	-1.21578	0.622859	0.20561	-0.249978	94	-1.04489	0.823884	0.0841337	-0.0879107	0.144872
2921	GOBP_RECEPTOR_METABOLIC_PROCESS	59	-1.21734	0.623252	0.205336	-0.249964	59	-1.11261	0.792301	0.10111	-0.112496	0.153223
2886	GOBP_PYRIDINE_CONTAINING_COMPOUND_METABOLIC_PROCESS	80	-1.21761	0.623541	0.205135	-0.249774	80	-1.08846	0.809401	0.0918365	-0.0999605	0.148486
2856	GOBP_PROTEIN_TRANSMEMBRANE_IMPORT_INTO_INTRACELLULAR_ORGANELLE	36	-1.21659	0.623549	0.205129	-0.249558	36	-0.74329	0.997297	0.00117528	-0.000873576	0.103152
1417	GOBP_MITOCHONDRIAL_RESPIRATORY_CHAIN_COMPLEX_ASSEMBLY	97	-1.21826	0.623581	0.205107	-0.249875	97	0.778122	1	0	0	0.102554
287	GOBP_CARDIAC_MUSCLE_CELL_MEMBRANE_REPOLARIZATION	39	-1.24085	0.623643	0.205064	-0.254453	39	-1.41919	0.530895	0.274991	-0.390265	0.240028
2336	GOBP_POSITIVE_REGULATION_OF_CYTOPLASMIC_TRANSLATION	15	-1.2145	0.623726	0.205006	-0.248981	15	-0.995361	0.839765	0.075842	-0.0754902	0.140424
2376	GOBP_POSITIVE_REGULATION_OF_ERBB_SIGNALING_PATHWAY	40	-1.21852	0.623903	0.204883	-0.249654	40	-1.13125	0.783781	0.105805	-0.119692	0.155344
2095	GOBP_OSSIFICATION	417	-1.21579	0.624084	0.204757	-0.248941	417	-1.09141	0.812419	0.0902199	-0.0984668	0.147488
533	GOBP_CIRCADIAN_RHYTHM	209	-1.21872	0.624329	0.204586	-0.249334	209	-1.3109	0.598693	0.222796	-0.292063	0.213691
2054	GOBP_NUCLEUS_LOCALIZATION	28	-1.21669	0.624396	0.20454	-0.248862	28	-1.13006	0.78453	0.10539	-0.119097	0.154965
1253	GOBP_LUNG_ALVEOLUS_DEVELOPMENT	47	-1.24097	0.624608	0.204392	-0.253644	47	-0.973711	0.859187	0.0659123	-0.0641795	0.135152
2330	GOBP_POSITIVE_REGULATION_OF_CYCLIN_DEPENDENT_PROTEIN_KINASE_ACTIVITY	47	-1.21389	0.62483	0.204238	-0.247923	47	-1.06714	0.819602	0.0863972	-0.0921982	0.145318
3780	GOBP_RESPONSE_TO_OXYGEN_LEVELS	333	-1.23079	0.625069	0.204072	-0.25117	333	-1.08874	0.809783	0.0916313	-0.0997628	0.147852
1391	GOBP_MICROTUBULE_POLYMERIZATION	86	-1.23003	0.625214	0.203971	-0.25089	86	-1.32151	0.572177	0.24247	-0.320427	0.223221
2708	GOBP_POSITIVE_REGULATION_OF_UBIQUITIN_PROTEIN_TRANSFERASE_ACTIVITY	32	-1.23963	0.625236	0.203956	-0.25283	32	0.832037	1	0	0	0.101978
3312	GOBP_REGULATION_OF_MEMBRANE_PERMEABILITY	76	-1.21342	0.625411	0.203834	-0.247336	76	-1.14995	0.777466	0.109319	-0.125711	0.156577
1569	GOBP_NEGATIVE_REGULATION_OF_ANOIKIS	18	-1.24111	0.625481	0.203786	-0.25292	18	0.681057	1	0	0	0.101893
395	GOBP_CELLULAR_MODIFIED_AMINO_ACID_CATABOLIC_PROCESS	33	-1.21874	0.625511	0.203765	-0.248337	33	-1.03135	0.835943	0.0778232	-0.0802631	0.140794
2103	GOBP_OUTFLOW_TRACT_MORPHOGENESIS	81	-1.23506	0.625641	0.203675	-0.25155	81	1.02546	1	0	0	0.101837
3537	GOBP_REGULATION_OF_SEQUESTERING_OF_TRIGLYCERIDE	15	-1.21961	0.626016	0.203415	-0.248087	15	-1.21144	0.702054	0.15363	-0.186114	0.178522
961	GOBP_GLYCOLYTIC_PROCESS_THROUGH_FRUCTOSE_6_PHOSPHATE	19	-1.30223	0.62603	0.203405	-0.264879	19	-1.2249	0.691754	0.160049	-0.196044	0.181727
1719	GOBP_NEGATIVE_REGULATION_OF_INTRINSIC_APOPTOTIC_SIGNALING_PATHWAY_IN_RESPONSE_TO_DNA_DAMAGE	29	-1.24173	0.62608	0.20337	-0.25253	29	-1.02341	0.832811	0.0794536	-0.0813135	0.141412
1441	GOBP_MITOTIC_SISTER_CHROMATID_COHESION	25	-1.23017	0.626089	0.203364	-0.250173	25	-0.562973	0.999681	0.000138736	-7.81045e-05	0.101752
2970	GOBP_REGULATION_OF_ATP_METABOLIC_PROCESS	69	-1.30174	0.62609	0.203363	-0.264726	69	-1.08601	0.803121	0.095219	-0.103408	0.149291
3242	GOBP_REGULATION_OF_INSULIN_RECEPTOR_SIGNALING_PATHWAY	72	-1.21888	0.62621	0.20328	-0.247775	72	-1.28844	0.609537	0.215	-0.277014	0.20914
2337	GOBP_POSITIVE_REGULATION_OF_CYTOSKELETON_ORGANIZATION	193	-1.24129	0.626223	0.203271	-0.252318	193	-1.35711	0.554151	0.256372	-0.347924	0.229822
284	GOBP_CARDIAC_MUSCLE_CELL_ACTION_POTENTIAL_INVOLVED_IN_CONTRACTION	53	-1.23082	0.62633	0.203197	-0.250098	53	-1.36715	0.568717	0.245104	-0.335094	0.22415
422	GOBP_CELLULAR_RESPONSE_TO_DEXAMETHASONE_STIMULUS	27	-1.30367	0.626489	0.203087	-0.264759	27	-0.931672	0.894578	0.0483819	-0.0450761	0.125734
868	GOBP_FEAR_RESPONSE	44	-1.21082	0.626548	0.203046	-0.245852	44	-1.27575	0.640593	0.193418	-0.246753	0.198232
2874	GOBP_PURINE_CONTAINING_COMPOUND_METABOLIC_PROCESS	494	-1.23964	0.626625	0.202992	-0.251638	494	-1.24964	0.665607	0.176782	-0.220915	0.189887
436	GOBP_CELLULAR_RESPONSE_TO_INORGANIC_SUBSTANCE	228	-1.23514	0.626729	0.20292	-0.250635	228	-1.20529	0.706027	0.151179	-0.182215	0.17705
2680	GOBP_POSITIVE_REGULATION_OF_TELOMERASE_RNA_LOCALIZATION_TO_CAJAL_BODY	15	-1.21011	0.626765	0.202895	-0.245526	15	-1.38034	0.544969	0.263628	-0.363896	0.233262
1931	GOBP_NEGATIVE_REGULATION_OF_VOLTAGE_GATED_POTASSIUM_CHANNEL_ACTIVITY	20	-1.30254	0.62688	0.202816	-0.264175	20	-0.917298	0.908423	0.041712	-0.0382624	0.122264
3877	GOBP_RRNA_METABOLIC_PROCESS	259	-1.21238	0.626904	0.202799	-0.245869	259	-1.00158	0.840194	0.0756202	-0.0757395	0.139209
3840	GOBP_RIBONUCLEOSIDE_DIPHOSPHATE_METABOLIC_PROCESS	113	-1.30109	0.626952	0.202766	-0.263816	113	-1.26392	0.654296	0.184226	-0.232847	0.193496
376	GOBP_CELLULAR_CARBOHYDRATE_METABOLIC_PROCESS	294	-1.20973	0.626974	0.202751	-0.245273	294	-0.93843	0.887575	0.051795	-0.048606	0.127273
1324	GOBP_MEGAKARYOCYTE_DIFFERENTIATION	52	-1.21037	0.626984	0.202744	-0.245395	52	-1.08801	0.808258	0.0924501	-0.100587	0.147597
2822	GOBP_PROTEIN_LOCALIZATION_TO_MITOCHONDRION	127	-1.23647	0.627178	0.202609	-0.25052	127	-1.09164	0.812235	0.0903184	-0.098595	0.146464
1796	GOBP_NEGATIVE_REGULATION_OF_ORGANIC_ACID_TRANSPORT	22	-1.23095	0.627195	0.202597	-0.249388	22	-1.06229	0.818239	0.0871199	-0.0925462	0.144859
4246	GOBP_VIRAL_TRANSLATION	17	-1.21129	0.627214	0.202584	-0.245388	17	-0.828151	0.976533	0.010313	-0.00854071	0.106449
1754	GOBP_NEGATIVE_REGULATION_OF_MEMBRANE_PERMEABILITY	22	-1.21895	0.627222	0.202579	-0.246933	22	-0.894004	0.92789	0.0325034	-0.0290581	0.117541
486	GOBP_CENTROMERE_COMPLEX_ASSEMBLY	30	-1.21961	0.627288	0.202533	-0.247011	30	0.712237	1	0	0	0.101266
398	GOBP_CELLULAR_NITROGEN_COMPOUND_CATABOLIC_PROCESS	474	-1.21095	0.627289	0.202532	-0.245257	474	-1.24175	0.677374	0.169172	-0.210068	0.185852
1442	GOBP_MITOTIC_SPINDLE_ASSEMBLY	75	-1.23536	0.627321	0.20251	-0.250173	75	-0.966475	0.864821	0.0630736	-0.0609591	0.132792
3211	GOBP_REGULATION_OF_HEART_RATE	106	-1.24178	0.627328	0.202505	-0.251468	106	-1.36675	0.56796	0.245682	-0.335787	0.224094
3631	GOBP_REGULATION_OF_UBIQUITIN_PROTEIN_LIGASE_ACTIVITY	24	-1.2342	0.6275	0.202386	-0.249785	24	0.930936	1	0	0	0.101193
2295	GOBP_POSITIVE_REGULATION_OF_CELL_CYCLE_PROCESS	257	-1.21253	0.627547	0.202354	-0.245361	257	0.86361	1	0	0	0.101177
1974	GOBP_NEURONAL_STEM_CELL_POPULATION_MAINTENANCE	23	-1.23595	0.62779	0.202186	-0.249892	23	-1.0401	0.82608	0.0829778	-0.0863049	0.142582
3313	GOBP_REGULATION_OF_MEMBRANE_POTENTIAL	425	-1.20917	0.627894	0.202114	-0.244389	425	-1.37913	0.542905	0.265277	-0.365851	0.233695
1626	GOBP_NEGATIVE_REGULATION_OF_CELLULAR_CATABOLIC_PROCESS	240	-1.23781	0.627948	0.202076	-0.250132	240	-1.28815	0.607792	0.216245	-0.278556	0.209161
998	GOBP_HEART_MORPHOGENESIS	255	-1.24315	0.627972	0.20206	-0.25119	255	-1.12299	0.77876	0.108596	-0.121953	0.155328
4090	GOBP_TELOMERASE_RNA_LOCALIZATION	19	-1.23736	0.62806	0.201999	-0.249945	19	-0.852572	0.965055	0.0154477	-0.0131703	0.108723
3159	GOBP_REGULATION_OF_EXIT_FROM_MITOSIS	17	-1.21138	0.628086	0.201981	-0.244675	17	-0.989788	0.842573	0.0743927	-0.073633	0.138187
3368	GOBP_REGULATION_OF_MYOBLAST_FUSION	21	-1.30274	0.628155	0.201933	-0.263066	21	-1.30102	0.606491	0.217176	-0.28255	0.209554
236	GOBP_BRANCHING_INVOLVED_IN_SALIVARY_GLAND_MORPHOGENESIS	21	-1.22247	0.628174	0.20192	-0.24684	21	1.02041	1	0	0	0.10096
1768	GOBP_NEGATIVE_REGULATION_OF_MUSCLE_CONTRACTION	25	-1.23104	0.628262	0.201859	-0.248496	25	-1.21355	0.702006	0.153659	-0.186472	0.177759
73	GOBP_AMELOGENESIS	26	-1.2369	0.628269	0.201854	-0.249675	26	-1.26515	0.651717	0.185941	-0.235243	0.193898
1864	GOBP_NEGATIVE_REGULATION_OF_RNA_CATABOLIC_PROCESS	74	-1.23252	0.628327	0.201814	-0.24874	74	-1.41094	0.528906	0.276622	-0.390297	0.239218
3480	GOBP_REGULATION_OF_PROTEIN_LOCALIZATION_TO_MEMBRANE	171	-1.23545	0.628372	0.201783	-0.249293	171	-1.25299	0.663165	0.178378	-0.223505	0.190081
283	GOBP_CARDIAC_MUSCLE_CELL_ACTION_POTENTIAL	78	-1.23846	0.628389	0.201772	-0.249887	78	-1.36436	0.566849	0.246533	-0.33636	0.224152
1330	GOBP_MEIOTIC_CHROMOSOME_SEPARATION	25	-1.23652	0.628411	0.201756	-0.249475	25	0.619094	1	0	0	0.100878
3529	GOBP_REGULATION_OF_RHO_PROTEIN_SIGNAL_TRANSDUCTION	88	-1.21962	0.628537	0.201669	-0.24596	88	-1.48572	0.455299	0.341703	-0.507675	0.271686
3623	GOBP_REGULATION_OF_TRANSPORTER_ACTIVITY	321	-1.22843	0.628615	0.201615	-0.24767	321	-1.42493	0.515687	0.287613	-0.409829	0.244614
2034	GOBP_NUCLEOSIDE_DIPHOSPHATE_METABOLIC_PROCESS	131	-1.24181	0.628709	0.20155	-0.250286	131	-1.23008	0.688515	0.162086	-0.19938	0.181818
3012	GOBP_REGULATION_OF_CARBOHYDRATE_METABOLIC_PROCESS	185	-1.22195	0.628787	0.201497	-0.24622	185	-1.09729	0.806061	0.093632	-0.102742	0.147564
3791	GOBP_RESPONSE_TO_PURINE_CONTAINING_COMPOUND	140	-1.2115	0.628799	0.201488	-0.244104	140	-1.17571	0.743837	0.128522	-0.151104	0.165005
4222	GOBP_VESICLE_COATING	40	-1.2433	0.628825	0.20147	-0.250488	40	-0.73227	0.995461	0.00197575	-0.00144678	0.101723
591	GOBP_CYTOSKELETON_DEPENDENT_CYTOKINESIS	100	-1.22019	0.628942	0.20139	-0.245733	100	-1.27229	0.643688	0.191325	-0.243421	0.196357
279	GOBP_CARDIAC_CONDUCTION	101	-1.29906	0.628969	0.201371	-0.261593	101	-1.33321	0.579023	0.237304	-0.316375	0.219337
1539	GOBP_NADH_DEHYDROGENASE_COMPLEX_ASSEMBLY	58	-1.24251	0.628989	0.201357	-0.250189	58	0.887963	1	0	0	0.100679
3657	GOBP_RELAXATION_OF_MUSCLE	35	-1.23787	0.629124	0.201264	-0.249139	35	-1.29326	0.611921	0.213304	-0.275858	0.207284
1911	GOBP_NEGATIVE_REGULATION_OF_TRANSPORTER_ACTIVITY	115	-1.28134	0.629177	0.201227	-0.25784	115	-1.41462	0.530057	0.275677	-0.389979	0.238452
1952	GOBP_NEUROMUSCULAR_JUNCTION_DEVELOPMENT	48	-1.21979	0.629178	0.201226	-0.245453	48	-1.21526	0.70011	0.154834	-0.188163	0.17803
1865	GOBP_NEGATIVE_REGULATION_OF_RNA_SPLICING	28	-1.23116	0.629186	0.201221	-0.247735	28	-1.08713	0.803612	0.0949538	-0.103227	0.148087
743	GOBP_ENDOPLASMIC_RETICULUM_ORGANIZATION	90	-1.27859	0.629227	0.201193	-0.257242	90	0.843444	1	0	0	0.100596
394	GOBP_CELLULAR_MODIFIED_AMINO_ACID_BIOSYNTHETIC_PROCESS	46	-1.2436	0.629261	0.201169	-0.250173	46	-1.41043	0.521962	0.282361	-0.398249	0.241765
1808	GOBP_NEGATIVE_REGULATION_OF_PEPTIDYL_SERINE_PHOSPHORYLATION	31	-1.24203	0.629312	0.201134	-0.249814	31	-0.87823	0.938881	0.0273895	-0.0240543	0.114262
4	GOBP_3_UTR_MEDIATED_MRNA_STABILIZATION	22	-1.22859	0.629318	0.20113	-0.247105	22	-1.37252	0.563728	0.24893	-0.341662	0.22503
3011	GOBP_REGULATION_OF_CARBOHYDRATE_CATABOLIC_PROCESS	55	-1.22249	0.629384	0.201084	-0.245824	55	-1.12727	0.774053	0.111229	-0.125385	0.156157
3490	GOBP_REGULATION_OF_PROTEIN_SERINE_THREONINE_KINASE_ACTIVITY	388	-1.2257	0.629389	0.201081	-0.246464	388	-1.13938	0.780088	0.107857	-0.12289	0.154469
2951	GOBP_REGULATION_OF_AMINO_ACID_TRANSPORT	45	-1.23261	0.629407	0.201068	-0.247839	45	-1.20671	0.709261	0.149194	-0.180035	0.175131
3803	GOBP_RESPONSE_TO_THYROID_HORMONE	29	-1.22355	0.629419	0.20106	-0.246007	29	-1.09058	0.811214	0.0908644	-0.0990951	0.145962
2584	GOBP_POSITIVE_REGULATION_OF_POTASSIUM_ION_TRANSPORT	52	-1.23184	0.629426	0.201055	-0.247668	52	-1.33027	0.578762	0.2375	-0.315938	0.219278
3071	GOBP_REGULATION_OF_CHOLESTEROL_BIOSYNTHETIC_PROCESS	24	-1.22039	0.629457	0.201034	-0.245341	24	-1.0131	0.839931	0.0757565	-0.0767489	0.138395
466	GOBP_CELLULAR_RESPONSE_TO_THYROID_HORMONE_STIMULUS	18	-1.16367	0.629462	0.201031	-0.233934	18	-1.04724	0.822215	0.0850144	-0.0890307	0.143023
4115	GOBP_TISSUE_REGENERATION	72	-1.24589	0.629509	0.200998	-0.250422	72	-1.19111	0.729073	0.137229	-0.163454	0.169113
3200	GOBP_REGULATION_OF_GLYCOLYTIC_PROCESS	46	-1.22493	0.629571	0.200955	-0.246155	46	-1.09543	0.80938	0.0918477	-0.100613	0.146401
4097	GOBP_TEMPERATURE_HOMEOSTASIS	178	-1.20839	0.62961	0.200929	-0.242801	178	-1.2075	0.708133	0.149885	-0.180987	0.175407
505	GOBP_CHAPERONE_MEDIATED_AUTOPHAGY	16	-1.2314	0.629724	0.20085	-0.247326	16	-0.859352	0.95961	0.017905	-0.0153867	0.109377
3493	GOBP_REGULATION_OF_PROTEIN_TARGETING	78	-1.18165	0.629916	0.200718	-0.237177	78	-1.17399	0.744038	0.128405	-0.150746	0.164561
59	GOBP_AGING	168	-1.22734	0.629954	0.200691	-0.246316	168	-0.95205	0.87331	0.0588317	-0.0560107	0.129761
3497	GOBP_REGULATION_OF_PROTEOLYSIS_INVOLVED_IN_PROTEIN_CATABOLIC_PROCESS	223	-1.24421	0.629996	0.200662	-0.249666	223	-1.13651	0.784507	0.105403	-0.119792	0.153033
2610	GOBP_POSITIVE_REGULATION_OF_PROTEIN_SERINE_THREONINE_KINASE_ACTIVITY	223	-1.18272	0.630061	0.200618	-0.237274	223	-1.02298	0.830975	0.080412	-0.0822595	0.140515
3429	GOBP_REGULATION_OF_PEPTIDYL_THREONINE_PHOSPHORYLATION	45	-1.24378	0.630095	0.200594	-0.249494	45	-1.09129	0.811281	0.0908285	-0.0991203	0.145711
3467	GOBP_REGULATION_OF_PROTEIN_CONTAINING_COMPLEX_ASSEMBLY	401	-1.29982	0.630102	0.200589	-0.26073	401	-1.36262	0.560503	0.251422	-0.342594	0.226006
3020	GOBP_REGULATION_OF_CARDIAC_MUSCLE_CONTRACTION_BY_CALCIUM_ION_SIGNALING	26	-1.23278	0.630106	0.200587	-0.247279	26	-1.24229	0.677696	0.168965	-0.209904	0.184776
777	GOBP_EPITHELIAL_CELL_CELL_ADHESION	16	-1.16373	0.630166	0.200545	-0.233381	16	-1.13261	0.780445	0.107658	-0.121935	0.154101
1017	GOBP_HETEROCHROMATIN_ORGANIZATION	85	-1.18211	0.630199	0.200522	-0.237039	85	-0.829673	0.975562	0.0107451	-0.00891494	0.105634
3818	GOBP_RESPONSE_TO_ZINC_ION	52	-1.27879	0.630229	0.200502	-0.256399	52	-1.00931	0.838021	0.0767449	-0.0774591	0.138623
3338	GOBP_REGULATION_OF_MITOTIC_CELL_CYCLE_SPINDLE_ASSEMBLY_CHECKPOINT	21	-1.18124	0.630285	0.200463	-0.236795	21	-0.761285	0.997545	0.00106746	-0.000812642	0.100765
3996	GOBP_SPINDLE_ORGANIZATION	213	-1.22051	0.630286	0.200462	-0.244667	213	-0.92689	0.897649	0.0468934	-0.0434651	0.123678
3418	GOBP_REGULATION_OF_OXIDATIVE_PHOSPHORYLATION	23	-1.27968	0.630312	0.200444	-0.256504	23	-1.48483	0.449907	0.346877	-0.515056	0.273661
1639	GOBP_NEGATIVE_REGULATION_OF_CYCLIN_DEPENDENT_PROTEIN_SERINE_THREONINE_KINASE_ACTIVITY	33	-1.22365	0.630346	0.200421	-0.245246	33	-1.09839	0.804573	0.0944344	-0.103726	0.147428
1853	GOBP_NEGATIVE_REGULATION_OF_RELEASE_OF_CYTOCHROME_C_FROM_MITOCHONDRIA	21	-1.24606	0.630349	0.200419	-0.249735	21	-0.937051	0.889426	0.0508903	-0.0476868	0.125655
1883	GOBP_NEGATIVE_REGULATION_OF_STEROID_METABOLIC_PROCESS	31	-1.22579	0.630353	0.200416	-0.245668	31	-1.32357	0.571981	0.242619	-0.321124	0.221517
3700	GOBP_RESPONSE_TO_CADMIUM_ION	60	-1.22292	0.630441	0.200355	-0.245019	60	-0.908655	0.913972	0.0390672	-0.0354985	0.119711
1088	GOBP_IN_UTERO_EMBRYONIC_DEVELOPMENT	390	-1.22503	0.630564	0.200271	-0.245337	390	-1.15558	0.76768	0.11482	-0.132683	0.157545
1840	GOBP_NEGATIVE_REGULATION_OF_PROTEIN_POLYMERIZATION	78	-1.18229	0.630579	0.20026	-0.236765	78	-1.58967	0.235175	0.628609	-0.999283	0.414435
910	GOBP_GANGLIOSIDE_BIOSYNTHETIC_PROCESS	17	-1.18173	0.630635	0.200222	-0.236609	17	0.785348	1	0	0	0.100111
738	GOBP_ENDODERM_FORMATION	57	-1.2225	0.630668	0.200199	-0.244743	57	1.05475	1	0	0	0.100099
1888	GOBP_NEGATIVE_REGULATION_OF_SUPRAMOLECULAR_FIBER_ORGANIZATION	163	-1.29914	0.630747	0.200145	-0.260017	163	-1.61667	0.179459	0.746035	-1.20609	0.47309
3760	GOBP_RESPONSE_TO_MACROPHAGE_COLONY_STIMULATING_FACTOR	17	-1.28141	0.630755	0.200139	-0.25646	17	-0.817995	0.979802	0.00886172	-0.00724885	0.1045
3600	GOBP_REGULATION_OF_TELOMERE_CAPPING	26	-1.16306	0.630769	0.20013	-0.232762	26	-0.801125	0.987945	0.00526732	-0.00421978	0.102698
581	GOBP_CYTOKINETIC_PROCESS	40	-1.16383	0.630788	0.200117	-0.232902	40	-1.03707	0.831307	0.0802384	-0.0832129	0.140177
1102	GOBP_INNER_MITOCHONDRIAL_MEMBRANE_ORGANIZATION	36	-1.2981	0.630793	0.200113	-0.259768	36	-1.29557	0.609507	0.215021	-0.278575	0.207567
3836	GOBP_RHYTHMIC_PROCESS	302	-1.22645	0.630808	0.200103	-0.245416	302	-1.16654	0.748582	0.125761	-0.146705	0.162932
3554	GOBP_REGULATION_OF_SPINDLE_ASSEMBLY	34	-1.18083	0.630824	0.200092	-0.236275	34	-0.701994	1	0	0	0.100046
1400	GOBP_MIRNA_METABOLIC_PROCESS	84	-1.1828	0.630838	0.200082	-0.236656	84	-1.23838	0.680435	0.167214	-0.207074	0.183648
2932	GOBP_REGULATION_OF_ACTIN_FILAMENT_BASED_PROCESS	398	-1.22679	0.630861	0.200066	-0.245439	398	-1.46283	0.493277	0.30691	-0.448957	0.253488
2055	GOBP_NUCLEUS_ORGANIZATION	137	-1.22741	0.631066	0.199925	-0.24539	137	-1.03978	0.826723	0.0826399	-0.0859273	0.141283
409	GOBP_CELLULAR_RESPONSE_TO_ALKALOID	36	-1.22598	0.631104	0.199899	-0.245072	36	-0.985771	0.846756	0.0722418	-0.0712139	0.13607
3494	GOBP_REGULATION_OF_PROTEIN_TARGETING_TO_MEMBRANE	34	-1.24429	0.63115	0.199867	-0.248694	34	-1.08154	0.807028	0.0931116	-0.100704	0.146489
2048	GOBP_NUCLEOTIDE_PHOSPHORYLATION	101	-1.22379	0.631229	0.199813	-0.244529	101	-1.34959	0.564958	0.247984	-0.334677	0.223899
1601	GOBP_NEGATIVE_REGULATION_OF_CARDIAC_MUSCLE_TISSUE_GROWTH	31	-1.23284	0.631276	0.199781	-0.246298	31	-0.813592	0.982186	0.00780604	-0.00635093	0.103793
1737	GOBP_NEGATIVE_REGULATION_OF_LIPID_METABOLIC_PROCESS	110	-1.17981	0.63137	0.199716	-0.235627	110	-1.17315	0.742529	0.129286	-0.151672	0.164501
3858	GOBP_RNA_CATABOLIC_PROCESS	292	-1.18674	0.631397	0.199697	-0.236989	292	-1.35795	0.5568	0.2543	-0.345327	0.226999
811	GOBP_ESTABLISHMENT_OF_PROTEIN_LOCALIZATION_TO_MEMBRANE	260	-1.18292	0.63142	0.199682	-0.236208	260	-1.08392	0.801505	0.0960935	-0.104158	0.147888
3942	GOBP_SKIN_DEVELOPMENT	296	-1.17924	0.631431	0.199674	-0.235463	296	-0.914555	0.90828	0.0417803	-0.0382104	0.120727
656	GOBP_DIVALENT_INORGANIC_CATION_HOMEOSTASIS	356	-1.20758	0.631433	0.199673	-0.24112	356	-1.17258	0.740803	0.130298	-0.152784	0.164985
268	GOBP_CARBOHYDRATE_HOMEOSTASIS	245	-1.16389	0.631503	0.199625	-0.232342	245	-1.13457	0.783812	0.105788	-0.120024	0.152706
2141	GOBP_PEPTIDYL_THREONINE_DEPHOSPHORYLATION	18	-1.22053	0.631505	0.199623	-0.243647	18	-1.07414	0.815433	0.0886117	-0.0951811	0.144118
2327	GOBP_POSITIVE_REGULATION_OF_COLD_INDUCED_THERMOGENESIS	98	-1.27892	0.63154	0.199599	-0.255272	98	-1.35913	0.56037	0.251525	-0.341856	0.225562
3108	GOBP_REGULATION_OF_DENDRITIC_CELL_DIFFERENTIATION	15	-1.15973	0.631578	0.199573	-0.231451	15	-0.809178	0.980774	0.00843091	-0.0068221	0.104002
149	GOBP_ARTERY_MORPHOGENESIS	79	-1.17859	0.631597	0.19956	-0.235199	79	-0.925232	0.90126	0.0451497	-0.0417739	0.122355
545	GOBP_COLLAGEN_CATABOLIC_PROCESS	45	-1.24613	0.631607	0.199553	-0.248669	45	0.932544	1	0	0	0.0997764
1726	GOBP_NEGATIVE_REGULATION_OF_KINASE_ACTIVITY	237	-1.15919	0.631631	0.199536	-0.231301	237	-1.23086	0.689137	0.161694	-0.199023	0.180615
3094	GOBP_REGULATION_OF_CYCLIN_DEPENDENT_PROTEIN_KINASE_ACTIVITY	112	-1.22402	0.631633	0.199535	-0.244235	112	-1.19111	0.730221	0.136546	-0.162641	0.16804
4009	GOBP_STEROID_BIOSYNTHETIC_PROCESS	179	-1.18403	0.631637	0.199533	-0.236253	179	-1.4109	0.525848	0.27914	-0.39384	0.239336
3846	GOBP_RIBOSE_PHOSPHATE_BIOSYNTHETIC_PROCESS	233	-1.18317	0.631643	0.199528	-0.236075	233	-0.981209	0.850917	0.070113	-0.0687955	0.134821
1919	GOBP_NEGATIVE_REGULATION_OF_VASCULAR_ASSOCIATED_SMOOTH_MUSCLE_CELL_MIGRATION	25	-1.17945	0.631684	0.1995	-0.2353	25	-1.55763	0.304881	0.515869	-0.803535	0.357685
1905	GOBP_NEGATIVE_REGULATION_OF_TRANSFERASE_ACTIVITY	274	-1.15943	0.631699	0.19949	-0.231295	274	-1.22332	0.686076	0.163628	-0.20017	0.181559
2402	GOBP_POSITIVE_REGULATION_OF_GLUCOSE_METABOLIC_PROCESS	42	-1.15995	0.631719	0.199476	-0.231382	42	-0.818932	0.980687	0.00846949	-0.00693594	0.103973
4147	GOBP_TRANSLATIONAL_TERMINATION	16	-1.18695	0.63176	0.199448	-0.236734	16	-1.101	0.80469	0.0943713	-0.103903	0.14691
2009	GOBP_NOTCH_SIGNALING_PATHWAY	178	-1.24492	0.631772	0.19944	-0.248287	178	-1.07194	0.819528	0.0864364	-0.0926549	0.142938
2308	GOBP_POSITIVE_REGULATION_OF_CELLULAR_CARBOHYDRATE_METABOLIC_PROCESS	56	-1.18373	0.631797	0.199422	-0.236063	56	-0.846257	0.965681	0.0151664	-0.0128347	0.107294
1717	GOBP_NEGATIVE_REGULATION_OF_INTRINSIC_APOPTOTIC_SIGNALING_PATHWAY	100	-1.18	0.631801	0.199419	-0.235315	100	-0.99956	0.83958	0.0759379	-0.0759044	0.137679
2224	GOBP_POLYSACCHARIDE_CATABOLIC_PROCESS	19	-1.24732	0.631808	0.199415	-0.248734	19	-1.01138	0.838517	0.0764879	-0.0773585	0.137951
3047	GOBP_REGULATION_OF_CELL_MORPHOGENESIS	309	-1.16043	0.631856	0.199382	-0.231368	309	-1.38442	0.538594	0.268738	-0.372046	0.23406
3658	GOBP_RELEASE_OF_CYTOCHROME_C_FROM_MITOCHONDRIA	56	-1.18631	0.631909	0.199345	-0.236486	56	-1.05245	0.818755	0.0868461	-0.0914013	0.143096
832	GOBP_EXOCRINE_SYSTEM_DEVELOPMENT	46	-1.186	0.631912	0.199344	-0.236422	46	0.903609	1	0	0	0.0996718
2263	GOBP_POSITIVE_REGULATION_OF_BLOOD_CIRCULATION	40	-1.27975	0.631958	0.199312	-0.255069	40	-1.30457	0.607375	0.216543	-0.282496	0.207928
109	GOBP_ANION_TRANSMEMBRANE_TRANSPORT	264	-1.18424	0.631963	0.199308	-0.236028	264	-0.982322	0.850928	0.0701073	-0.0688679	0.134708
1412	GOBP_MITOCHONDRIAL_GENE_EXPRESSION	159	-1.16012	0.632001	0.199283	-0.231192	159	-1.1224	0.776922	0.109623	-0.12304	0.154453
1182	GOBP_KINETOCHORE_ORGANIZATION	23	-1.24643	0.632068	0.199236	-0.248334	23	0.760482	1	0	0	0.0996181
579	GOBP_CYTOKINE_PRODUCTION_INVOLVED_IN_INFLAMMATORY_RESPONSE	76	-1.18018	0.63211	0.199207	-0.235101	76	0.862621	1	0	0	0.0996037
421	GOBP_CELLULAR_RESPONSE_TO_CORTICOSTEROID_STIMULUS	64	-1.29677	0.632143	0.199185	-0.258297	64	-0.883857	0.933501	0.0298854	-0.0264144	0.114535
2489	GOBP_POSITIVE_REGULATION_OF_MEIOTIC_NUCLEAR_DIVISION	15	-1.28253	0.632178	0.19916	-0.255428	15	0.733264	1	0	0	0.0995802
2444	GOBP_POSITIVE_REGULATION_OF_ION_TRANSMEMBRANE_TRANSPORT	183	-1.17872	0.632192	0.199151	-0.234743	183	-1.38278	0.538634	0.268706	-0.371562	0.233929
255	GOBP_CALCIUM_ION_TRANSPORT	436	-1.18533	0.632198	0.199147	-0.236056	436	-1.38902	0.535052	0.271604	-0.377264	0.235376
4041	GOBP_SULFUR_COMPOUND_CATABOLIC_PROCESS	37	-1.24679	0.632211	0.199138	-0.248284	37	-1.01526	0.837233	0.0771537	-0.0783314	0.138146
3630	GOBP_REGULATION_OF_UBIQUITIN_DEPENDENT_PROTEIN_CATABOLIC_PROCESS	170	-1.24758	0.632258	0.199106	-0.248401	170	-1.08959	0.810028	0.0915002	-0.0996978	0.145303
3684	GOBP_RESPONSE_TO_ACID_CHEMICAL	130	-1.28151	0.63228	0.199091	-0.255137	130	-1.05415	0.817933	0.087282	-0.0920081	0.143186
2916	GOBP_RECEPTOR_CATABOLIC_PROCESS	28	-1.22067	0.632286	0.199087	-0.243019	28	-1.33406	0.579192	0.237178	-0.316409	0.218132
3487	GOBP_REGULATION_OF_PROTEIN_POLYMERIZATION	196	-1.27736	0.632288	0.199085	-0.254303	196	-1.51938	0.408407	0.388907	-0.590896	0.293996
997	GOBP_HEART_GROWTH	101	-1.16053	0.632362	0.199034	-0.230986	101	-0.959765	0.872208	0.0593798	-0.0569906	0.129207
1842	GOBP_NEGATIVE_REGULATION_OF_PROTEIN_SERINE_THREONINE_KINASE_ACTIVITY	121	-1.16391	0.632372	0.199027	-0.23165	121	-1.14526	0.779834	0.107998	-0.123685	0.153512
3642	GOBP_REGULATION_OF_VENTRICULAR_CARDIAC_MUSCLE_CELL_MEMBRANE_REPOLARIZATION	23	-1.18325	0.632402	0.199007	-0.235475	23	-1.2212	0.693223	0.159127	-0.194325	0.179067
2015	GOBP_NUCLEAR_MEMBRANE_ORGANIZATION	44	-1.24435	0.63244	0.198981	-0.247601	44	-0.730422	0.994197	0.00252755	-0.00184618	0.100754
1628	GOBP_NEGATIVE_REGULATION_OF_CELLULAR_RESPONSE_TO_INSULIN_STIMULUS	42	-1.1623	0.632527	0.198921	-0.231206	42	-1.20935	0.704498	0.15212	-0.183967	0.175521
2452	GOBP_POSITIVE_REGULATION_OF_LAMELLIPODIUM_ASSEMBLY	29	-1.20695	0.632527	0.198921	-0.240088	29	-0.748389	0.998228	0.000770209	-0.000576416	0.0998456
1187	GOBP_LABYRINTHINE_LAYER_DEVELOPMENT	46	-1.18436	0.632571	0.198891	-0.235559	46	-1.27134	0.644929	0.190488	-0.242175	0.19469
3589	GOBP_REGULATION_OF_T_CELL_CHEMOTAXIS	17	-1.18464	0.63261	0.198864	-0.235582	17	1.00737	1	0	0	0.0994318
3889	GOBP_SCHWANN_CELL_DIFFERENTIATION	37	-1.18792	0.632627	0.198852	-0.23622	37	-1.07662	0.814468	0.0891258	-0.0959547	0.143989
2699	GOBP_POSITIVE_REGULATION_OF_TRANSPORTER_ACTIVITY	123	-1.16071	0.632686	0.198812	-0.230762	123	-1.40279	0.528797	0.276711	-0.388167	0.237761
3017	GOBP_REGULATION_OF_CARDIAC_MUSCLE_CELL_MEMBRANE_REPOLARIZATION	28	-1.18698	0.632704	0.198799	-0.235971	28	-1.28596	0.614414	0.211539	-0.272031	0.205169
558	GOBP_COPII_COATED_VESICLE_CARGO_LOADING	15	-1.17438	0.632794	0.198738	-0.233394	15	-0.81655	0.981099	0.00828724	-0.00676695	0.103513
2945	GOBP_REGULATION_OF_AEROBIC_RESPIRATION	32	-1.25026	0.632878	0.19868	-0.248402	32	-1.52614	0.391375	0.407406	-0.621758	0.303043
2176	GOBP_PHOSPHATIDYLSERINE_METABOLIC_PROCESS	25	-1.18843	0.632896	0.198667	-0.236103	25	-1.02585	0.837044	0.077252	-0.0792488	0.13796
580	GOBP_CYTOKINESIS	173	-1.27998	0.632904	0.198662	-0.254284	173	-1.29283	0.612222	0.213091	-0.275491	0.205877
233	GOBP_BRANCHED_CHAIN_AMINO_ACID_METABOLIC_PROCESS	27	-1.16193	0.632909	0.198659	-0.230828	27	-0.736253	0.994765	0.00227972	-0.00167845	0.100469
60	GOBP_ALANINE_TRANSPORT	17	-1.20654	0.632913	0.198656	-0.239686	17	-1.20037	0.717039	0.144457	-0.173403	0.171557
786	GOBP_EPITHELIAL_TO_MESENCHYMAL_TRANSITION_INVOLVED_IN_ENDOCARDIAL_CUSHION_FORMATION	20	-1.17461	0.632917	0.198653	-0.23334	20	0.72899	1	0	0	0.0993265
131	GOBP_AORTIC_VALVE_MORPHOGENESIS	32	-1.18813	0.632973	0.198615	-0.235981	32	-0.828469	0.976604	0.0102816	-0.00851802	0.104448
3336	GOBP_REGULATION_OF_MITOCHONDRION_ORGANIZATION	148	-1.16427	0.632975	0.198613	-0.231239	148	-1.12948	0.783369	0.106034	-0.119763	0.152324
488	GOBP_CENTROSOME_SEPARATION	15	-1.18481	0.633	0.198596	-0.235299	15	0.778589	1	0	0	0.0992982
4264	GOBP_XENOBIOTIC_EXPORT_FROM_CELL	27	-1.17483	0.633025	0.198579	-0.233297	27	-1.55155	0.320866	0.493676	-0.765961	0.346128
837	GOBP_EXTERNAL_ENCAPSULATING_STRUCTURE_ORGANIZATION	322	-1.18923	0.633096	0.19853	-0.236098	322	1.25912	1	0	0	0.0992651
1046	GOBP_HISTONE_METHYLATION	162	-1.18538	0.633101	0.198527	-0.235329	162	-1.03839	0.830487	0.080667	-0.0837638	0.139597
465	GOBP_CELLULAR_RESPONSE_TO_STEROL_DEPLETION	15	-1.29444	0.633163	0.198484	-0.256927	15	-1.14946	0.778604	0.108683	-0.124927	0.153584
741	GOBP_ENDONUCLEOLYTIC_CLEAVAGE_INVOLVED_IN_RRNA_PROCESSING	16	-1.15847	0.633167	0.198482	-0.229936	16	-0.730732	0.99462	0.00234275	-0.00171192	0.100412
3722	GOBP_RESPONSE_TO_EXTRACELLULAR_STIMULUS	498	-1.2851	0.633279	0.198405	-0.25497	498	-1.27686	0.638689	0.19471	-0.248618	0.196558
1156	GOBP_INTRINSIC_APOPTOTIC_SIGNALING_PATHWAY_IN_RESPONSE_TO_DNA_DAMAGE	100	-1.25052	0.633289	0.198398	-0.248101	100	0.869913	1	0	0	0.0991989
4243	GOBP_VIRAL_RELEASE_FROM_HOST_CELL	29	-1.16392	0.6333	0.19839	-0.23091	29	-1.10544	0.800254	0.0967721	-0.106976	0.147581
2698	GOBP_POSITIVE_REGULATION_OF_TRANSMEMBRANE_TRANSPORT	234	-1.24771	0.633336	0.198366	-0.247503	234	-1.40064	0.529985	0.275737	-0.386208	0.237051
1816	GOBP_NEGATIVE_REGULATION_OF_PHOSPHORYLATION	377	-1.16105	0.633391	0.198328	-0.230269	377	-1.29186	0.611718	0.213449	-0.275747	0.205889
1339	GOBP_MEMBRANE_FISSION	43	-1.15762	0.633486	0.198263	-0.229513	43	-1.25215	0.664159	0.177728	-0.222542	0.187995
2525	GOBP_POSITIVE_REGULATION_OF_MYOBLAST_FUSION	16	-1.16438	0.633489	0.198261	-0.230852	16	-0.916229	0.907813	0.0420035	-0.0384848	0.120132
1498	GOBP_MULTIVESICULAR_BODY_ORGANIZATION	32	-1.16074	0.633496	0.198256	-0.230124	32	-1.0632	0.81723	0.0876556	-0.093195	0.142956
2134	GOBP_PEPTIDYL_LYSINE_METHYLATION	137	-1.15813	0.633502	0.198252	-0.229601	137	-0.907077	0.915547	0.0383192	-0.0347584	0.118286
2404	GOBP_POSITIVE_REGULATION_OF_GLYCOGEN_METABOLIC_PROCESS	16	-1.16151	0.633509	0.198248	-0.230266	16	-0.674854	0.999599	0.00017423	-0.00011758	0.0992109
104	GOBP_ANGIOTENSIN_ACTIVATED_SIGNALING_PATHWAY	15	-1.25698	0.633514	0.198244	-0.249188	15	-0.9637	0.86829	0.0613351	-0.0591086	0.129789
3337	GOBP_REGULATION_OF_MITOTIC_CELL_CYCLE_PHASE_TRANSITION	353	-1.18734	0.633522	0.198238	-0.235377	353	-0.846225	0.965345	0.0153176	-0.0129621	0.106778
1345	GOBP_MEMBRANE_PROTEIN_ECTODOMAIN_PROTEOLYSIS	47	-1.16125	0.633526	0.198235	-0.230201	47	-0.847494	0.964725	0.0155963	-0.0132178	0.106916
1497	GOBP_MULTICELLULAR_ORGANISMAL_SIGNALING	170	-1.15785	0.633602	0.198183	-0.229466	170	-1.30132	0.608572	0.215688	-0.28068	0.206935
1184	GOBP_L_GLUTAMATE_IMPORT_ACROSS_PLASMA_MEMBRANE	17	-1.28264	0.633603	0.198183	-0.254197	17	-0.968033	0.864199	0.0633862	-0.06136	0.130785
1588	GOBP_NEGATIVE_REGULATION_OF_BLOOD_VESSEL_ENDOTHELIAL_CELL_MIGRATION	78	-1.29691	0.633631	0.198164	-0.257001	78	-1.46253	0.490394	0.309455	-0.452587	0.253809
2934	GOBP_REGULATION_OF_ACTIN_FILAMENT_LENGTH	156	-1.28162	0.633726	0.198099	-0.253887	156	-1.48503	0.453891	0.343048	-0.509435	0.270573
729	GOBP_ENDOCARDIAL_CUSHION_FORMATION	31	-1.14276	0.63374	0.198089	-0.226368	31	0.829717	1	0	0	0.0990445
2164	GOBP_PHOSPHATIDIC_ACID_METABOLIC_PROCESS	37	-1.18699	0.633759	0.198076	-0.235114	37	-0.935404	0.891285	0.0499835	-0.0467548	0.12403
1932	GOBP_NEGATIVE_REGULATION_OF_WNT_SIGNALING_PATHWAY	174	-1.16456	0.633811	0.19804	-0.23063	174	-1.00734	0.83941	0.0760257	-0.0765836	0.137033
2663	GOBP_POSITIVE_REGULATION_OF_SUPRAMOLECULAR_FIBER_ORGANIZATION	174	-1.24922	0.633829	0.198028	-0.24738	174	-1.43578	0.524517	0.28024	-0.402364	0.239134
4262	GOBP_WOUND_HEALING_SPREADING_OF_EPIDERMAL_CELLS	22	-1.18873	0.633877	0.197995	-0.235363	22	-0.909075	0.914853	0.0386488	-0.0351347	0.118322
3515	GOBP_REGULATION_OF_RESPIRATORY_GASEOUS_EXCHANGE	24	-1.18931	0.633906	0.197975	-0.235455	24	-0.827215	0.976141	0.0104872	-0.00867521	0.104231
967	GOBP_GLYCOSPHINGOLIPID_BIOSYNTHETIC_PROCESS	34	-1.2573	0.633906	0.197975	-0.248914	34	-0.806329	0.982858	0.00750913	-0.00605484	0.102742
3306	GOBP_REGULATION_OF_MEGAKARYOCYTE_DIFFERENTIATION	24	-1.18844	0.633936	0.197954	-0.235258	24	-1.12409	0.776481	0.109869	-0.123503	0.153912
3516	GOBP_REGULATION_OF_RESPIRATORY_SYSTEM_PROCESS	15	-1.17048	0.633937	0.197954	-0.2317	15	-0.792115	0.990571	0.00411446	-0.00325913	0.101034
4267	GOBP_ZINC_ION_HOMEOSTASIS	42	-1.17485	0.633949	0.197945	-0.232556	42	-0.773194	0.994836	0.00224868	-0.00173867	0.100097
2574	GOBP_POSITIVE_REGULATION_OF_PEPTIDYL_THREONINE_PHOSPHORYLATION	29	-1.19851	0.633966	0.197934	-0.237226	29	-0.919365	0.905658	0.0430359	-0.0395657	0.120485
3004	GOBP_REGULATION_OF_CALCIUM_ION_TRANSPORT	267	-1.27647	0.634057	0.197871	-0.252578	267	-1.48306	0.454904	0.34208	-0.507325	0.269976
2109	GOBP_OXIDATIVE_DEMETHYLATION	19	-1.20164	0.63411	0.197836	-0.237728	19	-0.724292	0.995403	0.00200122	-0.00144947	0.0999184
3019	GOBP_REGULATION_OF_CARDIAC_MUSCLE_CONTRACTION	77	-1.24835	0.634112	0.197834	-0.246967	77	-1.36887	0.568562	0.245222	-0.335677	0.221528
2842	GOBP_PROTEIN_POLYMERIZATION	277	-1.29471	0.634152	0.197807	-0.256102	277	-1.50771	0.411697	0.385422	-0.581105	0.291614
1783	GOBP_NEGATIVE_REGULATION_OF_NEURON_DIFFERENTIATION	73	-1.2564	0.634214	0.197764	-0.248472	73	-1.23211	0.6861	0.163613	-0.201589	0.180688
1483	GOBP_MRNA_EXPORT_FROM_NUCLEUS	67	-1.15717	0.63423	0.197753	-0.228834	67	-1.42798	0.529057	0.276497	-0.394833	0.237125
3210	GOBP_REGULATION_OF_HEART_GROWTH	76	-1.16577	0.634384	0.197647	-0.230411	76	-0.856511	0.961806	0.0169127	-0.0144859	0.10728
414	GOBP_CELLULAR_RESPONSE_TO_CADMIUM_ION	37	-1.16601	0.634395	0.19764	-0.230451	37	-0.945671	0.87927	0.0558775	-0.0528418	0.126759
3826	GOBP_RETINAL_METABOLIC_PROCESS	19	-1.1428	0.634427	0.197618	-0.225838	19	-0.810692	0.982607	0.0076203	-0.00617771	0.102619
1988	GOBP_NEUTRAL_AMINO_ACID_TRANSPORT	53	-1.19805	0.634444	0.197607	-0.236744	53	-1.02882	0.836817	0.0773695	-0.0795991	0.137488
1918	GOBP_NEGATIVE_REGULATION_OF_UBIQUITIN_PROTEIN_TRANSFERASE_ACTIVITY	22	-1.2534	0.634452	0.197601	-0.247673	22	-0.649163	1	0	0	0.0988006
1461	GOBP_MONOSACCHARIDE_BIOSYNTHETIC_PROCESS	89	-1.2936	0.634501	0.197567	-0.255574	89	-0.990344	0.8426	0.0743783	-0.0736601	0.135973
3415	GOBP_REGULATION_OF_OSTEOBLAST_DIFFERENTIATION	136	-1.27501	0.634513	0.19756	-0.251891	136	-1.00432	0.840872	0.0752702	-0.0755951	0.136415
3026	GOBP_REGULATION_OF_CATION_TRANSMEMBRANE_TRANSPORT	389	-1.25063	0.634514	0.197559	-0.247072	389	-1.51258	0.408766	0.388525	-0.587673	0.293042
2961	GOBP_REGULATION_OF_ANOIKIS	24	-1.1977	0.634569	0.197521	-0.23657	24	0.77299	1	0	0	0.0987605
3560	GOBP_REGULATION_OF_STEROID_BIOSYNTHETIC_PROCESS	76	-1.17748	0.63462	0.197486	-0.232536	76	-1.31323	0.591708	0.227892	-0.299276	0.212689
3172	GOBP_REGULATION_OF_FATTY_ACID_METABOLIC_PROCESS	95	-1.24779	0.634621	0.197486	-0.24642	95	-1.34303	0.573207	0.241688	-0.324595	0.219587
1830	GOBP_NEGATIVE_REGULATION_OF_PROTEIN_CONTAINING_COMPLEX_DISASSEMBLY	80	-1.28335	0.634637	0.197475	-0.253428	80	-1.60785	0.204181	0.689985	-1.10939	0.44373
2085	GOBP_ORGANIC_ACID_TRANSMEMBRANE_TRANSPORT	154	-1.2951	0.634644	0.19747	-0.255742	154	-1.0951	0.808387	0.0923809	-0.101166	0.144925
2790	GOBP_PROTEIN_IMPORT_INTO_MITOCHONDRIAL_MATRIX	20	-1.24941	0.634645	0.197469	-0.246719	20	-0.805354	0.983486	0.00723169	-0.00582407	0.10235
1676	GOBP_NEGATIVE_REGULATION_OF_FATTY_ACID_METABOLIC_PROCESS	39	-1.25219	0.634646	0.197468	-0.247269	39	-1.3368	0.576818	0.238961	-0.319443	0.218215
3350	GOBP_REGULATION_OF_MRNA_CATABOLIC_PROCESS	184	-1.25256	0.634654	0.197463	-0.247335	184	-1.44986	0.508737	0.293506	-0.425543	0.245485
2792	GOBP_PROTEIN_INSERTION_INTO_MEMBRANE	65	-1.16621	0.634672	0.197451	-0.230269	65	0.82595	1	0	0	0.0987255
281	GOBP_CARDIAC_EPITHELIAL_TO_MESENCHYMAL_TRANSITION	38	-1.24861	0.634681	0.197445	-0.246532	38	-0.842877	0.968246	0.0140144	-0.0118124	0.105729
2352	GOBP_POSITIVE_REGULATION_OF_DNA_BIOSYNTHETIC_PROCESS	74	-1.20209	0.634721	0.197417	-0.237313	74	0.865467	1	0	0	0.0987086
2782	GOBP_PROTEIN_EXIT_FROM_ENDOPLASMIC_RETICULUM	50	-1.15447	0.634736	0.197407	-0.2279	50	0.823731	1	0	0	0.0987033
3507	GOBP_REGULATION_OF_RECEPTOR_RECYCLING	22	-1.16456	0.634746	0.1974	-0.229885	22	-1.29464	0.608797	0.215528	-0.27903	0.206464
199	GOBP_BASIC_AMINO_ACID_TRANSPORT	16	-1.14292	0.634797	0.197365	-0.225573	16	-1.06664	0.819586	0.0864054	-0.0921636	0.141885
3882	GOBP_RUFFLE_ORGANIZATION	58	-1.17051	0.634798	0.197365	-0.231017	58	-1.2363	0.68193	0.16626	-0.205547	0.181812
4098	GOBP_TERPENOID_BIOSYNTHETIC_PROCESS	17	-1.15417	0.634805	0.19736	-0.227787	17	-1.25098	0.663771	0.177982	-0.222652	0.187671
1765	GOBP_NEGATIVE_REGULATION_OF_MRNA_PROCESSING	25	-1.20177	0.634808	0.197358	-0.237178	25	-1.1336	0.780698	0.107517	-0.121881	0.152437
1350	GOBP_MEMBRANE_REPOLARIZATION_DURING_CARDIAC_MUSCLE_CELL_ACTION_POTENTIAL	25	-1.14196	0.634835	0.197339	-0.225354	25	-1.26887	0.645441	0.190143	-0.241268	0.193741
2309	GOBP_POSITIVE_REGULATION_OF_CELLULAR_CATABOLIC_PROCESS	425	-1.28283	0.634847	0.197331	-0.253141	425	-1.23292	0.685157	0.16421	-0.202457	0.18077
1795	GOBP_NEGATIVE_REGULATION_OF_ORGANELLE_ORGANIZATION	355	-1.17489	0.634864	0.197319	-0.231828	355	-1.32695	0.579109	0.23724	-0.314804	0.21728
1716	GOBP_NEGATIVE_REGULATION_OF_INTRACELLULAR_TRANSPORT	62	-1.16534	0.634864	0.197319	-0.229945	62	-1.31536	0.589157	0.229769	-0.302228	0.213544
2097	GOBP_OSTEOBLAST_DIFFERENTIATION	238	-1.18932	0.634972	0.197246	-0.234588	238	-0.993235	0.840248	0.0755923	-0.0750809	0.136419
803	GOBP_ESTABLISHMENT_OF_LYMPHOCYTE_POLARITY	16	-1.17542	0.634991	0.197232	-0.23183	16	-1.16524	0.751293	0.124191	-0.144713	0.160712
2560	GOBP_POSITIVE_REGULATION_OF_ORGANELLE_ORGANIZATION	498	-1.19886	0.635008	0.197221	-0.236439	498	-1.21084	0.7024	0.153416	-0.185761	0.175318
3025	GOBP_REGULATION_OF_CATION_CHANNEL_ACTIVITY	194	-1.20232	0.635029	0.197207	-0.237107	194	-1.30508	0.606859	0.216912	-0.283088	0.20706
3957	GOBP_SNO_S_RNA_METABOLIC_PROCESS	17	-1.25577	0.635031	0.197205	-0.247645	17	-0.958339	0.870987	0.0599885	-0.0574893	0.128597
739	GOBP_ENDODERMAL_CELL_DIFFERENTIATION	48	-1.17511	0.635053	0.19719	-0.231719	48	1.19214	1	0	0	0.0985949
3450	GOBP_REGULATION_OF_POLYSACCHARIDE_METABOLIC_PROCESS	44	-1.28513	0.635099	0.197159	-0.253375	44	-1.18564	0.735241	0.13357	-0.158367	0.165364
223	GOBP_BONE_DEVELOPMENT	229	-1.19851	0.635103	0.197156	-0.236294	229	1.0679	1	0	0	0.0985781
1505	GOBP_MUSCLE_CELL_FATE_COMMITMENT	20	-1.25741	0.635111	0.197151	-0.2479	20	-1.02726	0.836906	0.0773232	-0.0794309	0.137237
3764	GOBP_RESPONSE_TO_METAL_ION	359	-1.15589	0.63512	0.197144	-0.227876	359	-1.2089	0.705361	0.151589	-0.183256	0.174366
334	GOBP_CELL_CYCLE_G1_S_PHASE_TRANSITION	280	-1.14213	0.635121	0.197144	-0.225164	280	-0.916789	0.907774	0.0420222	-0.0385255	0.119583
4017	GOBP_STEROL_METABOLIC_PROCESS	155	-1.25161	0.635187	0.197099	-0.246692	155	-1.343	0.57126	0.243166	-0.326572	0.220132
3097	GOBP_REGULATION_OF_CYTOKINESIS	94	-1.18956	0.635192	0.197095	-0.234456	94	-1.11991	0.782482	0.106526	-0.119299	0.15181
2681	GOBP_POSITIVE_REGULATION_OF_TELOMERE_CAPPING	17	-1.16471	0.635193	0.197094	-0.229557	17	-0.809071	0.980568	0.00852228	-0.00689514	0.102808
1358	GOBP_MESENCHYME_DEVELOPMENT	311	-1.15483	0.63521	0.197083	-0.227598	311	1.04355	1	0	0	0.0985414
2139	GOBP_PEPTIDYL_SERINE_DEPHOSPHORYLATION	15	-1.18986	0.635225	0.197072	-0.234488	15	-1.45165	0.512042	0.290695	-0.421988	0.243883
3534	GOBP_REGULATION_OF_RYANODINE_SENSITIVE_CALCIUM_RELEASE_CHANNEL_ACTIVITY	26	-1.15458	0.635234	0.197066	-0.227528	26	-1.14798	0.779263	0.108316	-0.124345	0.152691
2734	GOBP_POSTSYNAPSE_ASSEMBLY	29	-1.15354	0.63528	0.197035	-0.227288	29	0.913308	1	0	0	0.0985174
369	GOBP_CELLULAR_AMINO_ACID_BIOSYNTHETIC_PROCESS	79	-1.17563	0.635301	0.19702	-0.231622	79	-1.29961	0.60318	0.219553	-0.285334	0.208287
2935	GOBP_REGULATION_OF_ACTIN_FILAMENT_ORGANIZATION	269	-1.16712	0.635305	0.197018	-0.229943	269	-1.46027	0.497245	0.30343	-0.443091	0.250224
2650	GOBP_POSITIVE_REGULATION_OF_SODIUM_ION_TRANSPORT	34	-1.16686	0.635313	0.197012	-0.229885	34	-1.32882	0.576115	0.239491	-0.318241	0.218251
1037	GOBP_HISTONE_H3_K4_METHYLATION	71	-1.14303	0.635334	0.196998	-0.225174	71	-0.731692	0.994872	0.0022327	-0.00163365	0.0996153
1195	GOBP_LATE_ENDOSOME_TO_VACUOLE_TRANSPORT	37	-1.17063	0.635349	0.196987	-0.230599	37	-0.987141	0.846426	0.072411	-0.0714798	0.134699
6	GOBP_ACETYL_COA_METABOLIC_PROCESS	33	-1.14771	0.635365	0.196977	-0.226073	33	-1.20273	0.710738	0.148291	-0.178353	0.172634
2824	GOBP_PROTEIN_LOCALIZATION_TO_NUCLEUS	304	-1.16626	0.635436	0.196928	-0.22967	304	-1.21443	0.702803	0.153167	-0.18601	0.175047
238	GOBP_BROWN_FAT_CELL_DIFFERENTIATION	51	-1.17142	0.635466	0.196908	-0.230661	51	-1.59469	0.23415	0.630505	-1.00546	0.413706
3051	GOBP_REGULATION_OF_CELL_SHAPE	151	-1.14467	0.635509	0.196879	-0.225362	151	-1.35914	0.562618	0.249786	-0.339495	0.223333
2832	GOBP_PROTEIN_METHYLATION	199	-1.17337	0.635516	0.196873	-0.231005	199	-0.94156	0.882527	0.054272	-0.0511003	0.125573
3772	GOBP_RESPONSE_TO_MUSCLE_STRETCH	26	-1.15216	0.635553	0.196848	-0.2268	26	-1.0122	0.840053	0.0756935	-0.0766166	0.136271
451	GOBP_CELLULAR_RESPONSE_TO_OXYGEN_LEVELS	173	-1.14319	0.635593	0.196821	-0.225003	173	-0.941885	0.882334	0.054367	-0.0512075	0.125594
1615	GOBP_NEGATIVE_REGULATION_OF_CELL_DEVELOPMENT	187	-1.17111	0.635608	0.19681	-0.230487	187	-0.95974	0.871797	0.0595849	-0.057186	0.128198
4145	GOBP_TRANSLATIONAL_ELONGATION	52	-1.27517	0.63565	0.196782	-0.25093	52	-0.909989	0.914149	0.0389832	-0.0354743	0.117883
190	GOBP_B_CELL_HOMEOSTASIS	33	-1.15237	0.635673	0.196766	-0.226748	33	-1.14149	0.778261	0.108875	-0.12428	0.152821
968	GOBP_GLYCOSPHINGOLIPID_METABOLIC_PROCESS	62	-1.15367	0.635689	0.196756	-0.226991	62	1.11534	1	0	0	0.0983778
3603	GOBP_REGULATION_OF_TELOMERE_MAINTENANCE_VIA_TELOMERE_LENGTHENING	60	-1.1681	0.635702	0.196746	-0.22982	60	-0.91077	0.914322	0.0389009	-0.0354297	0.117824
4233	GOBP_VESICLE_TARGETING_ROUGH_ER_TO_CIS_GOLGI	27	-1.16782	0.635712	0.19674	-0.229756	27	0.814309	1	0	0	0.0983698
1598	GOBP_NEGATIVE_REGULATION_OF_CANONICAL_WNT_SIGNALING_PATHWAY	140	-1.16727	0.635737	0.196723	-0.229628	140	-0.987494	0.846688	0.0722766	-0.0713727	0.1345
3462	GOBP_REGULATION_OF_PROTEASOMAL_UBIQUITIN_DEPENDENT_PROTEIN_CATABOLIC_PROCESS	140	-1.17077	0.635767	0.196702	-0.230293	140	-1.07124	0.820963	0.0856767	-0.0917803	0.141189
2445	GOBP_POSITIVE_REGULATION_OF_ION_TRANSPORT	285	-1.15595	0.63578	0.196693	-0.227368	285	-1.42614	0.520038	0.283965	-0.404974	0.240329
2816	GOBP_PROTEIN_LOCALIZATION_TO_ENDOSOME	24	-1.19896	0.635782	0.196692	-0.235825	24	-1.09114	0.811146	0.0909012	-0.0991858	0.143797
1238	GOBP_LIPOSACCHARIDE_METABOLIC_PROCESS	104	-1.14785	0.63579	0.196686	-0.225766	104	1.25385	1	0	0	0.0983432
3171	GOBP_REGULATION_OF_FATTY_ACID_BIOSYNTHETIC_PROCESS	50	-1.20055	0.635818	0.196667	-0.236109	50	-1.38549	0.53603	0.270811	-0.375207	0.233739
1408	GOBP_MITOCHONDRIAL_ELECTRON_TRANSPORT_CYTOCHROME_C_TO_OXYGEN	24	-1.27282	0.635818	0.196667	-0.250322	24	-0.969434	0.863615	0.0636799	-0.0617335	0.130174
3325	GOBP_REGULATION_OF_MICROTUBULE_POLYMERIZATION	54	-1.16481	0.635822	0.196665	-0.229077	54	-1.25568	0.663691	0.178034	-0.223553	0.187349
63	GOBP_ALCOHOL_METABOLIC_PROCESS	365	-1.14336	0.635839	0.196653	-0.224844	365	-1.16763	0.749904	0.124994	-0.145947	0.160824
2847	GOBP_PROTEIN_STABILIZATION	207	-1.15541	0.635864	0.196636	-0.227196	207	-0.938645	0.887802	0.0516841	-0.048513	0.12416
3413	GOBP_REGULATION_OF_ORGANIC_ACID_TRANSPORT	74	-1.14481	0.635884	0.196622	-0.225096	74	-1.22844	0.692363	0.159666	-0.19614	0.178144
166	GOBP_ATTACHMENT_OF_MITOTIC_SPINDLE_MICROTUBULES_TO_KINETOCHORE	21	-1.27557	0.635894	0.196616	-0.250796	21	0.600681	1	0	0	0.0983078
3323	GOBP_REGULATION_OF_MICROTUBULE_CYTOSKELETON_ORGANIZATION	155	-1.27422	0.635895	0.196615	-0.25053	155	-1.3495	0.56326	0.249291	-0.336419	0.222953
296	GOBP_CARDIAC_VENTRICLE_DEVELOPMENT	125	-1.15619	0.635897	0.196613	-0.227322	125	-0.96466	0.867829	0.0615657	-0.05939	0.129089
446	GOBP_CELLULAR_RESPONSE_TO_LOW_DENSITY_LIPOPROTEIN_PARTICLE_STIMULUS	22	-1.2543	0.635902	0.19661	-0.246609	22	-1.45552	0.50904	0.293248	-0.426829	0.244929
247	GOBP_CALCIUM_ION_HOMEOSTASIS	309	-1.16915	0.635902	0.19661	-0.229866	309	-1.18938	0.732142	0.135405	-0.161047	0.166007
1891	GOBP_NEGATIVE_REGULATION_OF_T_CELL_APOPTOTIC_PROCESS	24	-1.15257	0.635905	0.196608	-0.226605	24	-1.15335	0.773796	0.111373	-0.128453	0.153991
775	GOBP_EPIGENETIC_REGULATION_OF_GENE_EXPRESSION	143	-1.16641	0.635905	0.196608	-0.229326	143	-0.856651	0.962293	0.0166928	-0.0142999	0.10665
2721	GOBP_POSITIVE_REGULATION_OF_VOLTAGE_GATED_CALCIUM_CHANNEL_ACTIVITY	18	-1.20082	0.635922	0.196596	-0.236077	18	-1.00418	0.840343	0.0755434	-0.0758589	0.13607
1834	GOBP_NEGATIVE_REGULATION_OF_PROTEIN_LOCALIZATION	200	-1.20239	0.635955	0.196574	-0.236358	200	-1.40856	0.528071	0.277308	-0.390605	0.236941
3275	GOBP_REGULATION_OF_LIPID_BIOSYNTHETIC_PROCESS	180	-1.25342	0.635958	0.196571	-0.246387	180	-1.38333	0.541015	0.266791	-0.369059	0.231681
2912	GOBP_RAS_PROTEIN_SIGNAL_TRANSDUCTION	351	-1.18996	0.635981	0.196556	-0.233893	351	-1.27168	0.644908	0.190502	-0.242258	0.193529
4204	GOBP_VASCULAR_PROCESS_IN_CIRCULATORY_SYSTEM	269	-1.25763	0.635983	0.196554	-0.247192	269	-1.28419	0.61921	0.208162	-0.267321	0.202358
2831	GOBP_PROTEIN_MATURATION	329	-1.15487	0.63599	0.19655	-0.226989	329	1.05716	1	0	0	0.0982748
1346	GOBP_MEMBRANE_PROTEIN_PROTEOLYSIS	58	-1.25064	0.636026	0.196525	-0.245783	58	-0.94268	0.880508	0.0552669	-0.052099	0.125896
3197	GOBP_REGULATION_OF_GLUCOSE_TRANSMEMBRANE_TRANSPORT	77	-1.28939	0.636033	0.19652	-0.253391	77	-1.02605	0.836871	0.0773415	-0.0793564	0.136931
2611	GOBP_POSITIVE_REGULATION_OF_PROTEIN_TARGETING_TO_MEMBRANE	28	-1.25261	0.636063	0.1965	-0.246138	28	-1.07591	0.814553	0.0890806	-0.0958429	0.14279
3224	GOBP_REGULATION_OF_HISTONE_METHYLATION	79	-1.14725	0.636078	0.196489	-0.225422	79	-1.04841	0.820065	0.0861515	-0.0903218	0.14132
3194	GOBP_REGULATION_OF_GLUCONEOGENESIS	53	-1.16745	0.636084	0.196486	-0.229387	53	0.804134	1	0	0	0.0982429
3677	GOBP_RESPIRATORY_BURST	38	-1.144	0.636097	0.196476	-0.22477	38	-1.16666	0.750116	0.124872	-0.145683	0.160674
4213	GOBP_VENTRICULAR_CARDIAC_MUSCLE_CELL_MEMBRANE_REPOLARIZATION	28	-1.15637	0.636104	0.196472	-0.227195	28	-1.24251	0.679484	0.167821	-0.208519	0.182146
1920	GOBP_NEGATIVE_REGULATION_OF_VASCULAR_ASSOCIATED_SMOOTH_MUSCLE_CELL_PROLIFERATION	43	-1.28345	0.636105	0.196471	-0.25216	43	-1.11849	0.786247	0.104441	-0.116817	0.150456
1589	GOBP_NEGATIVE_REGULATION_OF_BLOOD_VESSEL_ENDOTHELIAL_CELL_PROLIFERATION_INVOLVED_IN_SPROUTING_ANGIOGENESIS	26	-1.1715	0.63612	0.196461	-0.230155	26	1.03441	1	0	0	0.0982303
1745	GOBP_NEGATIVE_REGULATION_OF_LYMPHOCYTE_APOPTOTIC_PROCESS	37	-1.19918	0.636156	0.196437	-0.235564	37	-1.13613	0.782458	0.106539	-0.121042	0.151488
877	GOBP_FIBROBLAST_GROWTH_FACTOR_RECEPTOR_SIGNALING_PATHWAY	86	-1.17595	0.636175	0.196423	-0.230984	86	0.862863	1	0	0	0.0982117
2275	GOBP_POSITIVE_REGULATION_OF_CALCIUM_ION_TRANSMEMBRANE_TRANSPORTER_ACTIVITY	45	-1.17565	0.636228	0.196387	-0.230883	45	-1.23912	0.679597	0.167749	-0.207861	0.182068
1815	GOBP_NEGATIVE_REGULATION_OF_PHOSPHORUS_METABOLIC_PROCESS	437	-1.16822	0.636278	0.196353	-0.229383	437	-1.30279	0.610463	0.21434	-0.279241	0.205347
2969	GOBP_REGULATION_OF_ATP_DEPENDENT_ACTIVITY	73	-1.28389	0.636321	0.196324	-0.252058	73	-1.54146	0.331656	0.479312	-0.738838	0.337818
3060	GOBP_REGULATION_OF_CELLULAR_RESPIRATION	49	-1.2853	0.636367	0.196292	-0.252295	49	-1.37548	0.554992	0.255714	-0.351729	0.226003
2463	GOBP_POSITIVE_REGULATION_OF_LIPID_BIOSYNTHETIC_PROCESS	86	-1.17201	0.636371	0.19629	-0.230053	86	-1.42854	0.529951	0.275764	-0.393939	0.236027
2185	GOBP_PHOTOPERIODISM	32	-1.15501	0.636414	0.196261	-0.226684	32	-1.28917	0.615878	0.210505	-0.271378	0.203383
3491	GOBP_REGULATION_OF_PROTEIN_STABILITY	317	-1.29518	0.636419	0.196257	-0.254187	317	-1.08443	0.800881	0.096432	-0.104574	0.146344
1069	GOBP_HYPEROSMOTIC_RESPONSE	28	-1.1527	0.636431	0.196249	-0.226215	28	-1.44648	0.509419	0.292925	-0.423711	0.244587
2872	GOBP_PURINE_CONTAINING_COMPOUND_BIOSYNTHETIC_PROCESS	242	-1.17282	0.636433	0.196247	-0.230163	242	-1.02696	0.837489	0.077021	-0.0790975	0.136634
2583	GOBP_POSITIVE_REGULATION_OF_POTASSIUM_ION_TRANSMEMBRANE_TRANSPORTER_ACTIVITY	29	-1.16953	0.636441	0.196242	-0.22951	29	-1.33451	0.579122	0.23723	-0.316585	0.216736
3881	GOBP_RUFFLE_ASSEMBLY	46	-1.14343	0.636444	0.19624	-0.224387	46	-1.2723	0.645201	0.190305	-0.242125	0.193273
1596	GOBP_NEGATIVE_REGULATION_OF_CALCIUM_ION_TRANSPORT	75	-1.1767	0.636448	0.196237	-0.230912	75	-1.26387	0.653109	0.185014	-0.233833	0.190626
2201	GOBP_PLACENTA_BLOOD_VESSEL_DEVELOPMENT	31	-1.27311	0.636469	0.196223	-0.249814	31	-1.27612	0.640446	0.193518	-0.246953	0.19487
3034	GOBP_REGULATION_OF_CELL_CYCLE_CHECKPOINT	48	-1.1441	0.63662	0.19612	-0.224381	48	-0.99121	0.843073	0.0741347	-0.0734831	0.135127
3169	GOBP_REGULATION_OF_FAT_CELL_DIFFERENTIATION	145	-1.14785	0.636661	0.196092	-0.225083	145	-1.37102	0.565685	0.247425	-0.339226	0.221758
2283	GOBP_POSITIVE_REGULATION_OF_CATION_CHANNEL_ACTIVITY	78	-1.14483	0.636677	0.196081	-0.22448	78	-1.332	0.576801	0.238974	-0.318313	0.217527
393	GOBP_CELLULAR_METAL_ION_HOMEOSTASIS	419	-1.1436	0.636696	0.196068	-0.224223	419	-1.14627	0.77807	0.108981	-0.124922	0.152525
2312	GOBP_POSITIVE_REGULATION_OF_CELLULAR_RESPONSE_TO_INSULIN_STIMULUS	25	-1.15037	0.636706	0.196061	-0.225543	25	-1.34364	0.576664	0.239077	-0.321233	0.217569
3861	GOBP_RNA_EXPORT_FROM_NUCLEUS	90	-1.16919	0.636714	0.196056	-0.229227	90	-1.46398	0.491059	0.308866	-0.452175	0.252461
1421	GOBP_MITOCHONDRIAL_TRANSLATION	129	-1.15062	0.636718	0.196053	-0.225582	129	-0.994283	0.840048	0.0756961	-0.0752633	0.135874
4198	GOBP_VASCULAR_ASSOCIATED_SMOOTH_MUSCLE_CELL_PROLIFERATION	94	-1.15284	0.636806	0.195993	-0.225949	94	-1.01256	0.840944	0.0752327	-0.0761774	0.135613
427	GOBP_CELLULAR_RESPONSE_TO_EXTERNAL_STIMULUS	322	-1.19995	0.636834	0.195974	-0.235158	322	-1.1987	0.716589	0.14473	-0.173488	0.170352
2745	GOBP_POTASSIUM_ION_TRANSPORT	246	-1.26338	0.636903	0.195927	-0.247529	246	-1.4251	0.518185	0.285515	-0.406887	0.240721
2488	GOBP_POSITIVE_REGULATION_OF_MEIOTIC_CELL_CYCLE	24	-1.28565	0.636948	0.195896	-0.251854	24	0.822587	1	0	0	0.097948
2057	GOBP_ODONTOGENESIS	134	-1.1508	0.636963	0.195886	-0.225425	134	0.988492	1	0	0	0.097943
3739	GOBP_RESPONSE_TO_INCREASED_OXYGEN_LEVELS	27	-1.17155	0.63697	0.195881	-0.229485	27	1.10468	1	0	0	0.0979407
4197	GOBP_VASCULAR_ASSOCIATED_SMOOTH_MUSCLE_CELL_MIGRATION	47	-1.20244	0.636975	0.195877	-0.235531	47	-1.58467	0.249535	0.602868	-0.955346	0.399373
1480	GOBP_MRNA_CATABOLIC_PROCESS	241	-1.27208	0.636976	0.195877	-0.249171	241	-1.43213	0.527067	0.278135	-0.398324	0.237006
2968	GOBP_REGULATION_OF_ATP_BIOSYNTHETIC_PROCESS	20	-1.16828	0.637001	0.19586	-0.228819	20	-0.995513	0.839726	0.0758626	-0.0755222	0.135861
3457	GOBP_REGULATION_OF_POTASSIUM_ION_TRANSPORT	113	-1.25355	0.637032	0.195839	-0.245494	113	-1.3948	0.537958	0.269252	-0.375551	0.232545
270	GOBP_CARBOHYDRATE_TRANSMEMBRANE_TRANSPORT	130	-1.18997	0.637038	0.195834	-0.233037	130	-1.03399	0.833979	0.078845	-0.0815251	0.13734
2271	GOBP_POSITIVE_REGULATION_OF_CALCINEURIN_MEDIATED_SIGNALING	22	-1.15004	0.637041	0.195833	-0.225215	22	-0.948115	0.87885	0.0560852	-0.0531752	0.125959
222	GOBP_BONE_CELL_DEVELOPMENT	40	-1.14824	0.637062	0.195818	-0.224847	40	-0.762707	0.996904	0.00134655	-0.00102702	0.0985823
828	GOBP_EXCITATORY_SYNAPSE_ASSEMBLY	27	-1.19924	0.637095	0.195796	-0.234806	27	0.975859	1	0	0	0.0978979
3581	GOBP_REGULATION_OF_SYNCYTIUM_FORMATION_BY_PLASMA_MEMBRANE_FUSION	30	-1.17598	0.637104	0.19579	-0.230244	30	-1.24002	0.679615	0.167737	-0.207997	0.181763
3873	GOBP_RNA_SURVEILLANCE	16	-1.19672	0.637117	0.195781	-0.234294	16	-0.874856	0.940036	0.0268554	-0.0234946	0.111318
3236	GOBP_REGULATION_OF_INCLUSION_BODY_ASSEMBLY	17	-1.19956	0.637124	0.195776	-0.234845	17	-0.87491	0.940713	0.0265428	-0.0232226	0.111159
2467	GOBP_POSITIVE_REGULATION_OF_LIPID_METABOLIC_PROCESS	150	-1.17206	0.637191	0.19573	-0.229407	150	-1.32253	0.571338	0.243107	-0.321516	0.219419
136	GOBP_APOPTOTIC_MITOCHONDRIAL_CHANGES	107	-1.19575	0.6372	0.195724	-0.234037	107	-1.19635	0.721583	0.141713	-0.169539	0.168719
1910	GOBP_NEGATIVE_REGULATION_OF_TRANSPORT	479	-1.16847	0.637261	0.195683	-0.228649	479	-1.22958	0.688242	0.162259	-0.19951	0.178971
2621	GOBP_POSITIVE_REGULATION_OF_REGULATORY_T_CELL_DIFFERENTIATION	23	-1.14793	0.637285	0.195666	-0.224612	23	-0.998971	0.839673	0.0758896	-0.0758115	0.135778
1961	GOBP_NEURON_DEATH_IN_RESPONSE_TO_OXIDATIVE_STRESS	32	-1.19603	0.637296	0.195659	-0.234014	32	-0.854971	0.962189	0.0167394	-0.0143117	0.106199
3411	GOBP_REGULATION_OF_ORGAN_GROWTH	103	-1.14615	0.637328	0.195637	-0.224229	103	-0.882317	0.93304	0.0300997	-0.0265575	0.112868
2852	GOBP_PROTEIN_TARGETING_TO_MITOCHONDRION	104	-1.19017	0.63736	0.195615	-0.232815	104	-1.07401	0.815236	0.0887165	-0.0952821	0.142166
3737	GOBP_RESPONSE_TO_HYPEROXIA	20	-1.25475	0.637364	0.195613	-0.245445	20	1.06983	1	0	0	0.0978063
3486	GOBP_REGULATION_OF_PROTEIN_NEDDYLATION	19	-1.2707	0.637371	0.195608	-0.248559	19	0.724559	1	0	0	0.0978039
1403	GOBP_MITOCHONDRIAL_CALCIUM_ION_TRANSMEMBRANE_TRANSPORT	18	-1.25434	0.637378	0.195603	-0.245352	18	-1.39699	0.536228	0.27065	-0.378096	0.233127
2453	GOBP_POSITIVE_REGULATION_OF_LAMELLIPODIUM_ORGANIZATION	37	-1.20263	0.637432	0.195566	-0.235194	37	-0.919466	0.905787	0.0429738	-0.0395129	0.11927
4114	GOBP_TISSUE_MIGRATION	372	-1.1509	0.637447	0.195556	-0.225066	372	-1.21918	0.697248	0.156613	-0.190939	0.176084
1089	GOBP_INCLUSION_BODY_ASSEMBLY	24	-1.14585	0.637459	0.195548	-0.224067	24	-0.92731	0.898073	0.0466885	-0.0432947	0.121118
3173	GOBP_REGULATION_OF_FATTY_ACID_OXIDATION	35	-1.17226	0.637464	0.195544	-0.229228	35	-1.16979	0.744187	0.128318	-0.150106	0.161931
1286	GOBP_MAINTENANCE_OF_GASTROINTESTINAL_EPITHELIUM	21	-1.26367	0.637483	0.195531	-0.247087	21	-0.958842	0.872072	0.0594478	-0.057001	0.127489
3316	GOBP_REGULATION_OF_MESENCHYMAL_CELL_PROLIFERATION	30	-1.14485	0.637489	0.195527	-0.223848	30	-1.04322	0.825455	0.0833065	-0.0869074	0.139417
3599	GOBP_REGULATION_OF_TELOMERASE_ACTIVITY	50	-1.14836	0.637498	0.195521	-0.22453	50	-0.869456	0.945518	0.0243304	-0.0211542	0.109926
278	GOBP_CARDIAC_CHAMBER_MORPHOGENESIS	125	-1.14634	0.63756	0.195479	-0.224085	125	0.964084	1	0	0	0.0977394
428	GOBP_CELLULAR_RESPONSE_TO_EXTRACELLULAR_STIMULUS	256	-1.2895	0.637579	0.195466	-0.252054	256	-1.25875	0.658524	0.181428	-0.228374	0.188447
148	GOBP_ARTERY_DEVELOPMENT	107	-1.25764	0.637589	0.19546	-0.245818	107	-0.932688	0.89535	0.0480074	-0.0447759	0.121733
3199	GOBP_REGULATION_OF_GLYCOGEN_METABOLIC_PROCESS	36	-1.25065	0.637602	0.19545	-0.244439	36	-0.996626	0.838774	0.0763551	-0.0760975	0.135903
3688	GOBP_RESPONSE_TO_ALKALOID	98	-1.20461	0.637608	0.195446	-0.235436	98	-1.05105	0.819828	0.0862771	-0.0906817	0.140862
1798	GOBP_NEGATIVE_REGULATION_OF_OSTEOBLAST_DIFFERENTIATION	55	-1.19624	0.637714	0.195374	-0.233714	55	-0.855558	0.962644	0.0165344	-0.0141462	0.105954
2641	GOBP_POSITIVE_REGULATION_OF_SMALL_MOLECULE_METABOLIC_PROCESS	148	-1.26056	0.637774	0.195333	-0.246228	148	-1.2352	0.682801	0.165706	-0.20468	0.180519
2142	GOBP_PEPTIDYL_THREONINE_MODIFICATION	119	-1.20286	0.637782	0.195327	-0.234952	119	-1.13267	0.781133	0.107275	-0.121508	0.151301
812	GOBP_ESTABLISHMENT_OF_PROTEIN_LOCALIZATION_TO_MITOCHONDRIAL_MEMBRANE	37	-1.27146	0.637796	0.195318	-0.248339	37	0.719511	1	0	0	0.0976592
74	GOBP_AMIDE_TRANSPORT	296	-1.17605	0.637874	0.195265	-0.229642	296	-1.10165	0.806882	0.0931899	-0.102662	0.144228
94	GOBP_AMYLOID_PRECURSOR_PROTEIN_CATABOLIC_PROCESS	68	-1.26098	0.637882	0.19526	-0.246219	68	-0.850878	0.965754	0.0151336	-0.0128768	0.105197
2504	GOBP_POSITIVE_REGULATION_OF_MITOTIC_SISTER_CHROMATID_SEPARATION	18	-1.27319	0.637968	0.195201	-0.248529	18	0.6875	1	0	0	0.0976007
3015	GOBP_REGULATION_OF_CARDIAC_MUSCLE_CELL_ACTION_POTENTIAL	31	-1.14646	0.637969	0.1952	-0.22379	31	-1.35035	0.567782	0.245818	-0.331941	0.220509
1423	GOBP_MITOCHONDRIAL_TRANSPORT	187	-1.19028	0.638011	0.195172	-0.23231	187	-1.1106	0.79679	0.0986561	-0.109568	0.146914
1214	GOBP_LEUKOCYTE_MIGRATION_INVOLVED_IN_INFLAMMATORY_RESPONSE	19	-1.20482	0.638026	0.195161	-0.235134	19	-1.2553	0.664173	0.177719	-0.22309	0.18644
3510	GOBP_REGULATION_OF_RELEASE_OF_CYTOCHROME_C_FROM_MITOCHONDRIA	47	-1.15098	0.638091	0.195117	-0.224576	47	-0.940057	0.884853	0.0531289	-0.0499442	0.124123
3056	GOBP_REGULATION_OF_CELLULAR_CARBOHYDRATE_METABOLIC_PROCESS	155	-1.14491	0.638152	0.195076	-0.223344	155	-0.910757	0.913917	0.0390933	-0.0356045	0.117084
3084	GOBP_REGULATION_OF_CIRCADIAN_RHYTHM	119	-1.25999	0.638279	0.194989	-0.245684	119	-1.1804	0.744628	0.128061	-0.151162	0.161525
2039	GOBP_NUCLEOSIDE_PHOSPHATE_BIOSYNTHETIC_PROCESS	293	-1.14838	0.638312	0.194967	-0.223896	293	-1.0078	0.839882	0.0757815	-0.0763729	0.135374
3548	GOBP_REGULATION_OF_SMALL_MOLECULE_METABOLIC_PROCESS	334	-1.27092	0.638338	0.19495	-0.247764	334	-1.18277	0.742711	0.12918	-0.15279	0.162065
3573	GOBP_REGULATION_OF_SUPRAMOLECULAR_FIBER_ORGANIZATION	374	-1.28978	0.638397	0.194909	-0.25139	374	-1.51744	0.406102	0.391365	-0.593872	0.293137
1603	GOBP_NEGATIVE_REGULATION_OF_CATABOLIC_PROCESS	321	-1.14507	0.638455	0.19487	-0.223139	321	-1.18698	0.736138	0.133041	-0.157917	0.163955
2949	GOBP_REGULATION_OF_ALTERNATIVE_MRNA_SPLICING_VIA_SPLICEOSOME	62	-1.25783	0.638511	0.194831	-0.245065	62	-1.40468	0.528661	0.276823	-0.388847	0.235827
1957	GOBP_NEURON_APOPTOTIC_PROCESS	253	-1.28577	0.638535	0.194815	-0.250487	253	-1.19816	0.717871	0.143953	-0.17248	0.169384
836	GOBP_EXPORT_ACROSS_PLASMA_MEMBRANE	77	-1.28625	0.638606	0.194767	-0.250518	77	-1.29734	0.606623	0.217081	-0.281628	0.205924
1181	GOBP_KINETOCHORE_ASSEMBLY	18	-1.14526	0.638638	0.194745	-0.223034	18	0.597672	1	0	0	0.0973727
648	GOBP_DICARBOXYLIC_ACID_TRANSPORT	94	-1.13964	0.638708	0.194698	-0.221886	94	1.00242	1	0	0	0.097349
3514	GOBP_REGULATION_OF_RESPIRATORY_BURST	18	-1.26374	0.638899	0.194568	-0.245883	18	-1.10925	0.798536	0.0977057	-0.10838	0.146137
3903	GOBP_SEMINIFEROUS_TUBULE_DEVELOPMENT	15	-1.20324	0.638908	0.194561	-0.234104	15	-1.08575	0.802783	0.0954021	-0.103583	0.144982
3363	GOBP_REGULATION_OF_MYELOID_CELL_APOPTOTIC_PROCESS	33	-1.19035	0.638911	0.194559	-0.231594	33	-0.782299	0.99165	0.00364145	-0.00284871	0.0991005
2604	GOBP_POSITIVE_REGULATION_OF_PROTEIN_LOCALIZATION_TO_NUCLEUS	87	-1.151	0.638913	0.194558	-0.223936	87	-1.21752	0.698379	0.155909	-0.189822	0.175233
3681	GOBP_RESPIRATORY_SYSTEM_DEVELOPMENT	209	-1.14006	0.638934	0.194544	-0.221792	209	-0.957169	0.870232	0.0603652	-0.0577797	0.127454
3500	GOBP_REGULATION_OF_RAS_PROTEIN_SIGNAL_TRANSDUCTION	193	-1.14872	0.638949	0.194534	-0.223466	193	-1.33086	0.579941	0.236616	-0.314904	0.215575
3950	GOBP_SMOOTH_MUSCLE_CELL_DIFFERENTIATION	72	-1.20288	0.63895	0.194533	-0.233999	72	-1.00797	0.839827	0.0758102	-0.0764145	0.135172
771	GOBP_EPIBOLY	37	-1.26112	0.638997	0.194501	-0.24529	37	-0.885056	0.934126	0.0295947	-0.026193	0.112048
3999	GOBP_SPLICEOSOMAL_SNRNP_ASSEMBLY	49	-1.26199	0.63905	0.194465	-0.245413	49	-0.897353	0.925214	0.0337577	-0.0302926	0.114111
3916	GOBP_SERINE_FAMILY_AMINO_ACID_BIOSYNTHETIC_PROCESS	21	-1.19493	0.639058	0.19446	-0.232365	21	-1.41555	0.5394	0.268089	-0.379493	0.231274
17	GOBP_ACTIN_FILAMENT_SEVERING	16	-1.1484	0.639134	0.194408	-0.223258	16	-1.35921	0.566969	0.24644	-0.334963	0.220424
3364	GOBP_REGULATION_OF_MYELOID_CELL_DIFFERENTIATION	200	-1.13975	0.639161	0.19439	-0.221556	200	-1.15032	0.777756	0.109157	-0.125565	0.151773
3998	GOBP_SPLICEOSOMAL_COMPLEX_ASSEMBLY	89	-1.14915	0.639184	0.194374	-0.223366	89	-0.987491	0.846179	0.0725376	-0.0716302	0.133456
1472	GOBP_MORPHOGENESIS_OF_AN_EPITHELIAL_SHEET	58	-1.19057	0.639186	0.194373	-0.231415	58	-0.8126	0.981729	0.00800837	-0.0065076	0.101191
676	GOBP_DNA_REPLICATION_INITIATION	38	-1.14022	0.639235	0.194339	-0.221589	38	0.751416	1	0	0	0.0971697
1165	GOBP_ISOPRENOID_BIOSYNTHETIC_PROCESS	29	-1.28658	0.639371	0.194247	-0.249914	29	-1.3722	0.562752	0.249683	-0.342615	0.221965
3694	GOBP_RESPONSE_TO_ANTIBIOTIC	47	-1.26402	0.639419	0.194215	-0.245491	47	-0.954386	0.872244	0.0593621	-0.0566544	0.126788
748	GOBP_ENDOSOMAL_TRANSPORT	243	-1.14873	0.639801	0.193955	-0.222802	243	-1.1372	0.784158	0.105597	-0.120085	0.149776
3724	GOBP_RESPONSE_TO_FIBROBLAST_GROWTH_FACTOR	119	-1.20331	0.639826	0.193938	-0.233368	119	-0.93502	0.892128	0.0495727	-0.0463514	0.121755
3440	GOBP_REGULATION_OF_PHOSPHOLIPID_METABOLIC_PROCESS	36	-1.28994	0.639882	0.1939	-0.25012	36	-1.39756	0.539239	0.268219	-0.374852	0.231059
1356	GOBP_MESENCHYMAL_CELL_PROLIFERATION	42	-1.14024	0.640022	0.193805	-0.220984	42	-0.945906	0.879402	0.0558125	-0.0527934	0.124809
1625	GOBP_NEGATIVE_REGULATION_OF_CELLULAR_AMIDE_METABOLIC_PROCESS	279	-1.25786	0.640047	0.193788	-0.243759	279	-1.3034	0.609406	0.215093	-0.280353	0.204441
3650	GOBP_REGULATION_OF_VOLTAGE_GATED_CALCIUM_CHANNEL_ACTIVITY	49	-1.20359	0.640111	0.193745	-0.233189	49	-1.32602	0.574032	0.241064	-0.319655	0.217404
3659	GOBP_RELEASE_OF_SEQUESTERED_CALCIUM_ION_INTO_CYTOSOL_BY_ENDOPLASMIC_RETICULUM	36	-1.19058	0.640258	0.193645	-0.23055	36	-1.30204	0.610593	0.214248	-0.27896	0.203946
3926	GOBP_SIGNAL_TRANSDUCTION_BY_P53_CLASS_MEDIATOR	172	-1.13896	0.640262	0.193642	-0.220552	172	-0.822002	0.979985	0.00878073	-0.00721778	0.101212
546	GOBP_COLLAGEN_FIBRIL_ORGANIZATION	64	-1.26211	0.64029	0.193623	-0.244374	64	1.2719	1	0	0	0.0968115
694	GOBP_DOSAGE_COMPENSATION	28	-1.19089	0.640332	0.193595	-0.230551	28	-1.10727	0.801534	0.0960781	-0.106385	0.144836
1151	GOBP_INTRACELLULAR_STEROL_TRANSPORT	31	-1.26123	0.640352	0.193582	-0.244151	31	-1.27322	0.64261	0.192053	-0.244526	0.192817
629	GOBP_DETECTION_OF_OTHER_ORGANISM	20	-1.25899	0.640408	0.193543	-0.243668	20	0.89913	1	0	0	0.0967716
2603	GOBP_POSITIVE_REGULATION_OF_PROTEIN_LOCALIZATION_TO_MEMBRANE	101	-1.13842	0.640492	0.193486	-0.220269	101	-1.10765	0.800632	0.0965671	-0.106963	0.145027
1847	GOBP_NEGATIVE_REGULATION_OF_REACTIVE_OXYGEN_SPECIES_METABOLIC_PROCESS	48	-1.28677	0.6405	0.193481	-0.248966	48	-1.18384	0.739951	0.130797	-0.154842	0.162139
1556	GOBP_NEGATIVE_REGULATION_OF_ACTIN_FILAMENT_POLYMERIZATION	63	-1.26942	0.640546	0.19345	-0.245569	63	-1.59696	0.238525	0.622466	-0.994051	0.407958
3288	GOBP_REGULATION_OF_LOW_DENSITY_LIPOPROTEIN_PARTICLE_CLEARANCE	22	-1.28775	0.640623	0.193397	-0.249048	22	-1.44171	0.513358	0.28958	-0.41749	0.241489
364	GOBP_CELL_SUBSTRATE_ADHESION	366	-1.13861	0.640685	0.193355	-0.220157	366	-1.12782	0.776944	0.10961	-0.123621	0.151483
1619	GOBP_NEGATIVE_REGULATION_OF_CELL_KILLING	28	-1.13808	0.640868	0.193231	-0.219913	28	-1.13948	0.780631	0.107554	-0.122556	0.150393
388	GOBP_CELLULAR_HYPEROSMOTIC_RESPONSE	15	-1.25806	0.640886	0.19322	-0.243082	15	-1.29239	0.612595	0.212826	-0.275055	0.203023
2558	GOBP_POSITIVE_REGULATION_OF_ORGAN_GROWTH	52	-1.13733	0.640903	0.193208	-0.21974	52	0.928932	1	0	0	0.0966039
462	GOBP_CELLULAR_RESPONSE_TO_STARVATION	171	-1.29019	0.640906	0.193206	-0.249273	171	-1.36752	0.569581	0.244444	-0.334282	0.218825
3324	GOBP_REGULATION_OF_MICROTUBULE_DEPOLYMERIZATION	30	-1.26409	0.640909	0.193204	-0.244226	30	-1.36763	0.571625	0.242889	-0.332182	0.218046
3109	GOBP_REGULATION_OF_DENDRITIC_SPINE_DEVELOPMENT	56	-1.19409	0.640939	0.193183	-0.230679	56	-1.5173	0.400728	0.397151	-0.602598	0.295167
2290	GOBP_POSITIVE_REGULATION_OF_CELL_CYCLE	352	-1.26621	0.641033	0.19312	-0.24453	352	-0.891322	0.928409	0.0322606	-0.0287546	0.11269
4210	GOBP_VENOUS_BLOOD_VESSEL_DEVELOPMENT	16	-1.19102	0.641055	0.193104	-0.22999	16	0.744937	1	0	0	0.0965522
1960	GOBP_NEURON_DEATH	365	-1.29114	0.641093	0.193079	-0.249291	365	-1.12713	0.770211	0.11339	-0.127805	0.153235
3245	GOBP_REGULATION_OF_INTEGRIN_ACTIVATION	17	-1.26659	0.641297	0.192941	-0.244377	17	-0.895758	0.927113	0.0328676	-0.0294414	0.112904
1555	GOBP_NEGATIVE_REGULATION_OF_ACTIN_FILAMENT_DEPOLYMERIZATION	44	-1.19123	0.641389	0.192878	-0.229762	44	-1.54922	0.313662	0.503538	-0.780092	0.348208
2537	GOBP_POSITIVE_REGULATION_OF_NEURON_APOPTOTIC_PROCESS	55	-1.13693	0.641456	0.192833	-0.219239	55	-0.914223	0.90847	0.0416895	-0.0381135	0.117261
3002	GOBP_REGULATION_OF_CALCIUM_ION_TRANSMEMBRANE_TRANSPORT	187	-1.26526	0.641475	0.19282	-0.243968	187	-1.42764	0.527265	0.277971	-0.396843	0.235396
745	GOBP_ENDOPLASMIC_RETICULUM_TO_GOLGI_VESICLE_MEDIATED_TRANSPORT	138	-1.13734	0.641711	0.192661	-0.21912	138	1.00314	1	0	0	0.0963303
2405	GOBP_POSITIVE_REGULATION_OF_GLYCOLYTIC_PROCESS	20	-1.26431	0.641766	0.192623	-0.243535	20	-1.12552	0.773629	0.111467	-0.125458	0.152045
1502	GOBP_MUSCLE_CELL_CELLULAR_HOMEOSTASIS	25	-1.28693	0.641836	0.192576	-0.247832	25	-1.02413	0.835978	0.0778051	-0.0796828	0.135191
243	GOBP_C4_DICARBOXYLATE_TRANSPORT	29	-1.13231	0.642009	0.192459	-0.217922	29	-0.701597	1	0	0	0.0962294
2495	GOBP_POSITIVE_REGULATION_OF_MICROTUBULE_POLYMERIZATION_OR_DEPOLYMERIZATION	36	-1.26465	0.642056	0.192427	-0.243352	36	-1.22473	0.689949	0.161183	-0.197406	0.176805
2083	GOBP_ORGANIC_ACID_BIOSYNTHETIC_PROCESS	323	-1.19166	0.642143	0.192368	-0.229237	323	-1.40106	0.530909	0.27498	-0.385264	0.233674
1431	GOBP_MITOTIC_CYTOKINESIS	84	-1.29039	0.6422	0.19233	-0.24818	84	-1.30355	0.610433	0.214362	-0.279431	0.203346
1972	GOBP_NEURON_RECOGNITION	48	-1.13741	0.642236	0.192305	-0.218729	48	-0.928093	0.898712	0.0463796	-0.0430446	0.119342
2707	GOBP_POSITIVE_REGULATION_OF_UBIQUITIN_DEPENDENT_PROTEIN_CATABOLIC_PROCESS	111	-1.13246	0.642288	0.192271	-0.217738	111	-1.06823	0.822131	0.0850591	-0.0908626	0.138665
1662	GOBP_NEGATIVE_REGULATION_OF_ENDOTHELIAL_CELL_PROLIFERATION	77	-1.13548	0.642314	0.192252	-0.218298	77	-0.885028	0.933352	0.0299544	-0.0265105	0.111103
1463	GOBP_MONOSACCHARIDE_METABOLIC_PROCESS	247	-1.25813	0.642344	0.192233	-0.241853	247	-0.891463	0.928387	0.0322709	-0.0287684	0.112252
3009	GOBP_REGULATION_OF_CANONICAL_WNT_SIGNALING_PATHWAY	258	-1.19251	0.642353	0.192227	-0.229232	258	-1.00317	0.840233	0.0756002	-0.0758397	0.133913
2793	GOBP_PROTEIN_K11_LINKED_UBIQUITINATION	30	-1.19125	0.642438	0.192169	-0.22892	30	-0.637491	1	0	0	0.0960843
730	GOBP_ENDOCARDIAL_CUSHION_MORPHOGENESIS	40	-1.19338	0.64244	0.192167	-0.229328	40	-0.833883	0.973845	0.0115101	-0.0095981	0.101839
2400	GOBP_POSITIVE_REGULATION_OF_GLUCONEOGENESIS	18	-1.26674	0.642529	0.192107	-0.24335	18	-0.862371	0.955104	0.0199492	-0.0172036	0.106028
253	GOBP_CALCIUM_ION_TRANSMEMBRANE_TRANSPORT	341	-1.13259	0.642647	0.192028	-0.217489	341	-1.3371	0.579447	0.236986	-0.316874	0.214507
3251	GOBP_REGULATION_OF_INTRINSIC_APOPTOTIC_SIGNALING_PATHWAY	169	-1.13514	0.64271	0.191985	-0.217929	169	-1.01121	0.837478	0.0770265	-0.0778898	0.134506
766	GOBP_ENTRAINMENT_OF_CIRCADIAN_CLOCK	33	-1.1356	0.642732	0.19197	-0.218001	33	-1.25328	0.66327	0.178309	-0.223473	0.18514
3806	GOBP_RESPONSE_TO_TRANSFORMING_GROWTH_FACTOR_BETA	280	-1.13459	0.642846	0.191893	-0.21772	280	0.984998	1	0	0	0.0959465
71	GOBP_ALTERNATIVE_MRNA_SPLICING_VIA_SPLICEOSOME	81	-1.2912	0.642883	0.191868	-0.24774	81	-1.35675	0.551435	0.258506	-0.350729	0.225187
2276	GOBP_POSITIVE_REGULATION_OF_CALCIUM_ION_TRANSPORT	128	-1.1358	0.642889	0.191864	-0.217919	128	-1.17328	0.744019	0.128416	-0.150669	0.16014
2510	GOBP_POSITIVE_REGULATION_OF_MRNA_METABOLIC_PROCESS	139	-1.19176	0.642901	0.191856	-0.228646	139	-1.39214	0.539419	0.268074	-0.373195	0.229965
1739	GOBP_NEGATIVE_REGULATION_OF_LIPID_TRANSPORT	47	-1.26533	0.642941	0.191829	-0.242726	47	-1.55029	0.320575	0.49407	-0.76595	0.342949
885	GOBP_FOLIC_ACID_METABOLIC_PROCESS	16	-1.19263	0.643034	0.191766	-0.228706	16	-1.41433	0.528358	0.277072	-0.391871	0.234419
1422	GOBP_MITOCHONDRIAL_TRANSMEMBRANE_TRANSPORT	91	-1.13478	0.643087	0.19173	-0.217571	91	-1.06155	0.81778	0.0873636	-0.0927411	0.139547
3860	GOBP_RNA_DESTABILIZATION	106	-1.13596	0.643191	0.19166	-0.217719	106	-1.3436	0.574727	0.240539	-0.323187	0.216099
4220	GOBP_VESICLE_BUDDING_FROM_MEMBRANE	83	-1.13403	0.643223	0.191639	-0.217325	83	-1.0896	0.810756	0.0911099	-0.0992736	0.141374
4087	GOBP_TAIL_ANCHORED_MEMBRANE_PROTEIN_INSERTION_INTO_ER_MEMBRANE	15	-1.13261	0.643396	0.191522	-0.21692	15	0.93326	1	0	0	0.0957609
3059	GOBP_REGULATION_OF_CELLULAR_KETONE_METABOLIC_PROCESS	135	-1.13371	0.643508	0.191446	-0.217044	135	-1.31532	0.587542	0.230961	-0.303789	0.211204
4033	GOBP_SUBSTANTIA_NIGRA_DEVELOPMENT	43	-1.13609	0.643608	0.191379	-0.217423	43	-1.3253	0.571604	0.242905	-0.321921	0.217142
3182	GOBP_REGULATION_OF_FILOPODIUM_ASSEMBLY	50	-1.13165	0.643613	0.191375	-0.21657	50	-1.10966	0.797558	0.0982377	-0.109011	0.144806
1917	GOBP_NEGATIVE_REGULATION_OF_UBIQUITIN_DEPENDENT_PROTEIN_CATABOLIC_PROCESS	49	-1.19181	0.643802	0.191248	-0.227932	49	-1.05669	0.815358	0.0886514	-0.0936771	0.139949
1874	GOBP_NEGATIVE_REGULATION_OF_SMOOTH_MUSCLE_CELL_PROLIFERATION	73	-1.13408	0.6439	0.191182	-0.216815	73	-0.94823	0.879431	0.0557983	-0.0529096	0.12349
3539	GOBP_REGULATION_OF_SIGNAL_TRANSDUCTION_BY_P53_CLASS_MEDIATOR	103	-1.1927	0.643941	0.191154	-0.227988	103	-1.02531	0.837359	0.0770882	-0.0790393	0.134121
410	GOBP_CELLULAR_RESPONSE_TO_AMYLOID_BETA	48	-1.13263	0.644152	0.191012	-0.216346	48	-0.964296	0.868623	0.0611689	-0.058985	0.12609
3834	GOBP_RHO_PROTEIN_SIGNAL_TRANSDUCTION	140	-1.26677	0.644226	0.190962	-0.241904	140	-1.43794	0.529208	0.276374	-0.397409	0.233668
3134	GOBP_REGULATION_OF_EMBRYONIC_DEVELOPMENT	86	-1.13274	0.64456	0.190737	-0.216055	86	-1.00709	0.83983	0.0758087	-0.0763458	0.133273
2679	GOBP_POSITIVE_REGULATION_OF_TELOMERASE_ACTIVITY	34	-1.26797	0.6447	0.190642	-0.241728	34	-0.931229	0.894672	0.048336	-0.0450118	0.119489
1149	GOBP_INTRACELLULAR_PROTEIN_TRANSMEMBRANE_TRANSPORT	53	-1.12992	0.644771	0.190594	-0.215357	53	-0.742681	0.996801	0.00139155	-0.00103348	0.095993
2863	GOBP_PROTON_TRANSMEMBRANE_TRANSPORT	156	-1.13033	0.644959	0.190468	-0.215292	156	-0.995826	0.839623	0.0759157	-0.0755989	0.133192
4141	GOBP_TRANSFORMING_GROWTH_FACTOR_BETA_RECEPTOR_SIGNALING_PATHWAY	219	-1.13279	0.64518	0.190319	-0.215592	219	0.944533	1	0	0	0.0951595
1193	GOBP_LAMELLIPODIUM_ORGANIZATION	91	-1.13045	0.645325	0.190222	-0.215036	91	-1.21817	0.699284	0.155346	-0.189238	0.172784
1722	GOBP_NEGATIVE_REGULATION_OF_ION_TRANSPORT	167	-1.26739	0.645344	0.190209	-0.241068	167	-1.31832	0.581359	0.235555	-0.310538	0.212882
4072	GOBP_T_CELL_HOMEOSTASIS	42	-1.12995	0.645509	0.190098	-0.2148	42	-1.05687	0.81665	0.087964	-0.0929665	0.139031
3212	GOBP_REGULATION_OF_HEART_RATE_BY_CARDIAC_CONDUCTION	41	-1.1308	0.645802	0.1899	-0.214739	41	-1.28257	0.623453	0.205196	-0.263178	0.197548
1196	GOBP_LATE_ENDOSOME_TO_VACUOLE_TRANSPORT_VIA_MULTIVESICULAR_BODY_SORTING_PATHWAY	27	-1.26681	0.645872	0.189853	-0.240508	27	-1.00936	0.8384	0.0765486	-0.0772649	0.133201
763	GOBP_ENSHEATHMENT_OF_NEURONS	143	-1.13051	0.645912	0.189826	-0.214601	143	-0.95008	0.878235	0.0563892	-0.0535742	0.123108
2502	GOBP_POSITIVE_REGULATION_OF_MITOTIC_CELL_CYCLE_PHASE_TRANSITION	100	-1.1328	0.645985	0.189778	-0.21498	100	0.979143	1	0	0	0.0948889
2511	GOBP_POSITIVE_REGULATION_OF_MRNA_PROCESSING	35	-1.12772	0.645991	0.189774	-0.214013	35	-1.2057	0.710115	0.148671	-0.179254	0.169223
2751	GOBP_PRODUCTION_OF_MOLECULAR_MEDIATOR_INVOLVED_IN_INFLAMMATORY_RESPONSE	102	-1.12745	0.646145	0.18967	-0.213843	102	-0.849657	0.965909	0.0150639	-0.0127992	0.102367
1594	GOBP_NEGATIVE_REGULATION_OF_CALCIUM_ION_TRANSMEMBRANE_TRANSPORT	57	-1.129	0.646372	0.189517	-0.213965	57	-1.27567	0.63943	0.194207	-0.247744	0.191862
2809	GOBP_PROTEIN_LOCALIZATION_TO_CHROMOSOME	94	-1.1285	0.64656	0.189391	-0.213727	94	0.776412	1	0	0	0.0946955
813	GOBP_ESTABLISHMENT_OF_PROTEIN_LOCALIZATION_TO_ORGANELLE	440	-1.12773	0.646756	0.18926	-0.213434	440	-1.05807	0.818488	0.0869875	-0.0920388	0.138124
3652	GOBP_REGULATION_OF_WNT_SIGNALING_PATHWAY	334	-1.12863	0.646833	0.189208	-0.213545	334	-1.02797	0.837029	0.0772597	-0.0794208	0.133234
2501	GOBP_POSITIVE_REGULATION_OF_MITOTIC_CELL_CYCLE	129	-1.12907	0.646944	0.189133	-0.213544	129	-0.757183	0.999541	0.000199574	-0.000151114	0.0946663
1644	GOBP_NEGATIVE_REGULATION_OF_CYTOSKELETON_ORGANIZATION	158	-1.12677	0.646946	0.189132	-0.213107	158	-1.54978	0.316943	0.499018	-0.773366	0.344075
277	GOBP_CARDIAC_CHAMBER_DEVELOPMENT	166	-1.12813	0.64703	0.189076	-0.213302	166	1.00184	1	0	0	0.0945379
3014	GOBP_REGULATION_OF_CARDIAC_MUSCLE_ADAPTATION	18	-1.12695	0.647075	0.189046	-0.213045	18	-1.12879	0.781789	0.106911	-0.120679	0.147978
2712	GOBP_POSITIVE_REGULATION_OF_VASCULAR_ENDOTHELIAL_CELL_PROLIFERATION	27	-1.12785	0.647191	0.188968	-0.213127	27	-0.742646	0.99647	0.00153596	-0.00114068	0.0952519
1727	GOBP_NEGATIVE_REGULATION_OF_LEUKOCYTE_APOPTOTIC_PROCESS	55	-1.12597	0.648987	0.187764	-0.211417	55	-0.958584	0.871548	0.0597085	-0.0572357	0.123736
559	GOBP_COPPER_ION_HOMEOSTASIS	19	-1.12571	0.649126	0.187671	-0.211263	19	-0.594857	1	0	0	0.0938355
1180	GOBP_KILLING_OF_CELLS_OF_ANOTHER_ORGANISM	44	-1.12523	0.650056	0.187049	-0.210474	44	-0.975668	0.857874	0.0665763	-0.0649563	0.126813
3800	GOBP_RESPONSE_TO_STEROL_DEPLETION	17	-1.1235	0.650318	0.186874	-0.209954	17	-1.12772	0.775648	0.110335	-0.124427	0.148605
3962	GOBP_SODIUM_INDEPENDENT_ORGANIC_ANION_TRANSPORT	15	-1.12371	0.650423	0.186804	-0.209914	15	0.777314	1	0	0	0.093402
83	GOBP_AMINO_ACID_TRANSPORT	147	-1.12389	0.650649	0.186654	-0.209777	147	-0.920087	0.905059	0.0433232	-0.0398611	0.114988
1666	GOBP_NEGATIVE_REGULATION_OF_EPITHELIAL_CELL_PROLIFERATION	177	-1.12407	0.650835	0.186529	-0.209671	177	-0.963618	0.868051	0.0614549	-0.059219	0.123992
1493	GOBP_MULTICELLULAR_ORGANISM_AGING	26	-1.12442	0.65122	0.186272	-0.209449	26	-0.74078	0.994321	0.00247318	-0.00183209	0.0943727
2955	GOBP_REGULATION_OF_AMYLOID_PRECURSOR_PROTEIN_CATABOLIC_PROCESS	55	-1.12417	0.651281	0.186232	-0.209356	55	-0.828941	0.976374	0.0103836	-0.00860741	0.0983076
3178	GOBP_REGULATION_OF_FIBROBLAST_APOPTOTIC_PROCESS	20	-1.1229	0.651598	0.18602	-0.208883	20	-1.06387	0.818588	0.0869346	-0.0924868	0.136477
3454	GOBP_REGULATION_OF_POSTSYNAPTIC_MEMBRANE_POTENTIAL	143	-1.12453	0.651629	0.186	-0.209162	143	-1.22535	0.692346	0.159677	-0.19566	0.172838
1572	GOBP_NEGATIVE_REGULATION_OF_ASTROCYTE_DIFFERENTIATION	15	-1.12167	0.651873	0.185837	-0.208448	15	-1.54818	0.312761	0.504788	-0.781501	0.345312
150	GOBP_ASPARTATE_FAMILY_AMINO_ACID_BIOSYNTHETIC_PROCESS	21	-1.11805	0.651997	0.185755	-0.207683	21	-0.892584	0.927537	0.0326688	-0.0291596	0.109212
542	GOBP_COGNITION	312	-1.11961	0.652004	0.18575	-0.207968	312	-1.08252	0.804454	0.0944988	-0.102297	0.140124
464	GOBP_CELLULAR_RESPONSE_TO_STEROL	23	-1.11785	0.652007	0.185748	-0.207638	23	-0.89421	0.928131	0.0323906	-0.028964	0.109069
3112	GOBP_REGULATION_OF_DEVELOPMENTAL_GROWTH	331	-1.11821	0.652257	0.185582	-0.207519	331	-1.05204	0.81915	0.0866366	-0.0911454	0.136109
2614	GOBP_POSITIVE_REGULATION_OF_PROTEOLYSIS_INVOLVED_IN_PROTEIN_CATABOLIC_PROCESS	136	-1.11842	0.652275	0.185569	-0.207545	136	-1.12267	0.776645	0.109778	-0.123244	0.147673
1396	GOBP_MIDBRAIN_DEVELOPMENT	90	-1.11932	0.652295	0.185556	-0.207696	90	-1.13235	0.780749	0.107489	-0.121714	0.146522
4234	GOBP_VESICLE_TARGETING_TO_FROM_OR_WITHIN_GOLGI	34	-1.11975	0.652319	0.18554	-0.207758	34	0.834651	1	0	0	0.0927699
3611	GOBP_REGULATION_OF_TRANS_SYNAPTIC_SIGNALING	447	-1.12174	0.652444	0.185457	-0.208035	447	-1.07162	0.820093	0.0861368	-0.0923059	0.135797
949	GOBP_GLUTAMINE_METABOLIC_PROCESS	26	-1.12219	0.652474	0.185437	-0.208095	26	-1.15065	0.778259	0.108876	-0.125278	0.147156
1845	GOBP_NEGATIVE_REGULATION_OF_PROTEOLYSIS_INVOLVED_IN_PROTEIN_CATABOLIC_PROCESS	62	-1.11992	0.652486	0.185429	-0.207664	62	-0.979978	0.851796	0.0696647	-0.0682698	0.127547
3021	GOBP_REGULATION_OF_CARDIAC_MUSCLE_CONTRACTION_BY_REGULATION_OF_THE_RELEASE_OF_SEQUESTERED_CALCIUM_ION	22	-1.12008	0.652604	0.18535	-0.207608	22	-1.17685	0.747578	0.126343	-0.148687	0.155847
4095	GOBP_TELOMERE_MAINTENANCE_VIA_TELOMERE_LENGTHENING	80	-1.11851	0.652777	0.185235	-0.207186	80	-1.01317	0.840237	0.0755981	-0.0765941	0.130417
212	GOBP_BIOMINERALIZATION	177	-1.11887	0.653042	0.185059	-0.207057	177	-1.17701	0.747955	0.126125	-0.148449	0.155592
1776	GOBP_NEGATIVE_REGULATION_OF_NECROTIC_CELL_DEATH	27	-1.12179	0.653079	0.185034	-0.207569	27	-1.06869	0.822295	0.0849724	-0.0908092	0.135003
4051	GOBP_SYNAPTIC_MEMBRANE_ADHESION	24	-1.11733	0.653149	0.184988	-0.206692	24	0.84702	1	0	0	0.0924939
14	GOBP_ACTIN_FILAMENT_BUNDLE_ORGANIZATION	164	-1.12222	0.653166	0.184977	-0.207584	164	-1.33661	0.575612	0.23987	-0.320613	0.212423
1334	GOBP_MEMBRANE_BIOGENESIS	63	-1.12014	0.653188	0.184962	-0.207183	63	-1.25519	0.663239	0.17833	-0.223838	0.181646
396	GOBP_CELLULAR_MODIFIED_AMINO_ACID_METABOLIC_PROCESS	179	-1.11707	0.653318	0.184876	-0.206518	179	-1.30173	0.60849	0.215746	-0.280843	0.200311
1002	GOBP_HEART_VALVE_DEVELOPMENT	64	-1.11854	0.653456	0.184783	-0.206687	64	-0.993211	0.839793	0.0758276	-0.0753128	0.130306
1861	GOBP_NEGATIVE_REGULATION_OF_RESPONSE_TO_REACTIVE_OXYGEN_SPECIES	23	-1.12028	0.653485	0.184765	-0.206989	23	-1.10245	0.804281	0.0945924	-0.104283	0.139679
3777	GOBP_RESPONSE_TO_ORGANOPHOSPHORUS	127	-1.11649	0.653739	0.184596	-0.206099	127	-1.05082	0.820077	0.0861453	-0.0905231	0.135371
1325	GOBP_MEIOSIS_I_CELL_CYCLE_PROCESS	132	-1.12037	0.653961	0.184448	-0.206649	132	-0.956389	0.870509	0.0602269	-0.0576003	0.122337
2736	GOBP_POSTSYNAPTIC_MEMBRANE_ORGANIZATION	37	-1.11662	0.654064	0.18438	-0.205882	37	-1.30093	0.605273	0.218049	-0.283666	0.201214
153	GOBP_ASSOCIATIVE_LEARNING	84	-1.11611	0.654283	0.184234	-0.205626	84	-1.08779	0.807738	0.0927294	-0.10087	0.138482
822	GOBP_ESTABLISHMENT_OR_MAINTENANCE_OF_CELL_POLARITY	234	-1.12039	0.654694	0.183962	-0.206109	234	-1.23478	0.683403	0.165323	-0.204138	0.174642
1801	GOBP_NEGATIVE_REGULATION_OF_OXIDATIVE_STRESS_INDUCED_CELL_DEATH	54	-1.12059	0.654773	0.183909	-0.206086	54	-1.14696	0.777859	0.109099	-0.125133	0.146504
1003	GOBP_HEART_VALVE_MORPHOGENESIS	54	-1.11567	0.655007	0.183754	-0.205009	54	-0.986189	0.847341	0.0719416	-0.070948	0.127848
3416	GOBP_REGULATION_OF_OSTEOBLAST_PROLIFERATION	30	-1.1142	0.657115	0.182359	-0.203184	30	-1.46928	0.476381	0.322046	-0.473175	0.252202
4127	GOBP_TOXIN_METABOLIC_PROCESS	17	-1.11441	0.657121	0.182354	-0.203217	17	0.706288	1	0	0	0.0911772
1994	GOBP_NEUTROPHIL_EXTRAVASATION	15	-1.11479	0.657295	0.18224	-0.203159	15	0.714782	1	0	0	0.0911199
248	GOBP_CALCIUM_ION_IMPORT	49	-1.11445	0.657724	0.181957	-0.202782	49	-1.07012	0.822064	0.0850944	-0.0910613	0.133525
3710	GOBP_RESPONSE_TO_CORTICOSTEROID	164	-1.11369	0.658217	0.181631	-0.20228	164	0.989531	1	0	0	0.0908153
3563	GOBP_REGULATION_OF_STEROID_METABOLIC_PROCESS	102	-1.11283	0.6605	0.180127	-0.20045	102	-1.28196	0.62476	0.204287	-0.261887	0.192207
3333	GOBP_REGULATION_OF_MITOCHONDRIAL_MEMBRANE_POTENTIAL	68	-1.11226	0.661753	0.179304	-0.199433	68	-1.25764	0.662144	0.179048	-0.225177	0.179176
3250	GOBP_REGULATION_OF_INTRACELLULAR_TRANSPORT	331	-1.11185	0.662458	0.178842	-0.198845	331	-1.25977	0.655452	0.183459	-0.231116	0.18115
1313	GOBP_MATURATION_OF_5_8S_RRNA	36	-1.1083	0.666767	0.176026	-0.195089	36	-0.957405	0.86988	0.0605406	-0.0579618	0.118283
3327	GOBP_REGULATION_OF_MIRNA_METABOLIC_PROCESS	72	-1.10833	0.667417	0.175603	-0.194626	72	-1.2176	0.699239	0.155374	-0.189184	0.165489
2796	GOBP_PROTEIN_K63_LINKED_DEUBIQUITINATION	38	-1.11018	0.667732	0.175398	-0.194723	38	-0.990476	0.842625	0.0743657	-0.0736574	0.124882
2274	GOBP_POSITIVE_REGULATION_OF_CALCIUM_ION_TRANSMEMBRANE_TRANSPORT	93	-1.10777	0.66785	0.175321	-0.194215	93	-1.14261	0.782089	0.106744	-0.121967	0.141032
501	GOBP_CEREBRAL_CORTEX_RADIALLY_ORIENTED_CELL_MIGRATION	33	-1.10842	0.667881	0.175301	-0.194307	33	-1.03591	0.830845	0.0804799	-0.0833703	0.12789
2946	GOBP_REGULATION_OF_ALCOHOL_BIOSYNTHETIC_PROCESS	53	-1.10735	0.66789	0.175295	-0.194114	53	-1.05851	0.818694	0.0868783	-0.0919617	0.131087
3466	GOBP_REGULATION_OF_PROTEIN_CATABOLIC_PROCESS	353	-1.10748	0.668138	0.175134	-0.193958	353	-1.12164	0.778329	0.108837	-0.122076	0.141985
1785	GOBP_NEGATIVE_REGULATION_OF_NEURON_PROJECTION_REGENERATION	15	-1.10852	0.668245	0.175064	-0.194063	15	-0.851567	0.964762	0.0155798	-0.0132672	0.0953219
3037	GOBP_REGULATION_OF_CELL_CYCLE_PHASE_TRANSITION	450	-1.10862	0.668605	0.17483	-0.193821	450	0.875364	1	0	0	0.0874151
3656	GOBP_RELAXATION_OF_CARDIAC_MUSCLE	17	-1.10868	0.669211	0.174437	-0.193395	17	-1.09871	0.805632	0.0938634	-0.103128	0.13415
335	GOBP_CELL_CYCLE_G2_M_PHASE_TRANSITION	154	-1.10649	0.669422	0.1743	-0.192862	154	0.91726	1	0	0	0.0871501
2586	GOBP_POSITIVE_REGULATION_OF_PROTEASOMAL_UBIQUITIN_DEPENDENT_PROTEIN_CATABOLIC_PROCESS	94	-1.10872	0.669836	0.174032	-0.192952	94	-1.04506	0.824495	0.0838122	-0.0875886	0.128922
1223	GOBP_LIPID_DIGESTION	23	-1.10656	0.669971	0.173944	-0.192479	23	-1.20403	0.707055	0.150547	-0.181262	0.162246
227	GOBP_BONE_MORPHOGENESIS	96	-1.10884	0.670184	0.173806	-0.192723	96	0.973024	1	0	0	0.0869029
2866	GOBP_PSEUDOPODIUM_ORGANIZATION	17	-1.10926	0.670201	0.173795	-0.192784	17	-1.02359	0.832728	0.079497	-0.081372	0.126646
3907	GOBP_SENSORY_PERCEPTION_OF_MECHANICAL_STIMULUS	180	-1.10885	0.670902	0.173341	-0.19221	180	-0.9726	0.860277	0.0653615	-0.0635706	0.119351
1453	GOBP_MONOCARBOXYLIC_ACID_BIOSYNTHETIC_PROCESS	215	-1.10552	0.671411	0.173011	-0.191268	215	-1.35721	0.555821	0.255065	-0.346178	0.214038
850	GOBP_FAT_CELL_DIFFERENTIATION	243	-1.10506	0.67154	0.172928	-0.191096	243	-1.36422	0.565082	0.247889	-0.338174	0.210409
271	GOBP_CARBOHYDRATE_TRANSPORT	154	-1.10567	0.671594	0.172893	-0.191163	154	-1.05685	0.81607	0.0882724	-0.0932903	0.130583
4089	GOBP_TELENCEPHALON_GLIAL_CELL_MIGRATION	24	-1.10514	0.672043	0.172603	-0.190751	24	-1.0949	0.808473	0.0923346	-0.101097	0.132469
263	GOBP_CANONICAL_WNT_SIGNALING_PATHWAY	308	-1.10439	0.672393	0.172377	-0.190372	308	-1.01739	0.835346	0.0781335	-0.0794924	0.125255
3776	GOBP_RESPONSE_TO_NUTRIENT	153	-1.1037	0.672428	0.172354	-0.190227	153	-0.873227	0.942287	0.0258168	-0.0225439	0.0990854
181	GOBP_AXONAL_FASCICULATION	21	-1.10453	0.672652	0.17221	-0.190211	21	1.03301	1	0	0	0.0861048
3692	GOBP_RESPONSE_TO_AMYLOID_BETA	58	-1.10409	0.672699	0.172179	-0.190102	58	-0.911881	0.913004	0.0395274	-0.0360443	0.105853
3769	GOBP_RESPONSE_TO_MONOSACCHARIDE	207	-1.10376	0.672989	0.171992	-0.189838	207	-1.15191	0.774263	0.111111	-0.12799	0.141552
737	GOBP_ENDODERM_DEVELOPMENT	82	-1.10067	0.673628	0.17158	-0.188852	82	1.14553	1	0	0	0.08579
1289	GOBP_MAINTENANCE_OF_PROTEIN_LOCALIZATION_IN_ORGANELLE	41	-1.10008	0.674135	0.171253	-0.188391	41	-1.04832	0.819742	0.0863227	-0.0904937	0.128788
3553	GOBP_REGULATION_OF_SODIUM_ION_TRANSPORT	92	-1.10071	0.67426	0.171172	-0.18841	92	-1.47526	0.472192	0.325881	-0.480759	0.248527
3707	GOBP_RESPONSE_TO_COCAINE	48	-1.09983	0.674262	0.171171	-0.18826	48	-0.911739	0.912545	0.0397459	-0.0362378	0.105459
2590	GOBP_POSITIVE_REGULATION_OF_PROTEIN_CATABOLIC_PROCESS	207	-1.10169	0.674498	0.17102	-0.18841	207	-1.1387	0.781307	0.107178	-0.122044	0.139099
1047	GOBP_HISTONE_MODIFICATION	469	-1.10211	0.674535	0.170995	-0.188456	469	-1.18275	0.740582	0.130427	-0.154262	0.150711
385	GOBP_CELLULAR_GLUCOSE_HOMEOSTASIS	159	-1.0995	0.674698	0.170891	-0.187895	159	-1.12844	0.780564	0.107591	-0.12141	0.139241
3461	GOBP_REGULATION_OF_PROGRAMMED_NECROTIC_CELL_DEATH	34	-1.10009	0.674851	0.170792	-0.187887	34	-1.08721	0.804792	0.0943161	-0.102542	0.132554
4253	GOBP_VITAMIN_TRANSMEMBRANE_TRANSPORT	20	-1.10221	0.674927	0.170743	-0.188194	20	-0.725653	0.996103	0.00169591	-0.00123064	0.0862195
1147	GOBP_INTRACELLULAR_LIPID_TRANSPORT	45	-1.09688	0.67493	0.170741	-0.187283	45	-1.17319	0.743371	0.128794	-0.1511	0.149768
683	GOBP_DNA_TEMPLATED_TRANSCRIPTION_INITIATION	135	-1.10073	0.674931	0.170741	-0.187939	135	-0.973037	0.860237	0.0653816	-0.0636187	0.118061
3680	GOBP_RESPIRATORY_GASEOUS_EXCHANGE_BY_RESPIRATORY_SYSTEM	73	-1.09708	0.674985	0.170706	-0.187279	73	-1.00104	0.839992	0.075725	-0.0758034	0.123216
1790	GOBP_NEGATIVE_REGULATION_OF_NUCLEAR_DIVISION	63	-1.10173	0.675099	0.170632	-0.187991	63	-0.904291	0.916823	0.0377144	-0.0341048	0.104173
3263	GOBP_REGULATION_OF_LAMELLIPODIUM_ORGANIZATION	54	-1.10234	0.675151	0.170599	-0.188059	54	-0.990181	0.842664	0.0743457	-0.0736156	0.122473
3994	GOBP_SPINDLE_ASSEMBLY	146	-1.09595	0.675175	0.170584	-0.186952	146	-0.843208	0.968298	0.013991	-0.0117973	0.0922874
3061	GOBP_REGULATION_OF_CELLULAR_RESPONSE_TO_GROWTH_FACTOR_STIMULUS	333	-1.09916	0.675197	0.170569	-0.187482	333	-0.959489	0.871223	0.0598708	-0.0574454	0.11522
3804	GOBP_RESPONSE_TO_TOPOLOGICALLY_INCORRECT_PROTEIN	162	-1.09573	0.675257	0.170531	-0.186855	162	-1.09966	0.806551	0.093368	-0.102673	0.131949
2182	GOBP_PHOSPHOLIPID_METABOLIC_PROCESS	380	-1.10123	0.675482	0.170386	-0.187634	380	-0.936086	0.890847	0.0501968	-0.0469885	0.110291
784	GOBP_EPITHELIAL_STRUCTURE_MAINTENANCE	31	-1.10078	0.675517	0.170364	-0.187532	31	-0.918512	0.907124	0.0423335	-0.0388838	0.106349
2125	GOBP_PEPTIDE_TRANSPORT	253	-1.0971	0.675673	0.170263	-0.186796	253	-0.993646	0.839748	0.0758512	-0.0753693	0.123057
1781	GOBP_NEGATIVE_REGULATION_OF_NEURON_APOPTOTIC_PROCESS	153	-1.1024	0.6757	0.170246	-0.187679	153	-1.13451	0.78221	0.106677	-0.121026	0.138462
980	GOBP_GOLGI_VESICLE_TRANSPORT	299	-1.09455	0.675765	0.170204	-0.186297	299	-0.852103	0.965051	0.0154499	-0.0131649	0.0928271
2973	GOBP_REGULATION_OF_AUTOPHAGY	345	-1.096	0.67578	0.170195	-0.186533	345	-1.13024	0.784638	0.105331	-0.119049	0.137763
2357	GOBP_POSITIVE_REGULATION_OF_DNA_REPLICATION	40	-1.09723	0.675947	0.170088	-0.186625	40	0.678549	1	0	0	0.0850438
3485	GOBP_REGULATION_OF_PROTEIN_MODIFICATION_BY_SMALL_PROTEIN_CONJUGATION_OR_REMOVAL	247	-1.09427	0.676008	0.170048	-0.186079	247	-1.09928	0.805696	0.0938286	-0.103144	0.131938
326	GOBP_CELL_CELL_SIGNALING_BY_WNT	456	-1.10082	0.676139	0.169964	-0.1871	456	-1.05457	0.816851	0.0878573	-0.0926513	0.128911
4242	GOBP_VIRAL_PROTEIN_PROCESSING	31	-1.09465	0.676162	0.169949	-0.186035	31	1.078	1	0	0	0.0849745
401	GOBP_CELLULAR_POLYSACCHARIDE_CATABOLIC_PROCESS	17	-1.10247	0.676179	0.169938	-0.187352	17	-0.863618	0.952491	0.021139	-0.018256	0.0955386
1682	GOBP_NEGATIVE_REGULATION_OF_GLIAL_CELL_DIFFERENTIATION	27	-1.09843	0.67627	0.16988	-0.1866	27	-0.980208	0.852014	0.0695534	-0.0681768	0.119716
352	GOBP_CELL_MATRIX_ADHESION	236	-1.09864	0.676276	0.169876	-0.186633	236	-1.13631	0.78354	0.105939	-0.120379	0.137908
853	GOBP_FATTY_ACID_BIOSYNTHETIC_PROCESS	161	-1.09606	0.676276	0.169876	-0.186195	161	-1.32354	0.570349	0.243859	-0.322758	0.206868
2017	GOBP_NUCLEAR_TRANSCRIBED_MRNA_CATABOLIC_PROCESS	122	-1.09398	0.67632	0.169848	-0.18581	122	-1.26384	0.651733	0.18593	-0.234986	0.177889
3564	GOBP_REGULATION_OF_STEROL_TRANSPORT	81	-1.09293	0.676377	0.169811	-0.185592	81	-1.04531	0.824054	0.0840442	-0.0878526	0.126928
4248	GOBP_VISUAL_BEHAVIOR	52	-1.09311	0.676391	0.169802	-0.185613	52	-1.10377	0.802557	0.0955242	-0.105436	0.132663
3712	GOBP_RESPONSE_TO_DEXAMETHASONE	43	-1.0973	0.676435	0.169774	-0.186294	43	0.936389	1	0	0	0.084887
2493	GOBP_POSITIVE_REGULATION_OF_MESENCHYMAL_CELL_PROLIFERATION	23	-1.0975	0.67644	0.169771	-0.186324	23	-0.904364	0.917488	0.0373997	-0.033823	0.103585
3730	GOBP_RESPONSE_TO_GLUCAGON	20	-1.09265	0.676587	0.169676	-0.185397	20	-1.36371	0.565088	0.247884	-0.338041	0.20878
3205	GOBP_REGULATION_OF_GTP_BINDING	15	-1.09617	0.676637	0.169645	-0.185959	15	-0.881893	0.933462	0.0299033	-0.0263715	0.0997739
4034	GOBP_SUBSTRATE_ADHESION_DEPENDENT_CELL_SPREADING	111	-1.09365	0.676732	0.169583	-0.185465	111	-1.21636	0.701322	0.154083	-0.18742	0.161833
3203	GOBP_REGULATION_OF_GRANULOCYTE_CHEMOTAXIS	53	-1.09323	0.676732	0.169583	-0.185393	53	-0.991034	0.843183	0.0740781	-0.0734139	0.121831
3359	GOBP_REGULATION_OF_MUSCLE_ORGAN_DEVELOPMENT	21	-1.09785	0.676741	0.169578	-0.186171	21	-1.27441	0.638764	0.194659	-0.248076	0.182119
3569	GOBP_REGULATION_OF_STRIATED_MUSCLE_TISSUE_DEVELOPMENT	16	-1.09488	0.676828	0.169522	-0.185606	16	-1.23122	0.688878	0.161857	-0.199282	0.16569
2496	GOBP_POSITIVE_REGULATION_OF_MIRNA_METABOLIC_PROCESS	54	-1.09466	0.676868	0.169496	-0.185541	54	-1.30844	0.600393	0.221564	-0.289905	0.19553
756	GOBP_ENDOTHELIAL_CELL_MIGRATION	280	-1.08911	0.676878	0.16949	-0.184593	280	-1.10492	0.800018	0.0969001	-0.107067	0.133195
1924	GOBP_NEGATIVE_REGULATION_OF_VASCULATURE_DEVELOPMENT	147	-1.08948	0.676941	0.169449	-0.184611	147	0.928546	1	0	0	0.0847246
1488	GOBP_MRNA_TRANSCRIPTION	48	-1.09335	0.677042	0.169384	-0.185196	48	-1.35915	0.564914	0.248018	-0.337093	0.208701
3049	GOBP_REGULATION_OF_CELL_PROJECTION_ASSEMBLY	220	-1.09755	0.677054	0.169377	-0.185899	220	-1.24729	0.664894	0.177248	-0.221079	0.173312
91	GOBP_AMYLOID_BETA_METABOLIC_PROCESS	65	-1.08984	0.677094	0.169351	-0.184566	65	-0.901508	0.921648	0.0354351	-0.031945	0.102393
3533	GOBP_REGULATION_OF_RUFFLE_ASSEMBLY	32	-1.095	0.677167	0.169304	-0.185388	32	-1.24865	0.667311	0.175672	-0.219352	0.172488
1979	GOBP_NEUROTRANSMITTER_RECEPTOR_LOCALIZATION_TO_POSTSYNAPTIC_SPECIALIZATION_MEMBRANE	16	-1.08962	0.67717	0.169302	-0.184476	16	-0.776837	0.995056	0.00215267	-0.00167227	0.0857275
2860	GOBP_PROTEOGLYCAN_BIOSYNTHETIC_PROCESS	62	-1.0979	0.677348	0.169188	-0.185752	62	1.16696	1	0	0	0.0845939
1521	GOBP_MYELOID_CELL_DIFFERENTIATION	392	-1.08916	0.677381	0.169167	-0.18425	392	-1.19122	0.731996	0.135491	-0.161401	0.152329
329	GOBP_CELL_COMMUNICATION_BY_ELECTRICAL_COUPLING	34	-1.08985	0.677793	0.168903	-0.184078	34	-0.892023	0.928836	0.0320609	-0.0285991	0.100482
3481	GOBP_REGULATION_OF_PROTEIN_LOCALIZATION_TO_NUCLEUS	134	-1.08994	0.678216	0.168632	-0.183799	134	-1.30897	0.59981	0.221986	-0.290573	0.195309
197	GOBP_BASEMENT_MEMBRANE_ASSEMBLY	15	-1.0901	0.678331	0.168558	-0.183745	15	0.827167	1	0	0	0.0842792
3552	GOBP_REGULATION_OF_SODIUM_ION_TRANSMEMBRANE_TRANSPORT	69	-1.09163	0.678796	0.168261	-0.183678	69	-1.42578	0.518317	0.285405	-0.406926	0.226833
2490	GOBP_POSITIVE_REGULATION_OF_MEMBRANE_PERMEABILITY	52	-1.09013	0.678928	0.168176	-0.183335	52	-1.07763	0.813931	0.0894126	-0.0963537	0.128794
3196	GOBP_REGULATION_OF_GLUCOSE_METABOLIC_PROCESS	107	-1.09054	0.679011	0.168123	-0.183345	107	0.889378	1	0	0	0.0840615
2294	GOBP_POSITIVE_REGULATION_OF_CELL_CYCLE_PHASE_TRANSITION	122	-1.09024	0.679302	0.167937	-0.183092	122	0.97698	1	0	0	0.0839687
3915	GOBP_SEQUESTERING_OF_TRIGLYCERIDE	18	-1.09104	0.679416	0.167864	-0.183146	18	-0.915188	0.908026	0.0419015	-0.0383477	0.104883
3165	GOBP_REGULATION_OF_EXTRACELLULAR_MATRIX_ORGANIZATION	57	-1.088	0.679474	0.167827	-0.182596	57	-1.05251	0.81919	0.0866153	-0.0911634	0.127221
752	GOBP_ENDOSOME_TRANSPORT_VIA_MULTIVESICULAR_BODY_SORTING_PATHWAY	40	-1.09163	0.679517	0.1678	-0.183175	40	-1.02659	0.837156	0.0771933	-0.0792461	0.122497
2628	GOBP_POSITIVE_REGULATION_OF_RESPONSE_TO_ENDOPLASMIC_RETICULUM_STRESS	35	-1.0908	0.679561	0.167772	-0.183005	35	-1.04472	0.823296	0.084444	-0.08822	0.126108
3601	GOBP_REGULATION_OF_TELOMERE_MAINTENANCE	100	-1.09058	0.679586	0.167756	-0.182952	100	-0.915648	0.908769	0.0415465	-0.038042	0.104651
1702	GOBP_NEGATIVE_REGULATION_OF_INFLAMMATORY_RESPONSE_TO_ANTIGENIC_STIMULUS	32	-1.0912	0.679635	0.167725	-0.183021	32	-0.949716	0.878538	0.0562395	-0.0534116	0.111982
416	GOBP_CELLULAR_RESPONSE_TO_CAMP	54	-1.08809	0.679857	0.167583	-0.182346	54	-0.791467	0.990079	0.00433028	-0.00342728	0.0859565
898	GOBP_FUSION_OF_SPERM_TO_EGG_PLASMA_MEMBRANE_INVOLVED_IN_SINGLE_FERTILIZATION	22	-1.08747	0.680684	0.167054	-0.181667	22	-1.4973	0.408198	0.389129	-0.582643	0.278092
3	GOBP_3_UTR_MEDIATED_MRNA_DESTABILIZATION	17	-1.08663	0.681458	0.166561	-0.18099	17	-1.26614	0.653266	0.18491	-0.234123	0.175736
1328	GOBP_MEIOTIC_CELL_CYCLE_PROCESS	206	-1.08689	0.681969	0.166235	-0.18068	206	-0.859413	0.959872	0.0177865	-0.015286	0.0920108
602	GOBP_DEMETHYLATION	74	-1.08665	0.68211	0.166146	-0.180543	74	-0.756103	0.998577	0.000618267	-0.000467474	0.0833821
3874	GOBP_RNA_TEMPLATED_DNA_BIOSYNTHETIC_PROCESS	69	-1.08435	0.68308	0.165528	-0.17949	69	-0.964141	0.868185	0.0613877	-0.0591864	0.113458
3331	GOBP_REGULATION_OF_MITOCHONDRIAL_MEMBRANE_PERMEABILITY	61	-1.08527	0.683401	0.165324	-0.179421	61	-1.07762	0.813245	0.0897787	-0.0967469	0.127551
3902	GOBP_SEMI_LUNAR_VALVE_DEVELOPMENT	41	-1.0844	0.683594	0.165202	-0.179145	41	-0.833807	0.973615	0.0116126	-0.00968266	0.0884073
1640	GOBP_NEGATIVE_REGULATION_OF_CYSTEINE_TYPE_ENDOPEPTIDASE_ACTIVITY	90	-1.08539	0.683697	0.165136	-0.179237	90	-1.22055	0.693606	0.158887	-0.19393	0.162012
4180	GOBP_U2_TYPE_PRESPLICEOSOME_ASSEMBLY	24	-1.08494	0.683805	0.165068	-0.179089	24	-0.644531	1	0	0	0.0825339
2607	GOBP_POSITIVE_REGULATION_OF_PROTEIN_POLYMERIZATION	91	-1.08551	0.683969	0.164963	-0.17907	91	-1.4489	0.505038	0.296676	-0.429855	0.23082
3823	GOBP_RETINA_MORPHOGENESIS_IN_CAMERA_TYPE_EYE	63	-1.08441	0.684267	0.164775	-0.178683	63	-1.08545	0.802605	0.0954984	-0.103659	0.130136
742	GOBP_ENDOPLASMIC_RETICULUM_CALCIUM_ION_HOMEOSTASIS	25	-1.08377	0.684465	0.164649	-0.178441	25	-1.05776	0.817693	0.0874097	-0.0924587	0.126029
4021	GOBP_STRESS_FIBER_ASSEMBLY	109	-1.08556	0.684478	0.164641	-0.178728	109	-1.31429	0.588573	0.2302	-0.30255	0.19742
3388	GOBP_REGULATION_OF_NEUROTRANSMITTER_RECEPTOR_ACTIVITY	62	-1.0845	0.684628	0.164545	-0.17845	62	-1.24089	0.676999	0.169412	-0.210222	0.166979
2833	GOBP_PROTEIN_MODIFICATION_BY_SMALL_PROTEIN_REMOVAL	176	-1.08183	0.689192	0.16166	-0.174888	176	-1.13326	0.781328	0.107167	-0.121448	0.134413
2292	GOBP_POSITIVE_REGULATION_OF_CELL_CYCLE_G1_S_PHASE_TRANSITION	68	-1.08201	0.689243	0.161628	-0.174884	68	-0.700175	1	0	0	0.080814
1689	GOBP_NEGATIVE_REGULATION_OF_GROWTH	246	-1.08216	0.689437	0.161506	-0.174775	246	-0.968369	0.864947	0.0630106	-0.0610175	0.112258
1265	GOBP_LYMPHOCYTE_HOMEOSTASIS	69	-1.07853	0.69012	0.161075	-0.173724	69	-1.14867	0.777121	0.109512	-0.125793	0.135293
3702	GOBP_RESPONSE_TO_CAMP	89	-1.07931	0.69018	0.161038	-0.17381	89	-0.91513	0.907747	0.042035	-0.0384675	0.101536
2598	GOBP_POSITIVE_REGULATION_OF_PROTEIN_KINASE_ACTIVITY	412	-1.07911	0.69021	0.161018	-0.173757	412	-1.12744	0.774211	0.111141	-0.125304	0.13608
3419	GOBP_REGULATION_OF_OXIDATIVE_STRESS_INDUCED_CELL_DEATH	79	-1.08028	0.690376	0.160914	-0.173833	79	-0.899269	0.922578	0.034997	-0.0314717	0.0979557
1621	GOBP_NEGATIVE_REGULATION_OF_CELL_MIGRATION_INVOLVED_IN_SPROUTING_ANGIOGENESIS	42	-1.07945	0.69041	0.160893	-0.173676	42	-1.10123	0.805339	0.0940212	-0.103539	0.127457
2849	GOBP_PROTEIN_TARGETING	318	-1.07961	0.69053	0.160818	-0.173621	318	-1.04087	0.824751	0.0836769	-0.0870966	0.122247
2135	GOBP_PEPTIDYL_LYSINE_MODIFICATION	409	-1.08083	0.690593	0.160778	-0.173773	409	-1.06789	0.82142	0.0854345	-0.0912348	0.123106
2128	GOBP_PEPTIDYL_ASPARAGINE_MODIFICATION	25	-1.07857	0.690704	0.160708	-0.173335	25	0.794647	1	0	0	0.0803541
1114	GOBP_INSULIN_SECRETION	182	-1.07815	0.690784	0.160658	-0.173213	182	-1.15106	0.777311	0.109405	-0.125932	0.135032
1117	GOBP_INTEGRIN_ACTIVATION	26	-1.08032	0.690947	0.160555	-0.173451	26	-0.872106	0.942585	0.0256794	-0.0223952	0.0931173
623	GOBP_DETECTION_OF_EXTERNAL_BIOTIC_STIMULUS	25	-1.07962	0.69123	0.160378	-0.173147	25	-0.789034	0.990111	0.00431625	-0.00340566	0.082347
2251	GOBP_POSITIVE_REGULATION_OF_ATP_DEPENDENT_ACTIVITY	45	-1.07783	0.691232	0.160376	-0.172859	45	-1.23638	0.682831	0.165687	-0.204852	0.163031
3511	GOBP_REGULATION_OF_RELEASE_OF_SEQUESTERED_CALCIUM_ION_INTO_CYTOSOL	82	-1.08085	0.691246	0.160368	-0.173333	82	-1.15205	0.774646	0.110897	-0.127759	0.135632
1226	GOBP_LIPID_HOMEOSTASIS	168	-1.0786	0.691299	0.160334	-0.172936	168	-1.42715	0.525823	0.27916	-0.398405	0.219747
2345	GOBP_POSITIVE_REGULATION_OF_DENDRITIC_SPINE_DEVELOPMENT	37	-1.07977	0.691435	0.160249	-0.173033	37	-1.43738	0.528065	0.277312	-0.398604	0.218781
1099	GOBP_INNER_EAR_MORPHOGENESIS	103	-1.08038	0.691464	0.16023	-0.17311	103	-1.0029	0.839558	0.0759495	-0.0761699	0.11809
467	GOBP_CELLULAR_RESPONSE_TO_TOPOLOGICALLY_INCORRECT_PROTEIN	120	-1.08093	0.691658	0.160109	-0.173066	120	-1.06373	0.817807	0.0873493	-0.0929161	0.123729
3332	GOBP_REGULATION_OF_MITOCHONDRIAL_MEMBRANE_PERMEABILITY_INVOLVED_IN_APOPTOTIC_PROCESS	48	-1.07735	0.692174	0.159785	-0.172144	48	-1.06564	0.817507	0.0875088	-0.0932531	0.123647
1110	GOBP_INOSITOL_PHOSPHATE_MEDIATED_SIGNALING	58	-1.07576	0.692892	0.159334	-0.171406	58	-0.876568	0.938266	0.0276742	-0.0242583	0.0935042
698	GOBP_EAR_MORPHOGENESIS	124	-1.07503	0.693452	0.158984	-0.170912	124	0.892341	1	0	0	0.0794918
1337	GOBP_MEMBRANE_DEPOLARIZATION_DURING_CARDIAC_MUSCLE_CELL_ACTION_POTENTIAL	22	-1.07578	0.693542	0.158927	-0.17097	22	-1.19672	0.721011	0.142058	-0.170003	0.150493
1550	GOBP_NCRNA_PROCESSING	428	-1.07597	0.693589	0.158898	-0.170969	428	-1.06332	0.817406	0.0875621	-0.0931065	0.12323
2952	GOBP_REGULATION_OF_AMPA_RECEPTOR_ACTIVITY	25	-1.07615	0.693627	0.158874	-0.170973	25	-1.21214	0.701278	0.15411	-0.186803	0.156492
3425	GOBP_REGULATION_OF_PEPTIDE_TRANSPORT	183	-1.07512	0.693833	0.158745	-0.17067	183	-1.00532	0.839806	0.0758213	-0.0762244	0.117283
2516	GOBP_POSITIVE_REGULATION_OF_MUSCLE_CONTRACTION	48	-1.07623	0.694095	0.158581	-0.170669	48	-1.33	0.576141	0.239471	-0.318496	0.199026
2417	GOBP_POSITIVE_REGULATION_OF_HISTONE_METHYLATION	50	-1.07642	0.694109	0.158572	-0.170691	50	-1.09476	0.808234	0.092463	-0.101225	0.125518
1542	GOBP_NADP_METABOLIC_PROCESS	43	-1.07652	0.694459	0.158354	-0.170471	43	-0.830949	0.97392	0.0114769	-0.00953675	0.0849153
3738	GOBP_RESPONSE_TO_IMMOBILIZATION_STRESS	21	-1.07514	0.694491	0.158333	-0.17023	21	-0.631247	1	0	0	0.0791667
2954	GOBP_REGULATION_OF_AMYLOID_FIBRIL_FORMATION	16	-1.07438	0.694977	0.158029	-0.169784	16	-1.14698	0.778779	0.108586	-0.124546	0.133308
703	GOBP_EMBRYO_IMPLANTATION	57	-1.07387	0.695384	0.157775	-0.16943	57	0.918774	1	0	0	0.0788876
3501	GOBP_REGULATION_OF_REACTIVE_OXYGEN_SPECIES_BIOSYNTHETIC_PROCESS	47	-1.07394	0.695793	0.15752	-0.169168	47	0.847171	1	0	0	0.07876
760	GOBP_ENERGY_HOMEOSTASIS	43	-1.07344	0.696205	0.157263	-0.168813	43	-1.29663	0.608256	0.215913	-0.27996	0.186588
449	GOBP_CELLULAR_RESPONSE_TO_OSMOTIC_STRESS	48	-1.06813	0.696533	0.157058	-0.167759	48	-1.28832	0.608574	0.215687	-0.277874	0.186373
3703	GOBP_RESPONSE_TO_CARBOHYDRATE	234	-1.06794	0.696579	0.15703	-0.167698	234	-1.0997	0.807172	0.0930339	-0.102309	0.125032
2806	GOBP_PROTEIN_LOCALIZATION_TO_CELL_PERIPHERY	333	-1.07283	0.697018	0.156756	-0.168172	333	-1.20546	0.707581	0.150224	-0.18109	0.15349
722	GOBP_EMBRYONIC_PLACENTA_DEVELOPMENT	87	-1.06816	0.697117	0.156695	-0.167375	87	-1.2902	0.616014	0.210409	-0.271471	0.183552
461	GOBP_CELLULAR_RESPONSE_TO_RETINOIC_ACID	65	-1.06866	0.697412	0.156511	-0.167257	65	0.804235	1	0	0	0.0782554
2403	GOBP_POSITIVE_REGULATION_OF_GLUCOSE_TRANSMEMBRANE_TRANSPORT	44	-1.07285	0.697611	0.156387	-0.16778	44	-1.03882	0.83003	0.0809064	-0.0840473	0.118647
3243	GOBP_REGULATION_OF_INSULIN_SECRETION	148	-1.06817	0.697757	0.156296	-0.16695	148	-1.03034	0.836204	0.0776878	-0.080045	0.116992
8	GOBP_ACIDIC_AMINO_ACID_TRANSPORT	65	-1.06833	0.697866	0.156228	-0.166903	65	0.909756	1	0	0	0.078114
3279	GOBP_REGULATION_OF_LIPID_METABOLIC_PROCESS	342	-1.07102	0.697892	0.156212	-0.167305	342	-1.18696	0.735105	0.133651	-0.158638	0.144931
538	GOBP_CLEAVAGE_INVOLVED_IN_RRNA_PROCESSING	28	-1.06888	0.698008	0.156139	-0.166894	28	-0.866458	0.950049	0.0222539	-0.0192821	0.0891967
758	GOBP_ENDOTHELIUM_DEVELOPMENT	144	-1.06869	0.69802	0.156132	-0.166856	144	-1.04387	0.823582	0.084293	-0.0879911	0.120213
1956	GOBP_NEUROMUSCULAR_SYNAPTIC_TRANSMISSION	29	-1.07077	0.698103	0.156081	-0.167126	29	-1.46814	0.477347	0.321166	-0.471517	0.238623
1777	GOBP_NEGATIVE_REGULATION_OF_NERVOUS_SYSTEM_DEVELOPMENT	150	-1.07191	0.69826	0.155983	-0.167199	150	1.01391	1	0	0	0.0779913
4157	GOBP_TRIGLYCERIDE_METABOLIC_PROCESS	102	-1.07054	0.698283	0.155968	-0.166971	102	-1.17495	0.745118	0.127775	-0.150129	0.141872
3857	GOBP_RNA_CAPPING	19	-1.07167	0.698325	0.155942	-0.167119	19	-0.899942	0.922654	0.0349611	-0.031463	0.0954518
72	GOBP_AMEBOIDAL_TYPE_CELL_MIGRATION	491	-1.06935	0.698341	0.155932	-0.166746	491	-1.09383	0.808221	0.0924698	-0.101147	0.124201
2477	GOBP_POSITIVE_REGULATION_OF_MACROAUTOPHAGY	73	-1.06897	0.698368	0.155915	-0.166669	73	-1.23032	0.688798	0.161908	-0.199199	0.158912
2178	GOBP_PHOSPHOLIPID_BIOSYNTHETIC_PROCESS	253	-1.07103	0.698543	0.155807	-0.166874	253	-0.907971	0.914413	0.0388577	-0.0352817	0.0973324
249	GOBP_CALCIUM_ION_IMPORT_ACROSS_PLASMA_MEMBRANE	39	-1.072	0.698574	0.155787	-0.167005	39	-1.13708	0.783807	0.105791	-0.120292	0.130789
2600	GOBP_POSITIVE_REGULATION_OF_PROTEIN_LOCALIZATION	448	-1.06678	0.698732	0.155689	-0.166086	448	-1.06483	0.818076	0.0872061	-0.0928601	0.121448
347	GOBP_CELL_GROWTH	486	-1.069	0.698902	0.155583	-0.166319	486	-1.05791	0.817766	0.0873708	-0.0924308	0.121477
2232	GOBP_POSITIVE_REGULATION_OF_ACTIN_FILAMENT_BUNDLE_ASSEMBLY	61	-1.0711	0.69899	0.155529	-0.166587	61	-1.34154	0.571735	0.242806	-0.325734	0.199167
1985	GOBP_NEUROTRANSMITTER_UPTAKE	44	-1.0669	0.699008	0.155518	-0.165922	44	-1.09678	0.8075	0.0928576	-0.101844	0.124188
2214	GOBP_PLATELET_MORPHOGENESIS	22	-1.06935	0.699011	0.155516	-0.166302	22	-1.28932	0.616837	0.20983	-0.270538	0.182673
3393	GOBP_REGULATION_OF_NEUTROPHIL_MIGRATION	48	-1.06994	0.699051	0.155491	-0.166366	48	-0.80012	0.989256	0.0046915	-0.00375377	0.0800915
2986	GOBP_REGULATION_OF_BINDING	363	-1.07203	0.699202	0.155397	-0.16659	363	-1.15576	0.768915	0.114122	-0.131897	0.134759
1902	GOBP_NEGATIVE_REGULATION_OF_TOR_SIGNALING	49	-1.07117	0.699395	0.155277	-0.166329	49	-0.768091	0.99455	0.00237347	-0.00182304	0.0788254
1741	GOBP_NEGATIVE_REGULATION_OF_LOCOMOTION	413	-1.06999	0.699561	0.155174	-0.166034	413	-1.11057	0.796086	0.0990403	-0.109991	0.127107
259	GOBP_CAMERA_TYPE_EYE_MORPHOGENESIS	129	-1.06938	0.699617	0.15514	-0.165904	129	-0.88279	0.932415	0.0303908	-0.0268287	0.0927652
3054	GOBP_REGULATION_OF_CELL_SUBSTRATE_JUNCTION_ORGANIZATION	69	-1.06691	0.699651	0.155119	-0.165497	69	-1.00505	0.83973	0.0758602	-0.076243	0.115489
419	GOBP_CELLULAR_RESPONSE_TO_CHOLESTEROL	18	-1.06946	0.699997	0.154904	-0.165664	18	0.597788	1	0	0	0.077452
972	GOBP_GLYCOSYLATION	242	-1.06579	0.70021	0.154772	-0.164954	242	1.36756	1	0	0	0.077386
1462	GOBP_MONOSACCHARIDE_CATABOLIC_PROCESS	46	-1.06587	0.700568	0.15455	-0.16473	46	-0.900232	0.922225	0.0351631	-0.031655	0.0948566
2500	GOBP_POSITIVE_REGULATION_OF_MITOCHONDRION_ORGANIZATION	75	-1.06542	0.700851	0.154374	-0.164473	75	-0.995062	0.839308	0.0760785	-0.0757028	0.115226
1681	GOBP_NEGATIVE_REGULATION_OF_GENE_EXPRESSION_EPIGENETIC	84	-1.06598	0.700855	0.154372	-0.164558	84	-0.745186	0.998285	0.000745559	-0.00055558	0.0775586
1773	GOBP_NEGATIVE_REGULATION_OF_MYOBLAST_DIFFERENTIATION	25	-1.06478	0.701765	0.153808	-0.163771	25	-1.16027	0.762631	0.117686	-0.136547	0.135747
1803	GOBP_NEGATIVE_REGULATION_OF_OXIDATIVE_STRESS_INDUCED_NEURON_DEATH	20	-1.06478	0.70242	0.153403	-0.163341	20	-0.966735	0.865892	0.062536	-0.0604557	0.10797
2651	GOBP_POSITIVE_REGULATION_OF_SPROUTING_ANGIOGENESIS	28	-1.0636	0.704574	0.152073	-0.161745	28	-1.23373	0.685588	0.163937	-0.202254	0.158005
3547	GOBP_REGULATION_OF_SMALL_GTPASE_MEDIATED_SIGNAL_TRANSDUCTION	304	-1.06334	0.704825	0.151919	-0.161541	304	-1.3626	0.558243	0.253176	-0.344978	0.202548
4025	GOBP_STRIATED_MUSCLE_CELL_APOPTOTIC_PROCESS	59	-1.0637	0.704863	0.151895	-0.161571	59	-1.33279	0.577137	0.238721	-0.318165	0.195308
3328	GOBP_REGULATION_OF_MIRNA_TRANSCRIPTION	60	-1.05664	0.706082	0.151145	-0.159706	60	-1.2544	0.659641	0.180692	-0.226659	0.165919
2386	GOBP_POSITIVE_REGULATION_OF_FAT_CELL_DIFFERENTIATION	72	-1.06256	0.706343	0.150985	-0.16043	72	-1.31302	0.59085	0.228523	-0.300055	0.189754
1782	GOBP_NEGATIVE_REGULATION_OF_NEURON_DEATH	216	-1.06272	0.70643	0.150931	-0.160398	216	-1.06	0.818722	0.0868633	-0.0920747	0.118897
2412	GOBP_POSITIVE_REGULATION_OF_HEART_RATE	27	-1.05666	0.706659	0.15079	-0.159334	27	-1.20521	0.705137	0.151726	-0.182863	0.151258
903	GOBP_G0_TO_G1_TRANSITION	40	-1.06149	0.706805	0.1507	-0.159966	40	0.791436	1	0	0	0.0753501
3824	GOBP_RETINA_VASCULATURE_DEVELOPMENT_IN_CAMERA_TYPE_EYE	19	-1.05623	0.706928	0.150625	-0.159095	19	-0.883265	0.932286	0.0304509	-0.0268962	0.0905378
1327	GOBP_MEIOTIC_CELL_CYCLE	277	-1.05674	0.707042	0.150555	-0.159097	277	-0.883976	0.93399	0.0296577	-0.0262167	0.0901061
672	GOBP_DNA_MODIFICATION	127	-1.06216	0.707132	0.150499	-0.159854	127	0.836299	1	0	0	0.0752497
2919	GOBP_RECEPTOR_LOCALIZATION_TO_SYNAPSE	55	-1.06156	0.707199	0.150458	-0.159721	55	-0.883397	0.932724	0.0302469	-0.02672	0.0903525
3807	GOBP_RESPONSE_TO_TUMOR_CELL	40	-1.05519	0.707339	0.150373	-0.158672	40	-0.907815	0.91448	0.0388257	-0.0352465	0.0945991
783	GOBP_EPITHELIAL_CELL_PROLIFERATION	491	-1.0568	0.707487	0.150281	-0.158818	491	-0.954344	0.871914	0.0595266	-0.0568088	0.104904
1761	GOBP_NEGATIVE_REGULATION_OF_MITOTIC_CELL_CYCLE_PHASE_TRANSITION	193	-1.06187	0.707518	0.150263	-0.15956	193	0.887991	1	0	0	0.0751313
884	GOBP_FOLIC_ACID_CONTAINING_COMPOUND_METABOLIC_PROCESS	28	-1.06166	0.707546	0.150245	-0.159509	28	-1.4548	0.508655	0.293577	-0.427096	0.221911
448	GOBP_CELLULAR_RESPONSE_TO_NUTRIENT	42	-1.06102	0.707769	0.150108	-0.159267	42	-0.88684	0.933893	0.0297029	-0.0263418	0.0899056
3798	GOBP_RESPONSE_TO_STEROID_HORMONE	337	-1.05691	0.70777	0.150108	-0.15865	337	-1.12841	0.779829	0.108001	-0.121869	0.129054
1210	GOBP_LEUKOCYTE_HOMEOSTASIS	100	-1.05523	0.707887	0.150036	-0.158322	100	-0.921357	0.903682	0.0439843	-0.0405253	0.0970103
789	GOBP_EPITHELIAL_TUBE_MORPHOGENESIS	335	-1.05538	0.707993	0.149971	-0.158277	335	1.01302	1	0	0	0.0749855
2563	GOBP_POSITIVE_REGULATION_OF_OSTEOBLAST_DIFFERENTIATION	70	-1.05906	0.708032	0.149947	-0.158804	70	-0.937859	0.889045	0.0510761	-0.0479021	0.100512
962	GOBP_GLYCOPROTEIN_BIOSYNTHETIC_PROCESS	319	-1.05574	0.70804	0.149942	-0.1583	319	1.39588	1	0	0	0.0749712
3139	GOBP_REGULATION_OF_ENDOPLASMIC_RETICULUM_UNFOLDED_PROTEIN_RESPONSE	30	-1.05961	0.708099	0.149906	-0.158842	30	-1.03287	0.834182	0.0787394	-0.0813278	0.114323
2922	GOBP_RECEPTOR_RECYCLING	31	-1.05699	0.708158	0.14987	-0.158411	31	-1.01097	0.837867	0.0768249	-0.0776674	0.113347
1519	GOBP_MYELOID_CELL_APOPTOTIC_PROCESS	39	-1.05474	0.708246	0.149816	-0.158018	39	0.796754	1	0	0	0.074908
433	GOBP_CELLULAR_RESPONSE_TO_GONADOTROPIN_STIMULUS	20	-1.05993	0.708297	0.149785	-0.158761	20	0.956831	1	0	0	0.0748923
2202	GOBP_PLACENTA_DEVELOPMENT	150	-1.05746	0.708427	0.149705	-0.158308	150	-1.22728	0.691303	0.160331	-0.196772	0.155018
1349	GOBP_MEMBRANE_REPOLARIZATION_DURING_ACTION_POTENTIAL	30	-1.05971	0.708458	0.149686	-0.158623	30	-1.11905	0.784534	0.105388	-0.117935	0.127537
3496	GOBP_REGULATION_OF_PROTEIN_UBIQUITINATION	205	-1.05393	0.708483	0.14967	-0.157743	205	-0.981265	0.851216	0.0699603	-0.0686496	0.109815
2318	GOBP_POSITIVE_REGULATION_OF_CHOLESTEROL_METABOLIC_PROCESS	15	-1.06006	0.708504	0.149658	-0.158646	15	-1.20656	0.70874	0.149513	-0.180396	0.149586
4136	GOBP_TRANSCRIPTION_INITIATION_AT_RNA_POLYMERASE_II_PROMOTER	93	-1.06063	0.70852	0.149648	-0.15872	93	-1.00324	0.840523	0.0754502	-0.0756947	0.112549
3820	GOBP_RETINA_DEVELOPMENT_IN_CAMERA_TYPE_EYE	158	-1.05541	0.708538	0.149637	-0.157929	158	-0.922365	0.904488	0.043597	-0.0402123	0.096617
2089	GOBP_ORGANIC_HYDROXY_COMPOUND_BIOSYNTHETIC_PROCESS	245	-1.05908	0.70866	0.149562	-0.158398	245	-1.32049	0.575267	0.24013	-0.31709	0.194846
1806	GOBP_NEGATIVE_REGULATION_OF_PEPTIDE_SECRETION	40	-1.05701	0.708735	0.149516	-0.15804	40	-1.27066	0.643339	0.19156	-0.243408	0.170538
1206	GOBP_LEUKOCYTE_APOPTOTIC_PROCESS	117	-1.05867	0.708778	0.14949	-0.158261	117	0.973574	1	0	0	0.074745
4018	GOBP_STEROL_TRANSPORT	134	-1.05005	0.708831	0.149457	-0.156938	134	-0.99664	0.839259	0.0761039	-0.0758482	0.11278
1854	GOBP_NEGATIVE_REGULATION_OF_REPRODUCTIVE_PROCESS	75	-1.05754	0.708847	0.149447	-0.158047	75	-0.847667	0.965946	0.0150472	-0.012755	0.0822472
1547	GOBP_NATURAL_KILLER_CELL_MEDIATED_IMMUNITY	78	-1.05922	0.708857	0.149441	-0.158291	78	-1.12659	0.771581	0.112619	-0.126876	0.13103
3073	GOBP_REGULATION_OF_CHOLESTEROL_METABOLIC_PROCESS	40	-1.06034	0.708861	0.149439	-0.158456	40	-1.00564	0.839694	0.0758788	-0.0763071	0.112659
2776	GOBP_PROTEIN_DEMETHYLATION	32	-1.054	0.708898	0.149416	-0.157485	32	0.741322	1	0	0	0.0747081
2813	GOBP_PROTEIN_LOCALIZATION_TO_CONDENSED_CHROMOSOME	18	-1.0601	0.709039	0.14933	-0.158305	18	1.28966	1	0	0	0.074665
1839	GOBP_NEGATIVE_REGULATION_OF_PROTEIN_MODIFICATION_BY_SMALL_PROTEIN_CONJUGATION_OR_REMOVAL	94	-1.05035	0.70907	0.149311	-0.156828	94	-0.928291	0.898986	0.046247	-0.0429307	0.097779
1191	GOBP_LAMELLIPODIUM_ASSEMBLY	73	-1.05212	0.709164	0.149253	-0.157032	73	-1.2243	0.690566	0.160795	-0.196861	0.155024
3713	GOBP_RESPONSE_TO_DIETARY_EXCESS	34	-1.05764	0.709193	0.149236	-0.157837	34	-1.36466	0.567995	0.245655	-0.335236	0.197446
2972	GOBP_REGULATION_OF_AUTOPHAGOSOME_MATURATION	17	-1.04939	0.709235	0.14921	-0.15658	17	-1.01337	0.840084	0.0756771	-0.0766886	0.112444
4050	GOBP_SYNAPSE_ORGANIZATION	432	-1.04976	0.709274	0.149186	-0.156609	432	-1.03297	0.835037	0.0782944	-0.080876	0.11374
2313	GOBP_POSITIVE_REGULATION_OF_CELLULAR_RESPONSE_TO_TRANSFORMING_GROWTH_FACTOR_BETA_STIMULUS	33	-1.05704	0.709326	0.149154	-0.157661	33	-0.899596	0.922424	0.0350696	-0.0315485	0.0921119
469	GOBP_CELLULAR_RESPONSE_TO_UNFOLDED_PROTEIN	100	-1.05225	0.709333	0.14915	-0.156943	100	-1.07397	0.814654	0.0890265	-0.0956115	0.119088
2953	GOBP_REGULATION_OF_AMYLOID_BETA_CLEARANCE	20	-1.05405	0.709402	0.149108	-0.157167	20	-0.924724	0.899275	0.0461076	-0.0426368	0.0976076
3307	GOBP_REGULATION_OF_MEIOTIC_CELL_CYCLE	63	-1.05006	0.70945	0.149078	-0.156541	63	0.85036	1	0	0	0.074539
1506	GOBP_MUSCLE_CELL_MIGRATION	105	-1.05042	0.709468	0.149067	-0.156583	105	0.962398	1	0	0	0.0745337
4221	GOBP_VESICLE_CARGO_LOADING	33	-1.05422	0.709488	0.149055	-0.157138	33	-0.877611	0.938548	0.0275434	-0.0241724	0.0882993
208	GOBP_BIOLOGICAL_PROCESS_INVOLVED_IN_INTERACTION_WITH_HOST	204	-1.0577	0.709637	0.148964	-0.157559	204	-1.09381	0.807537	0.0928376	-0.101546	0.120901
3179	GOBP_REGULATION_OF_FIBROBLAST_GROWTH_FACTOR_RECEPTOR_SIGNALING_PATHWAY	38	-1.05163	0.70969	0.148931	-0.15662	38	0.906038	1	0	0	0.0744657
3701	GOBP_RESPONSE_TO_CALCIUM_ION	147	-1.05785	0.709715	0.148916	-0.157531	147	-1.14567	0.779828	0.108001	-0.123734	0.128459
390	GOBP_CELLULAR_KETONE_METABOLIC_PROCESS	217	-1.0518	0.709741	0.1489	-0.156613	217	-1.23948	0.679284	0.167949	-0.208169	0.158424
2835	GOBP_PROTEIN_N_LINKED_GLYCOSYLATION	71	-1.05338	0.709787	0.148872	-0.156819	71	1.3608	1	0	0	0.0744359
2389	GOBP_POSITIVE_REGULATION_OF_FATTY_ACID_OXIDATION	15	-1.05068	0.709848	0.148835	-0.156377	15	-0.809447	0.981086	0.00829301	-0.00671276	0.0785639
2815	GOBP_PROTEIN_LOCALIZATION_TO_ENDOPLASMIC_RETICULUM	72	-1.05229	0.709849	0.148834	-0.156617	72	-0.788846	0.98965	0.0045185	-0.0035644	0.0766763
1942	GOBP_NEURAL_NUCLEUS_DEVELOPMENT	64	-1.0494	0.709871	0.148821	-0.156172	64	-1.21768	0.700132	0.15482	-0.188521	0.15182
1166	GOBP_ISOPRENOID_METABOLIC_PROCESS	120	-1.0514	0.709894	0.148806	-0.156455	120	-1.11143	0.79489	0.0996932	-0.110802	0.12425
2207	GOBP_PLASMA_MEMBRANE_REPAIR	30	-1.05045	0.709986	0.14875	-0.156254	30	-1.12873	0.781135	0.107274	-0.121084	0.128012
4196	GOBP_VASCULAR_ASSOCIATED_SMOOTH_MUSCLE_CELL_DIFFERENTIATION	40	-1.05078	0.710114	0.148672	-0.156222	40	-0.954972	0.871641	0.0596623	-0.0569759	0.104167
2019	GOBP_NUCLEAR_TRANSCRIBED_MRNA_CATABOLIC_PROCESS_EXONUCLEOLYTIC	19	-1.05239	0.710146	0.148653	-0.156441	19	-0.774211	0.994949	0.00219937	-0.00170277	0.075426
1982	GOBP_NEUROTRANSMITTER_REUPTAKE	36	-1.05092	0.710274	0.148574	-0.156139	36	-1.13982	0.780072	0.107865	-0.122947	0.12822
463	GOBP_CELLULAR_RESPONSE_TO_STEROID_HORMONE_STIMULUS	208	-1.05805	0.710319	0.148546	-0.15717	208	-1.18312	0.742338	0.129398	-0.153093	0.138972
920	GOBP_GLAND_DEVELOPMENT	442	-1.05787	0.710333	0.148538	-0.157133	442	-1.08782	0.808367	0.0923916	-0.100506	0.120465
366	GOBP_CELL_SURFACE_RECEPTOR_SIGNALING_PATHWAY_INVOLVED_IN_HEART_DEVELOPMENT	31	-1.04873	0.710392	0.148502	-0.155739	31	0.927296	1	0	0	0.0742508
3489	GOBP_REGULATION_OF_PROTEIN_SECRETION	256	-1.0525	0.710411	0.148491	-0.156286	256	-1.0897	0.811933	0.0904798	-0.0985955	0.119485
1274	GOBP_MACROAUTOPHAGY	316	-1.04848	0.710594	0.148378	-0.155572	316	-1.12497	0.775217	0.110577	-0.124395	0.129477
1643	GOBP_NEGATIVE_REGULATION_OF_CYTOKINE_PRODUCTION_INVOLVED_IN_INFLAMMATORY_RESPONSE	39	-1.04879	0.710854	0.14822	-0.155451	39	-0.847724	0.966209	0.014929	-0.0126557	0.0815744
640	GOBP_DEVELOPMENTAL_CELL_GROWTH	229	-1.05094	0.710857	0.148218	-0.155768	229	-1.07988	0.808038	0.0925683	-0.0999625	0.120393
3933	GOBP_SISTER_CHROMATID_COHESION	61	-1.0415	0.710859	0.148217	-0.154368	61	0.689736	1	0	0	0.0741084
61	GOBP_ALCOHOL_BIOSYNTHETIC_PROCESS	143	-1.0529	0.710872	0.148209	-0.15605	143	-1.39157	0.539123	0.268312	-0.373376	0.20826
4149	GOBP_TRANSMEMBRANE_RECEPTOR_PROTEIN_SERINE_THREONINE_KINASE_SIGNALING_PATHWAY	389	-1.05255	0.710873	0.148208	-0.155997	389	1.06921	1	0	0	0.074104
2770	GOBP_PROTEIN_COMPLEX_OLIGOMERIZATION	246	-1.04186	0.710891	0.148197	-0.1544	246	-1.10649	0.79995	0.096937	-0.10726	0.122567
3372	GOBP_REGULATION_OF_NATURAL_KILLER_CELL_MEDIATED_IMMUNITY	51	-1.04165	0.710975	0.148146	-0.154316	51	-0.798815	0.988801	0.00489128	-0.00390723	0.0765184
2631	GOBP_POSITIVE_REGULATION_OF_RHO_PROTEIN_SIGNAL_TRANSDUCTION	33	-1.04107	0.711119	0.148057	-0.154138	33	-1.23908	0.678375	0.16853	-0.208821	0.158294
1708	GOBP_NEGATIVE_REGULATION_OF_INTERLEUKIN_12_PRODUCTION	19	-1.05264	0.711241	0.147983	-0.155773	19	-1.07525	0.814461	0.0891297	-0.095837	0.118557
1198	GOBP_LEARNING	149	-1.04192	0.711318	0.147936	-0.154137	149	-0.858133	0.960775	0.0173784	-0.014913	0.0826574
1029	GOBP_HISTONE_DEACETYLATION	100	-1.04067	0.711339	0.147923	-0.153939	100	-1.30759	0.6026	0.219971	-0.287632	0.183947
2264	GOBP_POSITIVE_REGULATION_OF_BLOOD_PRESSURE	36	-1.04119	0.711348	0.147918	-0.15401	36	-1.45813	0.504077	0.297504	-0.433798	0.222711
3065	GOBP_REGULATION_OF_CELLULAR_RESPONSE_TO_TRANSFORMING_GROWTH_FACTOR_BETA_STIMULUS	150	-1.04205	0.711416	0.147876	-0.154094	150	-0.941159	0.882948	0.0540649	-0.0508837	0.100971
3343	GOBP_REGULATION_OF_MONOCYTE_DIFFERENTIATION	20	-1.04078	0.711553	0.147793	-0.15382	20	-1.05366	0.81921	0.0866045	-0.0912515	0.117199
2845	GOBP_PROTEIN_QUALITY_CONTROL_FOR_MISFOLDED_OR_INCOMPLETELY_SYNTHESIZED_PROTEINS	28	-1.04208	0.711916	0.147571	-0.153781	28	-1.07418	0.815993	0.0883136	-0.0948643	0.117942
1270	GOBP_LYSOSOMAL_MEMBRANE_ORGANIZATION	15	-1.04216	0.71222	0.147386	-0.1536	15	-1.14894	0.776983	0.109589	-0.125911	0.128487
3057	GOBP_REGULATION_OF_CELLULAR_COMPONENT_SIZE	360	-1.04024	0.71227	0.147355	-0.153284	360	-1.22829	0.690493	0.160841	-0.197559	0.154098
4251	GOBP_VITAMIN_D_METABOLIC_PROCESS	20	-1.04226	0.712463	0.147238	-0.15346	20	-0.840227	0.970195	0.0131411	-0.0110415	0.0801894
1767	GOBP_NEGATIVE_REGULATION_OF_MUSCLE_CELL_DIFFERENTIATION	70	-1.03505	0.712709	0.147088	-0.152243	70	-0.90507	0.916558	0.0378403	-0.0342481	0.0924641
404	GOBP_CELLULAR_RESPONSE_TO_ABIOTIC_STIMULUS	332	-1.04237	0.712731	0.147074	-0.153305	332	-0.998892	0.838332	0.0765839	-0.076499	0.111829
1415	GOBP_MITOCHONDRIAL_OUTER_MEMBRANE_PERMEABILIZATION	36	-1.0425	0.712835	0.147011	-0.153259	36	-0.959682	0.871503	0.0597313	-0.057323	0.103371
2875	GOBP_PURINE_CONTAINING_COMPOUND_TRANSMEMBRANE_TRANSPORT	26	-1.03864	0.712841	0.147007	-0.152687	26	-0.968882	0.864042	0.0634653	-0.0614904	0.105236
3794	GOBP_RESPONSE_TO_RETINOIC_ACID	107	-1.03877	0.713011	0.146904	-0.1526	107	0.898739	1	0	0	0.0734519
3801	GOBP_RESPONSE_TO_TEMPERATURE_STIMULUS	187	-1.03512	0.713063	0.146872	-0.15203	187	-1.23764	0.679707	0.167678	-0.207525	0.157275
757	GOBP_ENDOTHELIAL_CELL_PROLIFERATION	206	-1.03981	0.713121	0.146837	-0.152682	206	-1.0242	0.836904	0.0773243	-0.0791952	0.11208
2497	GOBP_POSITIVE_REGULATION_OF_MIRNA_TRANSCRIPTION	45	-1.03889	0.713226	0.146773	-0.152481	45	-1.35189	0.565089	0.247883	-0.335111	0.197328
2096	GOBP_OSTEOBLAST_DEVELOPMENT	18	-1.04253	0.713376	0.146681	-0.15292	18	-1.26764	0.649396	0.18749	-0.237669	0.167086
4125	GOBP_TOR_SIGNALING	125	-1.0383	0.713381	0.146679	-0.152296	125	-0.955616	0.871784	0.0595912	-0.0569463	0.103135
3966	GOBP_SODIUM_ION_TRANSMEMBRANE_TRANSPORT	184	-1.03902	0.713385	0.146676	-0.152399	184	-1.3261	0.575461	0.239984	-0.318244	0.19333
1323	GOBP_MEGAKARYOCYTE_DEVELOPMENT	22	-1.03397	0.713416	0.146657	-0.151638	22	-1.06044	0.818972	0.086731	-0.0919733	0.116694
851	GOBP_FAT_SOLUBLE_VITAMIN_METABOLIC_PROCESS	45	-1.03951	0.713523	0.146592	-0.152384	45	-1.00275	0.839043	0.0762159	-0.0764252	0.111404
2861	GOBP_PROTEOGLYCAN_METABOLIC_PROCESS	89	-1.03719	0.713546	0.146578	-0.152029	89	1.32867	1	0	0	0.0732889
418	GOBP_CELLULAR_RESPONSE_TO_CHEMICAL_STRESS	345	-1.03736	0.713599	0.146546	-0.15202	345	-1.20855	0.704561	0.152081	-0.183798	0.149314
459	GOBP_CELLULAR_RESPONSE_TO_REACTIVE_NITROGEN_SPECIES	19	-1.03513	0.713606	0.146542	-0.15169	19	0.746114	1	0	0	0.0732709
3775	GOBP_RESPONSE_TO_NITRIC_OXIDE	21	-1.04265	0.713616	0.146535	-0.152785	21	0.949628	1	0	0	0.0732676
3540	GOBP_REGULATION_OF_SIGNALING_RECEPTOR_ACTIVITY	160	-1.03459	0.713676	0.146499	-0.151567	160	-1.02153	0.831505	0.0801352	-0.0818602	0.113317
[truncated: 3,132 more rows]

## Sheet: Supplementary Table 3c_GO_MF
GSEA GO_Molecular Function
[truncated: 820 more rows]

## Sheet: Supplementary Table 3d_KEGG
	GSEA GO_KEGG
[truncated: 179 more rows]

## Sheet: Supplementary Table 4_TF motif 
ISMARA TF motif enrichment
[truncated: 241 more rows]
